# Supplementary material for: Mitogen activated protein kinase (MAPK)-regulated genes with predicted signal peptides function in the Glycine max defense response to the root pathogenic nematode Heterodera glycines
Source: PLoS One. 2020 Nov 4;15(11):e0241678. doi: 10.1371/journal.pone.0241678 (PMC7641413; doi:10.1371/journal.pone.0241678)
Supplement: S1 Table — (XLSX) [file pone.0241678.s002.xlsx]

## Sheet: Sheet1
Gene	Accession	PCR-F	PCR-R	qRT-PCR-F	qRT-PCR-R	qRT-PCR-probe
GAL MUT	Glyma.19G020700	CACCCCCTCCTCCATTAACCCCATT	GAGCACAAAAAGAGTCGTGC	GGCAGCTATAGCGGTGGATA	TCACGGAGTCAGGAAATGCT	AGCCACGTTCAGCACTTTGTTTGGA
EXT	Glyma.13G178700	CACCGCCCCTATAAATCAACCACTGC	TCAATTCAAGCCCAGAGCCT	CCCTGCTAAGCCTCCTACTC	AACTGGAGGATGAACCGGAA	ACCACCATCACCATCACCCTCCTGC
ENDO 70	Glyma.09G096700	CACCCATAGCCTCCATTGCTCGGT	ACCAAGGTATCAAGCGCAAC	GAAGCCCGGATACATGGTTG	GGCTGACCCTCCTTGATAGG	TGCGATCCAGCCACTGTGGCA
HYDROL-17	Glyma.14G020000	CACCGCCCCACTAAGTCCCCAATC	AGCCTAAACACGTGCTACCAA	GTCAGAAGCGGGATCAATCG	TCGTAGAGCTTCACACGGTT	AGCTCCACCACTTTCGCCGGT
HYDROL-32	Glyma.13G349300	CACCCTCATTCCATTAAAAGCTATACC	GGTTATCATTAATCCTATATTGGG	TCTGGGCCCACTCAATATCA	CGAGGGAGTATTGTGGCTGA	TGCCATCTACCCTTCTCAACCGTCTG
AGP 17	Glyma.12G096300	CACCGGAACCGACACCCCTTGATT	ACTCACTGAATCGGGCACAG	TCCTCCCAACCCTCACATTC	TTTCTGGGAGCGAAGATGGT	CGTCGCTCTGCTGGACTCGCA
PEROX	Glyma.01G171100	CACCTCACGGTGCTCATTCAATCCA	TGCAACTATCACACGTGCAAC	TTTGTCAAGGGCTGTGATGC	ACTTCAAATCCTCGGGCTGA	AGTTCCACTGCTATCTAGCAGCACCG
PR	Glyma.12G064300	CACCGGTCTAAAACAGTCCGCACG	ACAATGACCCAAACGGCTTC	TGGCTCGCTCATTGTTCCTA	CACGGTGTAGTTGCAGTTGT	TCCTCACCCACGGGTGCTCT
RPS21	Glyma.15G147700	n/a	n/a	ATGCAGAACGAGGAAGGACAG	GAAGCATGGTCCTTAGCG	CCTAGGAAGTGCTCCGCCACAAAC
