# Supplementary material for: Mitogen activated protein kinase (MAPK)-regulated genes with predicted signal peptides function in the Glycine max defense response to the root pathogenic nematode Heterodera glycines
Source: PLoS One. 2020 Nov 4;15(11):e0241678. doi: 10.1371/journal.pone.0241678 (PMC7641413; doi:10.1371/journal.pone.0241678)
Supplement: S2 Table — Footnote: The RNA seq samples of Alshehri et al. [28] presented here had been obtained from roots overexpressing MAPK2, MK3-1, MAPK3-2, MAPK4-1, MAPK5-3; MAPK6-2; MAPK13-1; MAPK16-4, MAPK20-2. The MAPK-OE-all gene list has been derived from genes expressed in common between these samples. Cutoff is p < 0.05. (XLSX) [file pone.0241678.s003.xlsx]

## Sheet: 1)P15 _MAPK2-OE
Tags	Name	MK2-OE	P15	M	D	Probability	Ranking	Gene Description
[UP]	Glyma.01G002100	396.901	123.078	1.6892	273.823	0.950486	273.828	Transcriptional factor B3 family protein / auxin-responsive factor AUX/IAA-related
[UP]	Glyma.01G005600	31.208	5.18225	2.59026	26.0257	0.927341	26.1543	Leucine-rich repeat (LRR) family protein
[UP]	Glyma.01G005800	28.0071	5.18225	2.43415	22.8249	0.900739	22.9543	Protein of unknown function (DUF1005)
[UP]	Glyma.01G007100	30.4078	6.47781	2.23086	23.9299	0.902422	24.0337	MATE efflux family protein
[UP]	Glyma.01G007800	117.63	40.1624	1.55034	77.4676	0.924795	77.4831	chromomethylase 3
[UP]	Glyma.01G011500	365.693	5.18225	6.14091	360.511	0.999058	360.563	Mono-/di-acylglycerol lipase, N-terminal;Lipase, class 3
[UP]	Glyma.01G012200	162.441	59.5958	1.44664	102.846	0.92726	102.856	Mono-/di-acylglycerol lipase, N-terminal;Lipase, class 3
[UP]	Glyma.01G012700	156.84	66.0736	1.24715	90.7664	0.91404	90.7749	phragmoplast-associated kinesin-related protein 1
[UP]	Glyma.01G012700	156.84	66.0736	1.24715	90.7664	0.91404	90.7749	phragmoplast-associated kinesin-related protein, putative
[UP]	Glyma.01G012800	1649.22	125.669	3.71408	1523.55	0.999477	1523.56	Mono-/di-acylglycerol lipase, N-terminal;Lipase, class 3
[UP]	Glyma.01G013100	60.0153	1.29556	5.53368	58.7197	0.982044	58.9799	NB-ARC domain-containing disease resistance protein
[UP]	Glyma.01G013200	370.494	2.59112	7.15973	367.903	0.999081	367.973	Mono-/di-acylglycerol lipase, N-terminal;Lipase, class 3
[UP]	Glyma.01G013300	1649.22	40.1624	5.3598	1609.06	0.999927	1609.07	Ankyrin repeat family protein
[UP]	Glyma.01G014800	166.442	50.5269	1.7199	115.916	0.946495	115.928	Homeodomain-like superfamily protein
[UP]	Glyma.01G015200	80.0204	18.1379	2.14136	61.8826	0.964005	61.9196	WWE protein-protein interaction domain protein family
[UP]	Glyma.01G018100	3380.06	1180.26	1.51795	2199.81	0.9358	2199.81
[UP]	Glyma.01G018300	243.262	91.9849	1.40304	151.277	0.928312	151.284	ubiquitin-specific protease 20
[UP]	Glyma.01G018700	1190.7	498.791	1.25531	691.913	0.923308	691.914	hydroxyproline-rich glycoprotein family protein
[UP]	Glyma.01G019700	185.647	42.7535	2.11845	142.894	0.97644	142.91	beta HLH protein 93
[UP]	Glyma.01G020400	37.6096	2.59112	3.85945	35.0185	0.958366	35.2305
[UP]	Glyma.01G021200	99.2253	22.0245	2.1716	77.2008	0.970011	77.2313	Di-glucose binding protein with Kinesin motor domain
[UP]	Glyma.01G022500	460.117	189.152	1.28246	270.965	0.922582	270.968	AINTEGUMENTA-like 6
[UP]	Glyma.01G025800	576.147	123.078	2.22686	453.069	0.980567	453.074	Octicosapeptide/Phox/Bem1p family protein
[UP]	Glyma.01G026200	3304.84	722.923	2.19267	2581.92	0.981092	2581.92	MATE efflux family protein
[UP]	Glyma.01G027800	104.827	40.1624	1.38409	64.6643	0.916624	64.6791	Protein of Unknown Function (DUF239)
[UP]	Glyma.01G028600	84.8216	14.2512	2.57335	70.5705	0.971981	70.6174	Plant protein of unknown function (DUF828)
[UP]	Glyma.01G028700	492.926	128.261	1.94229	364.665	0.95493	364.67	NSP-interacting kinase 3
[UP]	Glyma.01G029500	513.731	242.27	1.0844	271.461	0.910125	271.463	SBP (S-ribonuclease binding protein) family protein
[UP]	Glyma.01G031300	114.429	32.389	1.82088	82.0402	0.945207	82.0604	Plant protein of unknown function (DUF936)
[UP]	Glyma.01G031700	1000.26	291.501	1.77879	708.754	0.952835	708.756	spermidine synthase 1
[UP]	Glyma.01G031800	1390.75	651.667	1.09366	739.087	0.911729	739.088	K+ uptake permease 6
[UP]	Glyma.01G034300	1027.46	377.008	1.44642	650.454	0.933872	650.455	TRICHOME BIREFRINGENCE-LIKE 27
[UP]	Glyma.01G035300	80.0204	15.5467	2.36376	64.4737	0.969565	64.517
[UP]	Glyma.01G036000	392.9	75.1426	2.38646	317.758	0.983615	317.767	UDP-glucosyl transferase 74B1
[UP]	Glyma.01G036500	1095.48	295.388	1.89088	800.091	0.955439	800.094	ARG1-like 1
[UP]	Glyma.01G037500	47.212	3.88668	3.60254	43.3254	0.969866	43.4749	response regulator 3
[UP]	Glyma.01G037700	328.084	76.4381	2.1017	251.646	0.978674	251.654
[UP]	Glyma.01G038100	192.849	95.8715	1.0083	96.9776	0.902138	96.9829	DEAD/DEAH box helicase, putative
[UP]	Glyma.01G038400	89.6229	20.729	2.11222	68.8939	0.966617	68.9262	ARM repeat superfamily protein
[UP]	Glyma.01G039000	152.039	23.3201	2.70479	128.719	0.988616	128.747	transmembrane receptors;ATP binding
[UP]	Glyma.01G039900	131.233	33.6846	1.96197	97.5489	0.948284	97.5686	Putative membrane lipoprotein
[UP]	Glyma.01G040900	485.724	134.738	1.84998	350.986	0.954247	350.99	RNA helicase family protein
[UP]	Glyma.01G044600	665.77	62.1869	3.42034	603.583	0.998474	603.593	Homeobox-leucine zipper protein family
[UP]	Glyma.01G044800	143.237	1.29556	6.78868	141.941	0.995937	142.103	basic helix-loop-helix (bHLH) DNA-binding superfamily protein
[UP]	Glyma.01G047600	136.835	37.5713	1.86473	99.2636	0.947881	99.2811
[UP]	Glyma.01G047800	28.8073	1.29556	4.47479	27.5118	0.93754	27.8733	CLAVATA3/ESR-RELATED 45
[UP]	Glyma.01G050100	89.6229	31.0935	1.52725	58.5294	0.917911	58.5493	expansin A1
[UP]	Glyma.01G052500	60.0153	20.729	1.53368	39.2863	0.901014	39.3163	O-fucosyltransferase family protein
[UP]	Glyma.01G058000	537.737	253.93	1.08247	283.807	0.910196	283.809	general regulatory factor 12
[UP]	Glyma.01G061100	446.514	37.5713	3.571	408.943	0.998186	408.958	cytochrome P450, family 78, subfamily A, polypeptide 5
[UP]	Glyma.01G061800	2129.34	1048.11	1.02262	1081.23	0.909739	1081.23	Uncharacterised conserved protein UCP015417, vWA
[UP]	Glyma.01G062900	405.703	41.458	3.2907	364.246	0.996697	364.26	Leucine-rich repeat receptor-like protein kinase family protein
[UP]	Glyma.01G063000	4584.37	1860.43	1.30109	2723.94	0.924185	2723.94	reversibly glycosylated polypeptide 3
[UP]	Glyma.01G064500	40.8104	1.29556	4.97729	39.5148	0.965143	39.8271
[UP]	Glyma.01G064800	64.0163	0.5	7.00037	63.5163	0.984411	63.9009	histone-lysine N-methyltransferase ASHH3
[UP]	Glyma.01G064900	690.576	305.752	1.17544	384.824	0.917231	384.825	18S pre-ribosomal assembly protein gar2-related
[UP]	Glyma.01G065100	522.533	228.019	1.19637	294.514	0.917442	294.517	BSD domain-containing protein
[UP]	Glyma.01G071000	38.4098	2.59112	3.88983	35.8187	0.958366	36.0293
[UP]	Glyma.01G073200	125.632	22.0245	2.51202	103.607	0.978124	103.638	carotenoid cleavage dioxygenase 7
[UP]	Glyma.01G073400	169.643	46.6402	1.86286	123.003	0.950075	123.017	SNF2 domain-containing protein / helicase domain-containing protein
[UP]	Glyma.01G074200	123.231	40.1624	1.61745	83.069	0.941834	83.0848	Integrase-type DNA-binding superfamily protein
[UP]	Glyma.01G074400	86.422	34.9802	1.30486	51.4419	0.901862	51.4584
[UP]	Glyma.01G078700	401.702	143.807	1.48199	257.895	0.933553	257.899
[UP]	Glyma.01G079800	69.6178	5.18225	3.74781	64.4355	0.984385	64.5444	Pectin lyase-like superfamily protein
[UP]	Glyma.01G081300	736.988	176.196	2.06446	560.792	0.979745	560.795	alpha-xylosidase 1
[UP]	Glyma.01G081600	115.229	6.47781	4.15286	108.752	0.993529	108.831	Major facilitator superfamily protein
[UP]	Glyma.01G081900	271.269	85.5071	1.66561	185.762	0.949068	185.77	2-oxoacid dehydrogenases acyltransferase family protein
[UP]	Glyma.01G085800	62.4159	14.2512	2.13083	48.1647	0.955762	48.2119	UDP-Glycosyltransferase superfamily protein
[UP]	Glyma.01G090102	74.419	29.7979	1.32046	44.6211	0.902214	44.6406	little nuclei1
[UP]	Glyma.01G090400	1451.57	405.511	1.8398	1046.06	0.955014	1046.06	Putative membrane lipoprotein
[UP]	Glyma.01G090700	200.851	53.118	1.91885	147.733	0.952021	147.746	Protein of unknown function, DUF617
[UP]	Glyma.01G098300	192.049	20.729	3.21175	171.32	0.99465	171.35
[UP]	Glyma.01G101800	379.297	80.3248	2.23941	298.972	0.979976	298.98	zinc-finger protein 10
[UP]	Glyma.01G102900	34.4088	5.18225	2.73113	29.2265	0.937612	29.3539	NAD(P)-linked oxidoreductase superfamily protein
[UP]	Glyma.01G103500	4361.91	1707.55	1.35303	2654.36	0.930914	2654.36	auxin response factor 9
[UP]	Glyma.01G104800	307.278	150.285	1.03184	156.993	0.906515	156.997	glyoxal oxidase-related protein
[UP]	Glyma.01G109200	264.067	114.009	1.21175	150.058	0.915121	150.063	Concanavalin A-like lectin family protein
[UP]	Glyma.01G114600	33.6086	1.29556	4.69718	32.313	0.952105	32.6526	Plant protein of unknown function (DUF247)
[UP]	Glyma.01G114900	262.467	124.374	1.07745	138.093	0.907313	138.097	alpha 1,4-glycosyltransferase family protein
[UP]	Glyma.01G115000	263.267	126.965	1.0521	136.302	0.906125	136.306	Carbohydrate-binding-like fold
[UP]	Glyma.01G115500	6860.15	1307.22	2.39174	5552.93	0.984743	5552.93
[UP]	Glyma.01G115600	832.212	177.492	2.2292	654.72	0.980866	654.724	Plant protein of unknown function (DUF247)
[UP]	Glyma.01G116700	363.293	168.423	1.10904	194.87	0.910342	194.873	GroES-like zinc-binding dehydrogenase family protein
[UP]	Glyma.01G123600	126.432	58.3003	1.11679	68.132	0.900124	68.1411	myb-like HTH transcriptional regulator family protein
[UP]	Glyma.01G125400	1457.17	611.505	1.25273	845.667	0.922443	845.668	Disease resistance protein (TIR-NBS-LRR class) family
[UP]	Glyma.01G125600	204.052	79.0292	1.36848	125.023	0.926172	125.03
[UP]	Glyma.01G125800	245.663	60.8914	2.01237	184.771	0.977535	184.782	inflorescence meristem receptor-like kinase 2
[UP]	Glyma.01G126200	432.11	203.403	1.08706	228.707	0.910127	228.71	Tautomerase/MIF superfamily protein
[UP]	Glyma.01G126600	8178.09	3969.6	1.04277	4208.49	0.910139	4208.49	Disease resistance-responsive (dirigent-like protein) family protein
[UP]	Glyma.01G126700	28.0071	2.59112	3.43415	25.416	0.929003	25.647	Disease resistance-responsive (dirigent-like protein) family protein
[UP]	Glyma.01G131900	104.827	32.389	1.69443	72.4377	0.939456	72.4575	ovate family protein 2
[UP]	Glyma.01G133600	98.4251	1.29556	6.24738	97.1295	0.992418	97.3303
[UP]	Glyma.01G133900	72.0184	27.2068	1.4044	44.8116	0.903357	44.8336	cyclin p3;2
[UP]	Glyma.01G136300	3156	454.742	2.79498	2701.26	0.993412	2701.26	GRAS family transcription factor
[UP]	Glyma.01G136400	32.8084	6.47781	2.34049	26.3306	0.918712	26.4344
[UP]	Glyma.01G137700	8300.52	647.781	3.67962	7652.74	0.999533	7652.74	Plant invertase/pectin methylesterase inhibitor superfamily
[UP]	Glyma.01G139700	73.6188	20.729	1.82842	52.8898	0.933567	52.9214	SLOW GROWTH 1
[UP]	Glyma.01G144400	220.056	106.236	1.0506	113.82	0.904515	113.825	AT-hook motif nuclear-localized protein 22
[UP]	Glyma.01G145600	223.257	110.123	1.01959	113.134	0.90395	113.139
[UP]	Glyma.01G148600	146.437	50.5269	1.53516	95.9105	0.928036	95.9227	growth-regulating factor 2
[UP]	Glyma.01G149300	7846.8	2338.49	1.74653	5508.31	0.953028	5508.31	S-adenosyl-L-methionine-dependent methyltransferases superfamily protein
[UP]	Glyma.01G150500	1533.19	400.328	1.93728	1132.86	0.955728	1132.86	Homeodomain-like superfamily protein
[UP]	Glyma.01G151200	30.4078	0.5	5.92637	29.9078	0.944183	30.4893	UDP-Glycosyltransferase superfamily protein
[UP]	Glyma.01G152100	175.245	16.8423	3.37921	158.402	0.995515	158.438	RHO guanyl-nucleotide exchange factor 14
[UP]	Glyma.01G153100	175.245	63.4825	1.46494	111.762	0.928941	111.772	decapping 5
[UP]	Glyma.01G153200	616.157	266.886	1.20708	349.272	0.917792	349.274	Adaptin family protein
[UP]	Glyma.01G156700	300.877	32.389	3.2156	268.488	0.996195	268.507	hydroxy methylglutaryl CoA reductase 1
[UP]	Glyma.01G157500	543.339	234.497	1.21228	308.842	0.917596	308.844	Seven transmembrane MLO family protein
[UP]	Glyma.01G157900	412.105	183.97	1.16354	228.135	0.913971	228.138	glutamate receptor 3.6
[UP]	Glyma.01G159700	96.8247	16.8423	2.52329	79.9824	0.974389	80.0222	Cyclin B2;3
[UP]	Glyma.01G162500	1003.46	295.388	1.76429	708.068	0.95272	708.07
[UP]	Glyma.01G164600	78.42	15.5467	2.33461	62.8733	0.968711	62.9166	ascorbate peroxidase 3
[UP]	Glyma.01G166900	34.4088	7.77337	2.14616	26.6354	0.914448	26.7217
[UP]	Glyma.01G168100	158.44	45.3446	1.80494	113.096	0.947214	113.11	Leucine-rich receptor-like protein kinase family protein
[UP]	Glyma.01G171100	4372.32	510.451	3.09855	3861.86	0.997381	3861.87	Peroxidase superfamily protein
[UP]	Glyma.01G175500	182.447	68.6648	1.40983	113.782	0.926006	113.791	Cytochrome P450 superfamily protein
[UP]	Glyma.01G177500	829.011	23.3201	5.15175	805.691	0.999749	805.708	homeobox protein 40
[UP]	Glyma.01G178700	387.299	37.5713	3.36574	349.728	0.997895	349.744	galacturonosyltransferase-like 2
[UP]	Glyma.01G179300	238.461	47.9358	2.31458	190.525	0.978703	190.539	Clathrin, heavy chain
[UP]	Glyma.01G180200	171.244	25.9112	2.7244	145.332	0.989549	145.358	Protein of unknown function, DUF547
[UP]	Glyma.01G186500	34.4088	5.18225	2.73113	29.2265	0.937612	29.3539
[UP]	Glyma.01G187400	288.874	104.94	1.46087	183.933	0.93236	183.939	DNA-directed DNA polymerases
[UP]	Glyma.01G188000	225.658	67.3692	1.74397	158.288	0.949642	158.298	SET domain-containing protein
[UP]	Glyma.01G188400	458.517	226.723	1.01604	231.794	0.908035	231.796	Integrase-type DNA-binding superfamily protein
[UP]	Glyma.01G189500	173.644	68.6648	1.33849	104.98	0.924057	104.988	PTEN 2
[UP]	Glyma.01G190000	98.4251	23.3201	2.07745	75.105	0.968628	75.1337	end binding protein 1C
[UP]	Glyma.01G190900	684.975	185.265	1.88646	499.709	0.955131	499.713	arabinogalactan protein 18
[UP]	Glyma.01G191200	21.6055	0.5	5.43333	21.1055	0.910156	21.7937	alpha/beta-Hydrolases superfamily protein
[UP]	Glyma.01G192500	90.4231	32.389	1.48119	58.034	0.917144	58.0529	Peroxidase superfamily protein
[UP]	Glyma.01G193000	529.735	36.2757	3.8682	493.459	0.999207	493.475	Acyl-CoA N-acyltransferases (NAT) superfamily protein
[UP]	Glyma.01G193200	436.911	199.516	1.13083	237.395	0.912223	237.398	formin homolog 6
[UP]	Glyma.01G193500	118.43	28.5024	2.05488	89.9279	0.971412	89.9513	ARM repeat superfamily protein
[UP]	Glyma.01G196400	352.09	91.9849	1.93648	260.105	0.954338	260.112	little nuclei4
[UP]	Glyma.01G197800	442.513	183.97	1.26625	258.543	0.922137	258.546	Leucine-rich receptor-like protein kinase family protein
[UP]	Glyma.01G203200	357.691	115.305	1.63326	242.386	0.949864	242.392	Protein of unknown function (DUF581)
[UP]	Glyma.01G203300	404.903	137.33	1.55994	267.574	0.934461	267.578	SBP (S-ribonuclease binding protein) family protein
[UP]	Glyma.01G203400	372.095	23.3201	3.99602	348.775	0.998913	348.798	chloroplast beta-amylase
[UP]	Glyma.01G207300	118.43	28.5024	2.05488	89.9279	0.971412	89.9513	Homeobox-leucine zipper protein 4 (HB-4) / HD-ZIP protein
[UP]	Glyma.01G211000	1144.29	167.127	2.77543	977.164	0.993258	977.168	Glycosyl hydrolases family 32 protein
[UP]	Glyma.01G213100	961.845	304.457	1.65957	657.388	0.951368	657.39	AT-hook motif nuclear-localized protein 22
[UP]	Glyma.01G214400	60.0153	5.18225	3.53368	54.8331	0.978718	54.9468	expansin A7
[UP]	Glyma.01G215400	1987.71	400.328	2.31185	1587.38	0.981167	1587.38	nucleotide-rhamnose synthase/epimerase-reductase
[UP]	Glyma.01G216900	58.4149	2.59112	4.49469	55.8238	0.980445	56.0044	cytochrome P450, family 87, subfamily A, polypeptide 2
[UP]	Glyma.01G217100	213.654	101.054	1.08016	112.601	0.905506	112.606	PAS domain-containing protein tyrosine kinase family protein
[UP]	Glyma.01G217200	188.048	16.8423	3.48094	171.206	0.995976	171.241	IQ-domain 22
[UP]	Glyma.01G218600	182.447	32.389	2.4939	150.057	0.981311	150.078	Transmembrane amino acid transporter family protein
[UP]	Glyma.01G219200	80.8206	24.6157	1.71515	56.2049	0.933259	56.2311	C2 calcium/lipid-binding plant phosphoribosyltransferase family protein
[UP]	Glyma.01G220900	109.628	25.9112	2.08097	83.7167	0.970492	83.7426	Disease resistance protein (TIR-NBS class)
[UP]	Glyma.01G221300	232.059	16.8423	3.78433	215.217	0.997475	215.25	brassinosteroid-responsive RING-H2
[UP]	Glyma.01G226200	171.244	33.6846	2.34589	137.559	0.980464	137.579	phosphoinositide 4-kinase gamma 4
[UP]	Glyma.01G227900	23.2059	1.29556	4.16284	21.9104	0.910064	22.3023	hydroxysteroid dehydrogenase 5
[UP]	Glyma.01G228600	131.233	50.5269	1.37701	80.7066	0.921413	80.7183	Translin family protein
[UP]	Glyma.01G229600	97.6249	28.5024	1.77617	69.1225	0.939796	69.1454	Transducin family protein / WD-40 repeat family protein
[UP]	Glyma.01G231900	122.431	19.4334	2.65536	102.998	0.986509	103.032	Rieske (2Fe-2S) domain-containing protein
[UP]	Glyma.01G232000	280.872	80.3248	1.80599	200.547	0.952839	200.555	Integrase-type DNA-binding superfamily protein
[UP]	Glyma.01G234400	50.4129	10.3645	2.28214	40.0484	0.947745	40.1133	growth-regulating factor 5
[UP]	Glyma.01G234500	855.418	305.752	1.48427	549.666	0.934621	549.668	Nucleotide-diphospho-sugar transferases superfamily protein
[UP]	Glyma.01G239400	44.8114	9.06893	2.30486	35.7425	0.939823	35.8167	alpha/beta-Hydrolases superfamily protein
[UP]	Glyma.01G242700	21.6055	0.5	5.43333	21.1055	0.910156	21.7937
[UP]	Glyma.01G244066	94.4241	28.5024	1.72807	65.9217	0.937479	65.9444	Plant basic secretory protein (BSP) family protein
[UP]	Glyma.01G244400	416.106	208.585	0.996313	207.521	0.907665	207.523	Spc97 / Spc98 family of spindle pole body (SBP) component
[UP]	Glyma.01G244700	67.2171	18.1379	1.88983	49.0793	0.931805	49.1157	homolog of RAD54
[UP]	Glyma.01G245500	539.338	217.654	1.30915	321.683	0.923102	321.686	Nucleotide-sugar transporter family protein
[UP]	Glyma.02G000100	212.054	104.94	1.01486	107.114	0.903387	107.118	B-block binding subunit of TFIIIC
[UP]	Glyma.02G000700	630.561	238.383	1.40335	392.178	0.93112	392.18
[UP]	Glyma.02G001100	8083.66	2214.11	1.86828	5869.55	0.955685	5869.55	HXXXD-type acyl-transferase family protein
[UP]	Glyma.02G001200	258.466	121.783	1.08566	136.683	0.907696	136.687	neurochondrin family protein
[UP]	Glyma.02G002200	77.6198	10.3645	2.90478	67.2553	0.980227	67.318
[UP]	Glyma.02G002900	202.452	64.7781	1.644	137.674	0.947346	137.683	S-adenosyl-L-methionine-dependent methyltransferases superfamily protein
[UP]	Glyma.02G003800	72.0184	12.9556	2.47479	59.0628	0.96751	59.1146	Transducin/WD40 repeat-like superfamily protein
[UP]	Glyma.02G004600	121.631	15.5467	2.96783	106.084	0.987712	106.126	IQ-domain 19
[UP]	Glyma.02G010900	1457.97	629.643	1.21136	828.329	0.918546	828.33	WRKY DNA-binding protein 23
[UP]	Glyma.02G011900	121.631	41.458	1.55279	80.1731	0.925517	80.1881
[UP]	Glyma.02G013500	176.845	67.3692	1.39233	109.476	0.925612	109.485	transcription coactivators
[UP]	Glyma.02G015200	164.042	32.389	2.34049	131.653	0.980123	131.674
[UP]	Glyma.02G015300	490.525	231.905	1.08079	258.62	0.909997	258.622	galacturonosyltransferase-like 7
[UP]	Glyma.02G015500	77.6198	6.47781	3.58285	71.142	0.986801	71.2322	P-loop nucleoside triphosphate hydrolases superfamily protein with CH (Calponin Homology) domain
[UP]	Glyma.02G017000	256.866	81.6204	1.65401	175.245	0.948762	175.253	Protein of unknown function, DUF538
[UP]	Glyma.02G018900	119.23	1.29556	6.52403	117.935	0.9944	118.115	basic helix-loop-helix (bHLH) DNA-binding superfamily protein
[UP]	Glyma.02G019100	740.189	137.33	2.43025	602.859	0.984354	602.864	Homeobox-leucine zipper protein family
[UP]	Glyma.02G020300	182.447	20.729	3.13775	161.718	0.994115	161.748	WRKY DNA-binding protein 72
[UP]	Glyma.02G026600	259.266	47.9358	2.43526	211.33	0.982637	211.344	ARM repeat superfamily protein
[UP]	Glyma.02G026900	253.665	124.374	1.02824	129.291	0.905216	129.295	glucosyl transferase family 8
[UP]	Glyma.02G027100	200.051	44.0491	2.18318	156.002	0.977672	156.017
[UP]	Glyma.02G027400	64.0163	6.47781	3.30486	57.5385	0.979198	57.6334	response regulator 3
[UP]	Glyma.02G028000	56.8145	0.5	6.82819	56.3145	0.981001	56.7269	Matrixin family protein
[UP]	Glyma.02G028400	1926.89	562.274	1.77693	1364.62	0.95305	1364.62
[UP]	Glyma.02G028600	1250.72	148.99	3.06947	1101.73	0.997249	1101.73	Matrixin family protein
[UP]	Glyma.02G028800	192.049	14.2512	3.75232	177.798	0.996715	177.837	Matrixin family protein
[UP]	Glyma.02G029900	64.0163	12.9556	2.30486	51.0607	0.9589	51.1127	UDP-glucosyl transferase 74B1
[UP]	Glyma.02G030200	163.242	76.4381	1.09464	86.8035	0.902785	86.8104	CYCLIN D1;1
[UP]	Glyma.02G030300	209.653	97.1671	1.10947	112.486	0.906762	112.492
[UP]	Glyma.02G030800	435.311	126.965	1.77762	308.346	0.951956	308.351
[UP]	Glyma.02G031700	55.2141	6.47781	3.09146	48.7363	0.972691	48.8342	TRICHOME BIREFRINGENCE-LIKE 27
[UP]	Glyma.02G031900	526.534	178.787	1.55828	347.747	0.934904	347.75	TRICHOME BIREFRINGENCE-LIKE 27
[UP]	Glyma.02G033200	33.6086	3.88668	3.11222	29.7219	0.941573	29.8844	RING/U-box superfamily protein
[UP]	Glyma.02G033600	9480.02	2347.56	2.01373	7132.46	0.980211	7132.46	K+ uptake permease 6
[UP]	Glyma.02G033700	1166.7	320.004	1.86627	846.694	0.955455	846.696	acyl-CoA binding protein 2
[UP]	Glyma.02G034500	56.0143	16.8423	1.73371	39.172	0.917402	39.2103	Plant protein of unknown function (DUF936)
[UP]	Glyma.02G036500	376.096	139.921	1.42649	236.175	0.9323	236.18	NSP-interacting kinase 3
[UP]	Glyma.02G037400	165.642	20.729	2.99835	144.913	0.993453	144.944	Protein of Unknown Function (DUF239)
[UP]	Glyma.02G037600	49.6127	9.06893	2.4517	40.5437	0.951271	40.6178	tryptophan aminotransferase of Arabidopsis 1
[UP]	Glyma.02G038601	348.889	102.349	1.76927	246.54	0.951456	246.546	MATE efflux family protein
[UP]	Glyma.02G042300	869.822	329.073	1.40231	540.749	0.931441	540.751	Calcium-dependent phosphotriesterase superfamily protein
[UP]	Glyma.02G043200	57.6147	12.9556	2.15286	44.6591	0.951891	44.7109	Regulator of Vps4 activity in the MVB pathway protein
[UP]	Glyma.02G045000	26.4067	2.59112	3.34926	23.8156	0.920086	24.05	Eukaryotic aspartyl protease family protein
[UP]	Glyma.02G046200	251.264	50.5269	2.31408	200.737	0.978927	200.751	Tetratricopeptide repeat (TPR)-like superfamily protein
[UP]	Glyma.02G048600	132.034	9.06893	3.86383	122.965	0.994569	123.025	flavanone 3-hydroxylase
[UP]	Glyma.02G048700	724.985	164.536	2.13955	560.449	0.98	560.453	Chalcone-flavanone isomerase family protein
[UP]	Glyma.02G051700	160.041	40.1624	1.99452	119.878	0.950424	119.895	beta-galactosidase 3
[UP]	Glyma.02G053600	324.883	158.058	1.03946	166.824	0.907008	166.828	cytochrome BC1 synthesis
[UP]	Glyma.02G054200	497.727	11.6601	5.41571	486.067	0.999412	486.097	jasmonic acid carboxyl methyltransferase
[UP]	Glyma.02G055100	913.033	326.481	1.48367	586.551	0.934661	586.553	Chaperone DnaJ-domain superfamily protein
[UP]	Glyma.02G057400	66.4169	6.47781	3.35797	59.9391	0.981423	60.0331	succinate dehydrogenase 1-1
[UP]	Glyma.02G057500	35.209	6.47781	2.44237	28.7312	0.925673	28.8348	Cytochrome P450 superfamily protein
[UP]	Glyma.02G059400	101.626	11.6601	3.12362	89.9659	0.988591	90.0201	galacturonosyltransferase-like 2
[UP]	Glyma.02G059600	49.6127	5.18225	3.25906	44.4304	0.969044	44.5498	calmodulin-like 41
[UP]	Glyma.02G060002	504.129	123.078	2.03421	381.05	0.979345	381.056	BEL1-like homeodomain 4
[UP]	Glyma.02G060302	124.032	5.18225	4.58099	118.849	0.994476	118.938
[UP]	Glyma.02G063700	100.826	16.8423	2.5817	83.9834	0.983625	84.0231	tetraspanin6
[UP]	Glyma.02G064100	1870.88	199.516	3.22914	1671.36	0.997557	1671.36	ribonuclease 1
[UP]	Glyma.02G064300	1866.88	787.701	1.24491	1079.17	0.922263	1079.18	ribonuclease 1
[UP]	Glyma.02G064400	916.234	338.142	1.43809	578.092	0.933768	578.094	ribonuclease 1
[UP]	Glyma.02G066000	1207.51	441.786	1.45061	765.722	0.933967	765.723	Phosphoglycerate mutase family protein
[UP]	Glyma.02G067500	3817.77	80.3248	5.57074	3737.45	0.999989	3737.45	nudix hydrolase homolog 12
[UP]	Glyma.02G068100	554.541	229.314	1.27397	325.227	0.922584	325.23
[UP]	Glyma.02G068900	41.6106	2.59112	4.0053	39.0195	0.965053	39.2245	xyloglucan endotransglucosylase/hydrolase 5
[UP]	Glyma.02G069700	188.048	49.2313	1.93345	138.817	0.95163	138.83	syntaxin of plants 111
[UP]	Glyma.02G069800	64.0163	19.4334	1.7199	44.5829	0.923677	44.6161	Aquaporin-like superfamily protein
[UP]	Glyma.02G069900	225.658	33.6846	2.74397	191.973	0.990915	191.993	apyrase 2
[UP]	Glyma.02G072400	1686.03	592.072	1.50979	1093.96	0.935649	1093.96	arabinogalactan protein 14
[UP]	Glyma.02G074500	174.444	33.6846	2.37261	140.76	0.980619	140.78	forkhead-associated (FHA) domain-containing protein
[UP]	Glyma.02G078400	82.421	22.0245	1.9039	60.3965	0.938762	60.4265
[UP]	Glyma.02G078500	2463.83	891.346	1.46684	1572.48	0.93502	1572.48	Protein kinase superfamily protein
[UP]	Glyma.02G080200	9557.64	4508.55	1.08399	5049.08	0.91153	5049.08	Integrase-type DNA-binding superfamily protein
[UP]	Glyma.02G080700	122.431	32.389	1.91839	90.0422	0.947174	90.0626
[UP]	Glyma.02G080900	7037.8	389.964	4.17371	6647.83	0.999951	6647.83	cellulose synthase 6
[UP]	Glyma.02G082000	155.24	5.18225	4.90478	150.057	0.996336	150.137	Duplicated homeodomain-like superfamily protein
[UP]	Glyma.02G082100	843.415	163.241	2.36924	680.174	0.984403	680.179	Duplicated homeodomain-like superfamily protein
[UP]	Glyma.02G082700	1201.11	471.584	1.34878	729.522	0.930637	729.523	Pyridoxal phosphate (PLP)-dependent transferases superfamily protein
[UP]	Glyma.02G083400	520.133	234.497	1.14931	285.636	0.914432	285.638	F-box family protein
[UP]	Glyma.02G083600	1714.84	550.614	1.63896	1164.22	0.951492	1164.22
[UP]	Glyma.02G083702	28272	9865.7	1.51888	18406.3	0.93584	18406.3
[UP]	Glyma.02G086600	280.071	130.852	1.09786	149.22	0.908989	149.224	RNA-binding (RRM/RBD/RNP motifs) family protein
[UP]	Glyma.02G090000	146.437	20.729	2.82056	125.708	0.989235	125.74	MATE efflux family protein
[UP]	Glyma.02G090100	392.9	18.1379	4.43709	374.762	0.999091	374.789	MATE efflux family protein
[UP]	Glyma.02G091600	133.634	34.9802	1.93368	98.6539	0.948393	98.6729
[UP]	Glyma.02G092500	1115.48	80.3248	3.79568	1035.16	0.999404	1035.17	Uncharacterised protein family (UPF0497)
[UP]	Glyma.02G093100	73.6188	20.729	1.82842	52.8898	0.933567	52.9214
[UP]	Glyma.02G094400	1392.36	492.313	1.49988	900.042	0.935487	900.043
[UP]	Glyma.02G097400	284.072	55.7091	2.35027	228.363	0.982847	228.375	Leucine-rich receptor-like protein kinase family protein
[UP]	Glyma.02G097800	28.8073	1.29556	4.47479	27.5118	0.93754	27.8733
[UP]	Glyma.02G099500	6610.49	2552.26	1.37298	4058.23	0.931186	4058.23	AP2/B3 transcription factor family protein
[UP]	Glyma.02G101400	28.0071	5.18225	2.43415	22.8249	0.900739	22.9543	2-oxoglutarate (2OG) and Fe(II)-dependent oxygenase superfamily protein
[UP]	Glyma.02G103700	260.867	73.847	1.8207	187.02	0.952554	187.028	Plant protein of unknown function (DUF869)
[UP]	Glyma.02G105300	380.097	132.147	1.52422	247.95	0.934185	247.954	UDP-glucosyl transferase 73B3
[UP]	Glyma.02G105400	189.648	31.0935	2.60864	158.555	0.989993	158.576	Protein of unknown function (DUF579)
[UP]	Glyma.02G106300	78.42	25.9112	1.59764	52.5088	0.929982	52.5331	Fatty acid/sphingolipid desaturase
[UP]	Glyma.02G107000	22.4057	1.29556	4.11222	21.1102	0.910064	21.507	NAC (No Apical Meristem) domain transcriptional regulator superfamily protein
[UP]	Glyma.02G108700	64.8165	2.59112	4.64471	62.2254	0.98397	62.3985	Calcium-binding EF-hand family protein
[UP]	Glyma.02G109600	455.316	75.1426	2.59917	380.174	0.992497	380.182	Uncharacterised protein family (UPF0497)
[UP]	Glyma.02G110800	128.833	49.2313	1.38785	79.6015	0.9213	79.6136	O-fucosyltransferase family protein
[UP]	Glyma.02G111100	52.8135	15.5467	1.76429	37.2667	0.915064	37.3085
[UP]	Glyma.02G111200	50.4129	6.47781	2.96021	43.9351	0.964608	44.0347
[UP]	Glyma.02G111800	599.353	180.083	1.73474	419.27	0.951516	419.273	DHHC-type zinc finger family protein
[UP]	Glyma.02G115900	540.938	268.181	1.01226	272.757	0.908454	272.759	general regulatory factor 12
[UP]	Glyma.02G120800	379.297	71.2559	2.41225	308.041	0.983557	308.05	Leucine-rich repeat receptor-like protein kinase family protein
[UP]	Glyma.02G121800	27.2069	5.18225	2.39233	22.0247	0.900715	22.1542	Adenine nucleotide alpha hydrolases-like superfamily protein
[UP]	Glyma.02G122400	62.4159	6.47781	3.26834	55.9381	0.978076	56.0335
[UP]	Glyma.02G124100	861.02	307.048	1.48758	553.972	0.93504	553.974	sugar transporter 1
[UP]	Glyma.02G124300	255.265	46.6402	2.45235	208.625	0.982591	208.639	myb domain protein 92
[UP]	Glyma.02G127600	198.451	42.7535	2.21466	155.697	0.977639	155.713	transferases;folic acid binding
[UP]	Glyma.02G128200	150.438	3.88668	5.27449	146.552	0.99616	146.647
[UP]	Glyma.02G131300	101.626	24.6157	2.04562	77.0103	0.969107	77.0374	inflorescence deficient in abscission (IDA)-like 1
[UP]	Glyma.02G131800	159.241	53.118	1.58394	106.123	0.945008	106.134	cold regulated gene 27
[UP]	Glyma.02G133200	991.453	285.024	1.79846	706.429	0.952835	706.432	PLAC8 family protein
[UP]	Glyma.02G133300	55.2141	3.88668	3.82842	51.3274	0.977443	51.47
[UP]	Glyma.02G133500	905.031	402.92	1.16747	502.111	0.917363	502.113	ARP protein (REF)
[UP]	Glyma.02G134100	150.438	68.6648	1.13153	81.7736	0.903843	81.7814	alpha/beta-Hydrolases superfamily protein
[UP]	Glyma.02G134200	88.0225	27.2068	1.6939	60.8157	0.934948	60.8392	alpha/beta-Hydrolases superfamily protein
[UP]	Glyma.02G134400	4114.65	1843.58	1.15826	2271.07	0.915824	2271.07	RNA-binding protein 47B
[UP]	Glyma.02G134600	538.537	181.379	1.57004	357.159	0.934944	357.162	CDPK-related kinase
[UP]	Glyma.02G134700	37.6096	6.47781	2.53752	31.1318	0.934622	31.235	Cupredoxin superfamily protein
[UP]	Glyma.02G134900	21.6055	1.29556	4.05975	20.3099	0.903636	20.7117
[UP]	Glyma.02G135400	1071.47	288.91	1.8909	782.563	0.955432	782.565	Homeodomain-like superfamily protein
[UP]	Glyma.02G135700	89.6229	23.3201	1.94229	66.3028	0.94145	66.3312	phragmoplast orienting kinesin 2
[UP]	Glyma.02G135800	150.438	55.7091	1.43319	94.7292	0.926058	94.7401
[UP]	Glyma.02G140100	80.8206	20.729	1.96307	60.0916	0.938935	60.1237	TRICHOME BIREFRINGENCE-LIKE 38
[UP]	Glyma.02G141400	391.3	190.448	1.03888	200.852	0.907831	200.855	prenylated RAB acceptor 1.F4
[UP]	Glyma.02G141600	320.882	137.33	1.2244	183.552	0.919584	183.556	galacturonosyltransferase 6
[UP]	Glyma.02G142200	1542.79	514.338	1.58476	1028.46	0.951414	1028.46	alpha/beta-Hydrolases superfamily protein
[UP]	Glyma.02G142300	386.499	84.2115	2.19837	302.287	0.9799	302.295	RNI-like superfamily protein
[UP]	Glyma.02G142500	194.45	53.118	1.87212	141.332	0.951623	141.344	indole-3-acetic acid 7
[UP]	Glyma.02G142800	286.473	117.896	1.28088	168.577	0.920927	168.582	basic helix-loop-helix (bHLH) DNA-binding superfamily protein
[UP]	Glyma.02G143200	307.278	77.7337	1.98293	229.545	0.953995	229.553	histone H2A 11
[UP]	Glyma.02G143400	358.491	58.3003	2.62036	300.191	0.992136	300.203
[UP]	Glyma.02G146400	45.6116	7.77337	2.55279	37.8383	0.947022	37.9243	ovate family protein 12
[UP]	Glyma.02G146900	2904.74	967.784	1.58565	1936.96	0.951516	1936.96	time for coffee
[UP]	Glyma.02G147100	33.6086	7.77337	2.11222	25.8352	0.910402	25.9214	PATATIN-like protein 9
[UP]	Glyma.02G147200	456.917	190.448	1.26254	266.469	0.922176	266.472	RAN GTPase activating protein 1
[UP]	Glyma.02G151800	111.228	45.3446	1.29452	65.8837	0.909344	65.8964	Rho GTPase activating protein with PAK-box/P21-Rho-binding domain
[UP]	Glyma.02G152000	262.467	103.645	1.34049	158.822	0.927449	158.828	RNA-binding protein-defense related 1
[UP]	Glyma.02G155000	1551.6	717.741	1.11222	833.855	0.912554	833.855	AAA-type ATPase family protein
[UP]	Glyma.02G157700	224.857	45.3446	2.31001	179.513	0.978454	179.528	binding
[UP]	Glyma.02G159200	250.464	112.714	1.15194	137.75	0.911486	137.755	NAD(P)-binding Rossmann-fold superfamily protein
[UP]	Glyma.02G160900	74.419	19.4334	1.93713	54.9856	0.935626	55.0197	Transmembrane amino acid transporter family protein
[UP]	Glyma.02G162600	271.269	130.852	1.05179	140.417	0.906328	140.421	Homeodomain-like superfamily protein
[UP]	Glyma.02G168100	21.6055	0.5	5.43333	21.1055	0.910156	21.7937	calmodulin-binding family protein
[UP]	Glyma.02G169800	280.872	117.896	1.2524	162.976	0.919436	162.98	Disease resistance-responsive (dirigent-like protein) family protein
[UP]	Glyma.02G171200	418.507	120.487	1.79637	298.02	0.9519	298.025	Plant protein of unknown function (DUF828)
[UP]	Glyma.02G171300	1753.25	778.632	1.17102	974.615	0.917748	974.615	homeobox from Arabidopsis thaliana
[UP]	Glyma.02G171600	594.552	20.729	4.84208	573.823	0.999549	573.843	peroxidase 2
[UP]	Glyma.02G172350	27.2069	3.88668	2.80736	23.3203	0.915458	23.4886
[UP]	Glyma.02G174700	73.6188	20.729	1.82842	52.8898	0.933567	52.9214
[UP]	Glyma.02G181500	538.537	222.837	1.27306	315.701	0.922537	315.703	exostosin family protein
[UP]	Glyma.02G182200	257.666	75.1426	1.7778	182.523	0.950417	182.532	curculin-like (mannose-binding) lectin family protein / PAN domain-containing protein
[UP]	Glyma.02G184100	1140.29	405.511	1.49159	734.78	0.935221	734.782	Protein of unknown function (DUF288)
[UP]	Glyma.02G184700	256.866	32.389	2.98744	224.476	0.992328	224.496
[UP]	Glyma.02G184900	174.444	68.6648	1.34513	105.78	0.924275	105.788	ARM repeat superfamily protein
[UP]	Glyma.02G185000	276.871	112.714	1.29655	164.157	0.921016	164.162	ARM repeat superfamily protein
[UP]	Glyma.02G190900	1265.92	379.599	1.73764	886.323	0.952804	886.325
[UP]	Glyma.02G194400	342.487	89.3937	1.93781	253.094	0.954269	253.101	RING/U-box superfamily protein
[UP]	Glyma.02G195900	4831.63	1764.55	1.45321	3067.08	0.934215	3067.08	plant U-box 23
[UP]	Glyma.02G197000	180.046	10.3645	4.11864	169.681	0.996883	169.731	Leucine-rich repeat protein kinase family protein
[UP]	Glyma.02G198000	294.475	89.3937	1.7199	205.081	0.950034	205.089	Double Clp-N motif-containing P-loop nucleoside triphosphate hydrolases superfamily protein
[UP]	Glyma.02G198700	209.653	53.118	1.98073	156.535	0.952423	156.548	E2F transcription factor 3
[UP]	Glyma.02G199500	27.2069	0.5	5.7659	26.7069	0.933976	27.3223	ovate family protein 13
[UP]	Glyma.02G200500	65.6167	10.3645	2.66241	55.2522	0.973822	55.3164	AP2/B3-like transcriptional factor family protein
[UP]	Glyma.02G200900	126.432	41.458	1.60864	84.9743	0.942	84.9895	Uncharacterised protein family (UPF0497)
[UP]	Glyma.02G201000	96.8247	27.2068	1.83141	69.6179	0.941808	69.642	Uncharacterised protein family (UPF0497)
[UP]	Glyma.02G201100	381.697	123.078	1.63285	258.619	0.950046	258.624	Uncharacterised protein family (UPF0497)
[UP]	Glyma.02G201200	260.066	79.0292	1.71842	181.037	0.949511	181.045	Uncharacterised protein family (UPF0497)
[UP]	Glyma.02G202900	335.286	46.6402	2.84574	288.645	0.992947	288.659	SOS3-interacting protein 3
[UP]	Glyma.02G203100	71.2182	12.9556	2.45867	58.2626	0.967017	58.3144	Reticulon family protein
[UP]	Glyma.02G206100	27.2069	0.5	5.7659	26.7069	0.933976	27.3223	Calcium-binding EF-hand family protein
[UP]	Glyma.02G206300	893.828	154.172	2.53546	739.656	0.984699	739.661	Leucine-rich receptor-like protein kinase family protein
[UP]	Glyma.02G207300	114.429	12.9556	3.14281	101.474	0.990288	101.522
[UP]	Glyma.02G208400	19432.2	8528.68	1.18805	10903.5	0.918567	10903.5	Class-II DAHP synthetase family protein
[UP]	Glyma.02G208500	402.503	163.241	1.302	239.262	0.922459	239.265	Protein kinase superfamily protein
[UP]	Glyma.02G208800	292.074	114.009	1.35718	178.065	0.928369	178.07	VQ motif-containing protein
[UP]	Glyma.02G209600	42.4108	5.18225	3.03278	37.2286	0.95942	37.3519
[UP]	Glyma.02G210500	917.834	444.378	1.04645	473.457	0.909832	473.458	basic helix-loop-helix (bHLH) DNA-binding superfamily protein
[UP]	Glyma.02G210800	304.078	142.512	1.09336	161.566	0.908742	161.57	2-oxoglutarate (2OG) and Fe(II)-dependent oxygenase superfamily protein
[UP]	Glyma.02G214300	222.457	54.4136	2.03149	168.043	0.977142	168.055	P-loop containing nucleoside triphosphate hydrolases superfamily protein
[UP]	Glyma.02G215300	270.469	33.6846	3.0053	236.784	0.995605	236.803	Protein kinase superfamily protein
[UP]	Glyma.02G216800	99.2253	18.1379	2.4517	81.0874	0.974622	81.1245
[UP]	Glyma.02G217800	1005.06	310.935	1.69259	694.122	0.951555	694.124	beta HLH protein 93
[UP]	Glyma.02G218200	55.2141	7.77337	2.82842	47.4407	0.9686	47.525	Zinc finger (C3HC4-type RING finger) family protein
[UP]	Glyma.02G218700	25.6065	2.59112	3.30486	23.0154	0.918824	23.2515	NAD-dependent glycerol-3-phosphate dehydrogenase family protein
[UP]	Glyma.02G220500	3235.23	171.014	4.24168	3064.21	0.999934	3064.21	Vacuolar iron transporter (VIT) family protein
[UP]	Glyma.02G220600	83.2212	19.4334	2.09841	63.7878	0.964696	63.8223	Peptidase C78, ubiquitin fold modifier-specific peptidase 1/ 2
[UP]	Glyma.02G220700	877.824	366.644	1.25955	511.18	0.923088	511.182	Autophagy-related protein 13
[UP]	Glyma.02G220900	49.6127	12.9556	1.93713	36.657	0.916189	36.7082	Pathogenesis-related thaumatin superfamily protein
[UP]	Glyma.02G222600	32.0082	6.47781	2.30486	25.5304	0.911358	25.6342	Heavy metal transport/detoxification superfamily protein
[UP]	Glyma.02G223700	243.262	103.645	1.23086	139.617	0.918141	139.623	B-box type zinc finger protein with CCT domain
[UP]	Glyma.02G225000	147.238	60.8914	1.27384	86.3462	0.914441	86.3556	Glycosyl hydrolase family protein
[UP]	Glyma.02G225600	254.465	93.2804	1.44782	161.184	0.930956	161.191	josephin protein-related
[UP]	Glyma.02G227200	176.045	58.3003	1.59437	117.745	0.94597	117.755	fatty acid desaturase 8
[UP]	Glyma.02G228400	80.0204	19.4334	2.04183	60.587	0.96328	60.6214	Clathrin, heavy chain
[UP]	Glyma.02G230700	85.6218	31.0935	1.46137	54.5284	0.914829	54.5479
[UP]	Glyma.02G231600	625.76	126.965	2.30118	498.795	0.980678	498.8	laccase 3
[UP]	Glyma.02G232700	127.232	20.729	2.61775	106.503	0.986803	106.536	RNI-like superfamily protein
[UP]	Glyma.02G233900	1013.86	55.7091	4.1858	958.149	0.99977	958.159	Peroxidase superfamily protein
[UP]	Glyma.02G234700	208.853	75.1426	1.47479	133.711	0.930598	133.719
[UP]	Glyma.02G236500	20243.6	9216.62	1.13515	11026.9	0.915472	11026.9	cinnamate-4-hydroxylase
[UP]	Glyma.02G239000	111.228	20.729	2.4238	90.4994	0.976132	90.5318
[UP]	Glyma.02G240400	91.2233	24.6157	1.88983	66.6076	0.941285	66.6344	sucrose synthase 6
[UP]	Glyma.02G240900	75.2192	27.2068	1.46713	48.0124	0.9104	48.0348	expansin A13
[UP]	Glyma.02G241500	91.2233	38.8668	1.23086	52.3564	0.900722	52.3709	Concanavalin A-like lectin protein kinase family protein
[UP]	Glyma.02G241800	281.672	95.8715	1.55484	185.8	0.933248	185.807	Endomembrane protein 70 protein family
[UP]	Glyma.02G242400	951.443	388.668	1.29158	562.774	0.923655	562.776	zinc finger protein 4
[UP]	Glyma.02G245000	436.111	141.216	1.62679	294.895	0.950302	294.9	high mobility group A
[UP]	Glyma.02G245100	348.089	116.601	1.57788	231.488	0.949724	231.494	high mobility group A
[UP]	Glyma.02G245200	88.8227	27.2068	1.70696	61.6159	0.935758	61.6395	Protein of unknown function, DUF593
[UP]	Glyma.02G245500	839.414	417.171	1.00874	422.243	0.909121	422.245	Protein of unknown function DUF2359, transmembrane
[UP]	Glyma.02G246400	112.029	1.29556	6.43415	110.733	0.993796	110.92	RHD SIX-LIKE 1
[UP]	Glyma.02G247000	2047.72	759.199	1.43147	1288.52	0.933977	1288.52
[UP]	Glyma.02G250000	431.31	216.359	0.9953	214.951	0.907762	214.954	sec7 domain-containing protein
[UP]	Glyma.02G251500	115.229	24.6157	2.22686	90.6137	0.972585	90.6411	Transducin/WD40 repeat-like superfamily protein
[UP]	Glyma.02G252000	24.0061	2.59112	3.21175	21.415	0.90778	21.6545	RAB GTPase homolog A2B
[UP]	Glyma.02G252900	377.696	75.1426	2.32952	302.554	0.983518	302.563	Protein of unknown function (DUF620)
[UP]	Glyma.02G253150	29.6076	0.5	5.88789	29.1076	0.944183	29.6971
[UP]	Glyma.02G253600	3431.28	1106.41	1.63286	2324.87	0.951548	2324.87	Nucleotide-sugar transporter family protein
[UP]	Glyma.02G254600	4301.1	1979.62	1.11948	2321.48	0.913758	2321.48	HXXXD-type acyl-transferase family protein
[UP]	Glyma.02G256800	88.0225	28.5024	1.62679	59.5201	0.934119	59.5423	Cytochrome P450 superfamily protein
[UP]	Glyma.02G258600	51.2131	6.47781	2.98293	44.7353	0.965693	44.8346
[UP]	Glyma.02G259200	23.2059	0.5	5.53642	22.7059	0.91597	23.3712
[UP]	Glyma.02G260300	164.842	71.2559	1.21	93.5862	0.910602	93.594	Transmembrane amino acid transporter family protein
[UP]	Glyma.02G260600	1059.47	443.082	1.2577	616.388	0.923241	616.39	Staphylococcal nuclease homologue
[UP]	Glyma.02G260800	5601.43	2493.96	1.16736	3107.47	0.917906	3107.47
[UP]	Glyma.02G261100	1049.07	466.402	1.16946	582.665	0.917481	582.667	prenylated RAB acceptor 1.B4
[UP]	Glyma.02G261900	2862.33	776.041	1.88298	2086.29	0.955641	2086.29	PYR1-like 6
[UP]	Glyma.02G262300	82.421	31.0935	1.4064	51.3275	0.909595	51.3468	Glycosyl hydrolase family 85
[UP]	Glyma.02G263600	66.4169	14.2512	2.22047	52.1658	0.959633	52.213	Ankyrin repeat family protein
[UP]	Glyma.02G264800	112.029	40.1624	1.47995	71.8662	0.922368	71.8814	RING/U-box superfamily protein
[UP]	Glyma.02G266000	76.0194	12.9556	2.55279	63.0638	0.969397	63.1154	IQ-domain 33
[UP]	Glyma.02G266300	1014.66	474.175	1.0975	540.483	0.912193	540.484	indole-3-butyric acid response 5
[UP]	Glyma.02G267800	188.848	90.6893	1.05822	98.1589	0.903359	98.1646	Transducin/WD40 repeat-like superfamily protein
[UP]	Glyma.02G270600	124.032	37.5713	1.72301	86.4604	0.943026	86.4775	CLAVATA3/ESR-RELATED 20
[UP]	Glyma.02G270800	645.765	14.2512	5.50186	631.514	0.999628	631.537	chitin elicitor receptor kinase 1
[UP]	Glyma.02G271000	54.4139	10.3645	2.39233	44.0494	0.956163	44.1143	Plant protein of unknown function (DUF247)
[UP]	Glyma.02G271300	3127.2	773.45	2.01549	2353.75	0.980179	2353.75	ERD (early-responsive to dehydration stress) family protein
[UP]	Glyma.02G272600	424.108	126.965	1.74	297.143	0.951757	297.148	HSP20-like chaperones superfamily protein
[UP]	Glyma.02G277600	143.237	29.7979	2.26512	113.439	0.975312	113.461	Cyclin family protein
[UP]	Glyma.02G277700	200.851	85.5071	1.23201	115.344	0.916547	115.351	early nodulin-like protein 18
[UP]	Glyma.02G278400	176.845	12.9556	3.77084	163.889	0.996343	163.933	heat shock transcription factor B4
[UP]	Glyma.02G286900	296.076	10.3645	4.83624	285.711	0.998673	285.752	phy rapidly regulated 2
[UP]	Glyma.02G288300	87.2222	14.2512	2.61362	72.9711	0.980941	73.0179	Integrin-linked protein kinase family
[UP]	Glyma.02G290500	189.648	80.3248	1.23941	109.324	0.916123	109.331	DEA(D/H)-box RNA helicase family protein
[UP]	Glyma.02G290700	218.456	68.6648	1.6697	149.791	0.948019	149.8
[UP]	Glyma.02G290900	1125.09	443.082	1.34439	682.005	0.930488	682.006
[UP]	Glyma.02G293700	204.852	98.4627	1.05694	106.39	0.904253	106.395
[UP]	Glyma.02G294000	5798.28	649.076	3.15916	5149.2	0.997387	5149.2	O-Glycosyl hydrolases family 17 protein
[UP]	Glyma.02G296800	226.458	59.5958	1.92596	166.862	0.952712	166.873	Kinesin motor family protein
[UP]	Glyma.02G298000	36.0092	5.18225	2.79672	30.8269	0.940491	30.9535	CCCH-type zinc fingerfamily protein with RNA-binding domain
[UP]	Glyma.02G298100	228.058	24.6157	3.21175	203.443	0.995363	203.468	Copper transport protein family
[UP]	Glyma.02G298900	123.231	29.7979	2.04809	93.4335	0.972029	93.456	Tetratricopeptide repeat (TPR)-like superfamily protein
[UP]	Glyma.02G300100	95.2243	34.9802	1.44479	60.2441	0.91728	60.2615
[UP]	Glyma.02G301400	77.6198	9.06893	3.09742	68.5509	0.983722	68.6208	Plant protein of unknown function (DUF827)
[UP]	Glyma.02G301500	270.469	117.896	1.19795	152.573	0.915136	152.578	Sucrase/ferredoxin-like family protein
[UP]	Glyma.02G301800	2531.05	106.236	4.57439	2424.81	0.999967	2424.81	oligopeptide transporter 5
[UP]	Glyma.02G302300	44.0112	5.18225	3.08622	38.829	0.961113	38.9514
[UP]	Glyma.02G302600	28.0071	0.5	5.80772	27.5071	0.937547	28.1136	Leucine-rich receptor-like protein kinase family protein
[UP]	Glyma.02G303300	329.684	137.33	1.26344	192.355	0.921151	192.359	seed imbibition 1
[UP]	Glyma.02G304000	404.903	112.714	1.84491	292.189	0.953878	292.195	ARM repeat superfamily protein
[UP]	Glyma.02G305200	420.107	202.108	1.05563	218	0.908779	218.002	Nucleoporin, Nup133/Nup155-like
[UP]	Glyma.02G306600	54.4139	9.06893	2.58497	45.3449	0.965831	45.4186	Phototropic-responsive NPH3 family protein
[UP]	Glyma.02G307500	108.028	5.18225	4.38168	102.845	0.993007	102.939
[UP]	Glyma.02G308700	2172.55	725.514	1.58232	1447.04	0.951483	1447.04	FASCICLIN-like arabinogalactan 2
[UP]	Glyma.02G309200	46.4118	7.77337	2.57788	38.6385	0.957088	38.7244
[UP]	Glyma.02G309400	1228.31	566.16	1.1174	662.153	0.91345	662.154	Endomembrane protein 70 protein family
[UP]	Glyma.02G310600	1139.49	448.264	1.34597	691.226	0.930609	691.228	Protein of unknown function (DUF630 and DUF632)
[UP]	Glyma.02G311000	40.0102	1.29556	4.94872	38.7146	0.963722	39.0296	Plant regulator RWP-RK family protein
[UP]	Glyma.02G312000	145.637	63.4825	1.19795	82.1546	0.908776	82.1634	Nucleotide-sugar transporter family protein
[UP]	Glyma.03G002300	465.719	31.0935	3.90478	434.625	0.999076	434.643	WRKY DNA-binding protein 62
[UP]	Glyma.03G002900	428.109	66.0736	2.69583	362.036	0.992494	362.046	S-locus lectin protein kinase family protein
[UP]	Glyma.03G003000	359.292	103.645	1.79351	255.647	0.951578	255.653	S-locus lectin protein kinase family protein
[UP]	Glyma.03G006000	179.246	77.7337	1.20533	101.512	0.911681	101.519	ARF GAP-like zinc finger-containing protein ZIGA4
[UP]	Glyma.03G007950	128.833	34.9802	1.88089	93.8527	0.947504	93.8715	cycling DOF factor 3
[UP]	Glyma.03G008000	60.8155	1.29556	5.55279	59.52	0.982537	59.7784
[UP]	Glyma.03G009600	5137.31	299.275	4.10147	4838.04	0.999904	4838.04	2-oxoglutarate (2OG) and Fe(II)-dependent oxygenase superfamily protein
[UP]	Glyma.03G011000	389.699	155.467	1.32575	234.232	0.928987	234.236	BR-signaling kinase 3
[UP]	Glyma.03G012800	37.6096	2.59112	3.85945	35.0185	0.958366	35.2305	Arabidopsis thaliana protein of unknown function (DUF821)
[UP]	Glyma.03G014400	104.827	11.6601	3.16836	93.1667	0.989443	93.2205	NAD(P)-binding Rossmann-fold superfamily protein
[UP]	Glyma.03G017100	88.0225	20.729	2.08622	67.2935	0.966254	67.3258	ARM repeat superfamily protein
[UP]	Glyma.03G017800	465.719	98.4627	2.24181	367.256	0.980303	367.263
[UP]	Glyma.03G019950	72.8186	20.729	1.81266	52.0896	0.933566	52.1211	D-isomer specific 2-hydroxyacid dehydrogenase family protein
[UP]	Glyma.03G020700	273.67	95.8715	1.51326	177.798	0.932945	177.805	Protein kinase superfamily protein
[UP]	Glyma.03G021700	48.8125	7.77337	2.65064	41.0391	0.961193	41.1246	ataurora3
[UP]	Glyma.03G022700	849.817	422.353	1.0087	427.464	0.90913	427.465	AT-hook motif nuclear-localized protein 22
[UP]	Glyma.03G022900	446.514	125.669	1.82907	320.844	0.954039	320.85	SEC7-like guanine nucleotide exchange family protein
[UP]	Glyma.03G023500	809.807	318.708	1.34534	491.098	0.930353	491.1	AT-hook motif nuclear-localized protein 1
[UP]	Glyma.03G024400	21.6055	0.5	5.43333	21.1055	0.910156	21.7937
[UP]	Glyma.03G025200	445.714	15.5467	4.84143	430.167	0.999283	430.194
[UP]	Glyma.03G026000	105.627	22.0245	2.26179	83.6024	0.971501	83.633	Protein of unknown function (DUF1442)
[UP]	Glyma.03G028500	102.426	7.77337	3.7199	94.6528	0.991535	94.7258	Plant invertase/pectin methylesterase inhibitor superfamily protein
[UP]	Glyma.03G028600	80.8206	2.59112	4.96307	78.2295	0.989179	78.3868	Plant invertase/pectin methylesterase inhibitor superfamily protein
[UP]	Glyma.03G029400	10568.3	344.619	4.9386	10223.7	0.999999	10223.7	Plant invertase/pectin methylesterase inhibitor superfamily
[UP]	Glyma.03G030500	3446.48	374.417	3.2024	3072.06	0.997608	3072.06
[UP]	Glyma.03G031800	2500.64	374.417	2.73958	2126.22	0.993388	2126.22	GRAS family transcription factor
[UP]	Glyma.03G032500	1001.86	366.644	1.45022	635.212	0.933862	635.213	UDP-Glycosyltransferase superfamily protein
[UP]	Glyma.03G033900	164.042	53.118	1.62679	110.924	0.945378	110.936	cyclin p3;1
[UP]	Glyma.03G035400	51.2131	9.06893	2.49751	42.1441	0.954125	42.2181	Pentatricopeptide repeat (PPR) superfamily protein
[UP]	Glyma.03G036600	251.264	123.078	1.02963	128.186	0.905145	128.19	ovate family protein 2
[UP]	Glyma.03G039800	100.826	27.2068	1.88983	73.6189	0.943549	73.6432	Peroxidase superfamily protein
[UP]	Glyma.03G040600	1263.52	190.448	2.72999	1073.07	0.993284	1073.08	PYRIMIDINE 4
[UP]	Glyma.03G041300	29.6076	5.18225	2.51432	24.4253	0.91083	24.5544	Nuclear transport factor 2 (NTF2) family protein
[UP]	Glyma.03G041600	1433.17	709.968	1.01338	723.198	0.909558	723.199	SCAR homolog 2
[UP]	Glyma.03G044000	410.505	195.63	1.06927	214.875	0.909028	214.878	LRR and NB-ARC domains-containing disease resistance protein
[UP]	Glyma.03G044400	370.494	72.5514	2.35238	297.943	0.983479	297.952	Disease resistance-responsive (dirigent-like protein) family protein
[UP]	Glyma.03G047900	552.941	121.783	2.18282	431.158	0.980399	431.164	Disease resistance protein (TIR-NBS-LRR class) family
[UP]	Glyma.03G047950	1047.47	285.024	1.87775	762.444	0.955417	762.446	target of AVRB operation1
[UP]	Glyma.03G050100	212.054	42.7535	2.31032	169.301	0.978217	169.316	ferretin 1
[UP]	Glyma.03G051300	489.725	176.196	1.47479	313.529	0.933952	313.532	tetratricopeptide repeat (TPR)-containing protein
[UP]	Glyma.03G056200	62.4159	22.0245	1.5028	40.3914	0.902197	40.4193	Plant protein of unknown function (DUF828)
[UP]	Glyma.03G056700	1279.53	351.097	1.86567	928.429	0.955492	928.431	fatty acid desaturase 8
[UP]	Glyma.03G061200	1076.27	86.8026	3.63216	989.472	0.999365	989.479	Plant protein of unknown function (DUF247)
[UP]	Glyma.03G061300	16622.6	6175.94	1.42842	10446.7	0.934079	10446.7
[UP]	Glyma.03G067200	575.347	221.541	1.37686	353.806	0.93082	353.808
[UP]	Glyma.03G067700	470.52	169.719	1.47111	300.801	0.93387	300.805	zinc-finger protein 10
[UP]	Glyma.03G073100	26.4067	0.5	5.72283	25.9067	0.930116	26.5313
[UP]	Glyma.03G073734	88.0225	24.6157	1.83829	63.4068	0.939577	63.4334	UDP-glucosyl transferase 85A5
[UP]	Glyma.03G074300	249.664	119.192	1.0667	130.472	0.906447	130.476	Concanavalin A-like lectin family protein
[UP]	Glyma.03G077200	459.317	216.359	1.08607	242.958	0.910299	242.961	Protein of unknown function (DUF740)
[UP]	Glyma.03G079150	47.212	0.5	6.56108	46.712	0.973427	47.1706
[UP]	Glyma.03G084100	127.232	38.8668	1.71085	88.3656	0.943278	88.3822
[UP]	Glyma.03G084200	836.213	62.1869	3.74919	774.026	0.999292	774.035	vacuolar iron transporter (VIT) family protein
[UP]	Glyma.03G085500	3116.79	947.055	1.71854	2169.74	0.952217	2169.74	GTP cyclohydrolase I
[UP]	Glyma.03G089300	115.229	40.1624	1.52059	75.067	0.924237	75.0824	asparaginyl-tRNA synthetase 2
[UP]	Glyma.03G091000	77.6198	18.1379	2.09742	59.4819	0.962822	59.5189	PLAT/LH2 domain-containing lipoxygenase family protein
[UP]	Glyma.03G094300	260.867	90.6893	1.52431	170.177	0.932842	170.184
[UP]	Glyma.03G098600	2152.55	573.934	1.90709	1578.62	0.955733	1578.62	alkenal reductase
[UP]	Glyma.03G103800	45.6116	10.3645	2.13775	35.2471	0.939051	35.3119	TOXICOS EN LEVADURA 4
[UP]	Glyma.03G105400	2618.27	681.465	1.9419	1936.8	0.955804	1936.8	Protein of unknown function (DUF581)
[UP]	Glyma.03G107800	373.695	120.487	1.63298	253.208	0.949993	253.213	cyclin p4;1
[UP]	Glyma.03G109300	60.0153	7.77337	2.94872	52.2419	0.972686	52.3251	Protein kinase superfamily protein
[UP]	Glyma.03G109900	22998.7	10516.1	1.12895	12482.6	0.913991	12482.6	uclacyanin 1
[UP]	Glyma.03G110100	248.863	91.9849	1.43589	156.879	0.930768	156.885	ribosomal protein L4
[UP]	Glyma.03G113200	104.827	40.1624	1.38409	64.6643	0.916624	64.6791	NAD(P)-binding Rossmann-fold superfamily protein
[UP]	Glyma.03G114700	2233.37	108.827	4.35911	2124.54	0.999935	2124.55	Plant protein of unknown function (DUF247)
[UP]	Glyma.03G114800	129.633	11.6601	3.47479	117.973	0.993351	118.024	Plant protein of unknown function (DUF247)
[UP]	Glyma.03G114900	1009.86	379.599	1.4116	630.258	0.931564	630.26	Plant protein of unknown function (DUF247)
[UP]	Glyma.03G115800	38.4098	2.59112	3.88983	35.8187	0.958366	36.0293	UDP-Glycosyltransferase superfamily protein
[UP]	Glyma.03G116100	372.895	23.3201	3.99912	349.575	0.998917	349.598	UDP-Glycosyltransferase superfamily protein
[UP]	Glyma.03G116200	1850.07	243.566	2.9252	1606.51	0.994199	1606.51	UDP-Glycosyltransferase superfamily protein
[UP]	Glyma.03G116300	1496.38	104.94	3.83384	1391.44	0.999696	1391.45	TRAF-like family protein
[UP]	Glyma.03G116700	140.836	34.9802	2.00941	105.856	0.973551	105.875	Integrase-type DNA-binding superfamily protein
[UP]	Glyma.03G117000	320.082	12.9556	4.62679	307.126	0.998802	307.161	nodulin MtN21 /EamA-like transporter family protein
[UP]	Glyma.03G119300	170.443	66.0736	1.36715	104.37	0.924431	104.379	small and basic intrinsic protein 2;1
[UP]	Glyma.03G119700	93.6239	36.2757	1.36787	57.3482	0.912768	57.3645	DHHC-type zinc finger family protein
[UP]	Glyma.03G122000	1055.47	393.851	1.42216	661.619	0.933701	661.62	cytochrome P450, family 98, subfamily A, polypeptide 3
[UP]	Glyma.03G122900	550.54	67.3692	3.03069	483.171	0.996792	483.181	Major facilitator superfamily protein
[UP]	Glyma.03G123600	196.85	23.3201	3.07745	173.53	0.99445	173.557	Cyclin family protein
[UP]	Glyma.03G123900	40.8104	2.59112	3.97729	38.2193	0.963513	38.4257
[UP]	Glyma.03G123900	40.8104	2.59112	3.97729	38.2193	0.963513	38.4257	Cyclin family protein
[UP]	Glyma.03G124900	132.834	44.0491	1.59244	88.7848	0.942624	88.7991	DNA/RNA helicase protein
[UP]	Glyma.03G125800	115.229	45.3446	1.3455	69.8847	0.917587	69.8977	chaperonin 10
[UP]	Glyma.03G129600	88.0225	31.0935	1.50126	56.929	0.916694	56.9488	Glutaredoxin family protein
[UP]	Glyma.03G130700	971.448	399.033	1.28363	572.415	0.923544	572.416
[UP]	Glyma.03G131200	987.452	264.295	1.90156	723.157	0.955393	723.16	2-oxoglutarate (2OG) and Fe(II)-dependent oxygenase superfamily protein
[UP]	Glyma.03G132700	2982.36	791.588	1.91363	2190.77	0.95577	2190.77	beta-1,3-glucanase 1
[UP]	Glyma.03G132800	2120.54	211.177	3.32791	1909.36	0.998831	1909.37
[UP]	Glyma.03G133800	532.936	204.699	1.38046	328.237	0.93072	328.24	6-phosphogluconate dehydrogenase family protein
[UP]	Glyma.03G134100	120.031	42.7535	1.48929	77.2771	0.924411	77.2914	Nucleotide-sugar transporter family protein
[UP]	Glyma.03G134500	2294.19	1072.72	1.0967	1221.46	0.912578	1221.46	UDP-Glycosyltransferase superfamily protein
[UP]	Glyma.03G134900	27.2069	3.88668	2.80736	23.3203	0.915458	23.4886	P-loop nucleoside triphosphate hydrolases superfamily protein with CH (Calponin Homology) domain
[UP]	Glyma.03G137000	30.4078	5.18225	2.55279	25.2255	0.915102	25.3544	magnesium-chelatase subunit chlH, chloroplast, putative / Mg-protoporphyrin IX chelatase, putative (CHLH)
[UP]	Glyma.03G137200	519.332	243.566	1.09235	275.767	0.910631	275.769	NB-ARC domain-containing disease resistance protein
[UP]	Glyma.03G138200	1128.29	413.284	1.44893	715.004	0.933929	715.005	guanylate kinase
[UP]	Glyma.03G138700	45.6116	7.77337	2.55279	37.8383	0.947022	37.9243
[UP]	Glyma.03G139100	112.029	24.6157	2.18622	87.4129	0.97204	87.4402	oligopeptide transporter 5
[UP]	Glyma.03G140900	756.193	182.674	2.04948	573.519	0.979762	573.522	nucleolar protein gar2-related
[UP]	Glyma.03G141600	42.4108	3.88668	3.44782	38.5241	0.962611	38.6781	Leucine-rich repeat protein kinase family protein
[UP]	Glyma.03G141800	104.827	31.0935	1.75332	73.7333	0.940884	73.7541	uv-b-insensitive 4
[UP]	Glyma.03G141900	2024.52	492.313	2.03993	1532.2	0.980131	1532.2
[UP]	Glyma.03G143800	68.0173	25.9112	1.39233	42.1061	0.901037	42.1291
[UP]	Glyma.03G144600	275.27	94.576	1.5413	180.694	0.93312	180.701	DNA polymerase delta small subunit
[UP]	Glyma.03G147600	75.2192	15.5467	2.27449	59.6724	0.963779	59.7158	Disease resistance-responsive (dirigent-like protein) family protein
[UP]	Glyma.03G148100	961.045	277.25	1.79342	683.795	0.952815	683.797	Histone superfamily protein
[UP]	Glyma.03G150100	339.287	71.2559	2.25142	268.031	0.979807	268.04
[UP]	Glyma.03G152400	275.27	114.009	1.2717	161.261	0.920398	161.266	Plant protein of unknown function (DUF828)
[UP]	Glyma.03G153600	34.4088	7.77337	2.14616	26.6354	0.914448	26.7217
[UP]	Glyma.03G153800	884.226	317.413	1.47806	566.813	0.93464	566.815	cyclin p1;1
[UP]	Glyma.03G156600	1007.46	418.466	1.26753	588.991	0.923236	588.992	kinase interacting (KIP1-like) family protein
[UP]	Glyma.03G156700	2372.61	279.841	3.08379	2092.76	0.997341	2092.77	sulfate transporter 3;1
[UP]	Glyma.03G156800	364.093	181.379	1.0053	182.714	0.907131	182.717	NIMA-related kinase 4
[UP]	Glyma.03G157200	688.976	291.501	1.24095	397.474	0.921611	397.476	ETO1-like 1
[UP]	Glyma.03G158000	207.253	11.6601	4.15175	195.593	0.997486	195.637
[UP]	Glyma.03G158100	209.653	72.5514	1.53093	137.102	0.931596	137.111	histone H2A 11
[UP]	Glyma.03G158700	43.211	1.29556	5.05975	41.9155	0.967827	42.2197	indole-3-acetic acid inducible 14
[UP]	Glyma.03G158900	42.4108	5.18225	3.03278	37.2286	0.95942	37.3519	RNI-like superfamily protein
[UP]	Glyma.03G160300	136.835	59.5958	1.19915	77.2391	0.907618	77.2484	cytochrome P450, family 94, subfamily B, polypeptide 1
[UP]	Glyma.03G162400	696.978	33.6846	4.37095	663.293	0.999637	663.308	Integrase-type DNA-binding superfamily protein
[UP]	Glyma.03G162800	10877.2	3035.5	1.8413	7841.67	0.955166	7841.67	phosphate transporter 1;7
[UP]	Glyma.03G163300	72.0184	14.2512	2.33728	57.7672	0.96631	57.8145
[UP]	Glyma.03G166000	340.087	98.4627	1.78825	241.624	0.951422	241.631
[UP]	Glyma.03G166900	260.867	115.305	1.17786	145.562	0.9142	145.566	plasmodesmata-located protein 1
[UP]	Glyma.03G167500	236.86	108.827	1.122	128.033	0.908979	128.038	Leucine-rich repeat transmembrane protein kinase family protein
[UP]	Glyma.03G169600	88.0225	20.729	2.08622	67.2935	0.966254	67.3258	Flavin-binding monooxygenase family protein
[UP]	Glyma.03G171200	53.6137	14.2512	1.91152	39.3625	0.920954	39.4089
[UP]	Glyma.03G171800	1756.45	585.594	1.58469	1170.85	0.951448	1170.86	ARF-GAP domain 7
[UP]	Glyma.03G173000	247.263	37.5713	2.71834	209.692	0.991261	209.709	DNAse I-like superfamily protein
[UP]	Glyma.03G175000	284.072	88.0982	1.68907	195.974	0.949458	195.982	Lung seven transmembrane receptor family protein
[UP]	Glyma.03G177500	949.842	108.827	3.12565	841.015	0.997158	841.021	related to AP2.7
[UP]	Glyma.03G177900	303.277	58.3003	2.37906	244.977	0.983046	244.989
[UP]	Glyma.03G178200	872.222	329.073	1.40629	543.15	0.931447	543.152	IQ-domain 2
[UP]	Glyma.03G181800	361.692	167.127	1.11381	194.565	0.910342	194.568	ATP-dependent helicase family protein
[UP]	Glyma.03G181800	361.692	167.127	1.11381	194.565	0.910342	194.568	chromatin remodeling 4
[UP]	Glyma.03G183600	720.184	160.65	2.16445	559.534	0.979999	559.538	ATP binding cassette subfamily B1
[UP]	Glyma.03G183900	2633.47	1099.93	1.25955	1533.54	0.923555	1533.54	myb domain protein 68
[UP]	Glyma.03G184000	176.845	36.2757	2.28541	140.569	0.977125	140.588	methionine adenosyltransferase 3
[UP]	Glyma.03G184500	66.4169	3.88668	4.09494	62.5303	0.983883	62.6642	xyloglucan endotransglucosylase/hydrolase 32
[UP]	Glyma.03G184800	174.444	42.7535	2.02865	131.691	0.975598	131.707	ACT-like superfamily protein
[UP]	Glyma.03G185400	32.8084	7.77337	2.07745	25.035	0.910349	25.121	Pectin lyase-like superfamily protein
[UP]	Glyma.03G185500	349.689	24.6157	3.82842	325.074	0.998696	325.096	alpha carbonic anhydrase 7
[UP]	Glyma.03G188300	63.2161	2.59112	4.60864	60.625	0.983064	60.7999	Pollen Ole e 1 allergen and extensin family protein
[UP]	Glyma.03G189800	121.631	51.8225	1.23086	69.8086	0.908962	69.8194	Leucine-rich repeat protein kinase family protein
[UP]	Glyma.03G190200	116.83	31.0935	1.90972	85.7363	0.946406	85.7576	Nucleotide-diphospho-sugar transferases superfamily protein
[UP]	Glyma.03G193000	158.44	32.389	2.29036	126.051	0.976281	126.072	Protein kinase superfamily protein
[UP]	Glyma.03G194200	27.2069	0.5	5.7659	26.7069	0.933976	27.3223	Purple acid phosphatases superfamily protein
[UP]	Glyma.03G194500	35.209	6.47781	2.44237	28.7312	0.925673	28.8348	ribonuclease 3
[UP]	Glyma.03G196400	200.051	81.6204	1.29337	118.431	0.918604	118.438	Glutaredoxin family protein
[UP]	Glyma.03G196600	412.105	165.832	1.31329	246.273	0.922541	246.277	F-box family protein
[UP]	Glyma.03G197300	70.418	20.729	1.76429	49.689	0.92914	49.7203	P-loop containing nucleoside triphosphate hydrolases superfamily protein
[UP]	Glyma.03G199000	60.0153	9.06893	2.72633	50.9464	0.970317	51.0193	AP2/B3-like transcriptional factor family protein
[UP]	Glyma.03G199100	96.8247	22.0245	2.13626	74.8002	0.968608	74.8307	alpha/beta-Hydrolases superfamily protein
[UP]	Glyma.03G199800	711.381	64.7781	3.45705	646.603	0.998587	646.613
[UP]	Glyma.03G200800	49.6127	0.5	6.63264	49.1127	0.976111	49.5585	Putative lysine decarboxylase family protein
[UP]	Glyma.03G200900	233.66	64.7781	1.85083	168.882	0.952165	168.892	Eukaryotic aspartyl protease family protein
[UP]	Glyma.03G201600	8085.26	965.193	3.0664	7120.07	0.997384	7120.07	NDR1/HIN1-like 1
[UP]	Glyma.03G201700	2512.64	882.277	1.5099	1630.36	0.935715	1630.36
[UP]	Glyma.03G202400	3990.62	1369.41	1.54306	2621.21	0.93587	2621.21	BTB/POZ domain-containing protein
[UP]	Glyma.03G204300	1919.69	638.712	1.58764	1280.98	0.951467	1280.98	FASCICLIN-like arabinogalactan protein 16 precursor
[UP]	Glyma.03G205000	71.2182	24.6157	1.53267	46.6025	0.909294	46.6277
[UP]	Glyma.03G205202	52.0133	16.8423	1.62679	35.171	0.910164	35.2086
[UP]	Glyma.03G206700	32.0082	6.47781	2.30486	25.5304	0.911358	25.6342
[UP]	Glyma.03G208200	1213.11	165.832	2.87092	1047.28	0.994107	1047.28	Peroxidase superfamily protein
[UP]	Glyma.03G210700	51.2131	16.8423	1.60442	34.3708	0.90819	34.4082	Phototropic-responsive NPH3 family protein
[UP]	Glyma.03G214300	77.6198	27.2068	1.51246	50.413	0.912674	50.4357	F-box family protein
[UP]	Glyma.03G215000	364.093	159.354	1.19207	204.739	0.916325	204.742	Late embryogenesis abundant 3 (LEA3) family protein
[UP]	Glyma.03G215500	624.959	209.881	1.57419	415.078	0.935155	415.081	AtL5
[UP]	Glyma.03G215600	55.2141	14.2512	1.95396	40.9629	0.922368	41.0095	SET domain protein 14
[UP]	Glyma.03G215900	316.081	36.2757	3.12322	279.805	0.996039	279.822	Plant invertase/pectin methylesterase inhibitor superfamily
[UP]	Glyma.03G216000	8502.17	454.742	4.22471	8047.43	0.999951	8047.43	Plant invertase/pectin methylesterase inhibitor superfamily
[UP]	Glyma.03G216100	57.6147	5.18225	3.47479	52.4324	0.977363	52.5475	glycosyl hydrolase 9B13
[UP]	Glyma.03G217500	454.516	108.827	2.06229	345.689	0.979212	345.695	cellulose synthase-like D5
[UP]	Glyma.03G218700	292.074	73.847	1.98373	218.227	0.95383	218.237	beta-xylosidase 2
[UP]	Glyma.03G221700	1003.46	471.584	1.08939	531.872	0.911509	531.873	myb domain protein 2
[UP]	Glyma.03G222700	300.077	77.7337	1.94872	222.343	0.95389	222.351	NAD(P)-binding Rossmann-fold superfamily protein
[UP]	Glyma.03G224600	64.0163	9.06893	2.81944	54.9474	0.974025	55.0197	Pectin lyase-like superfamily protein
[UP]	Glyma.03G224800	56.8145	12.9556	2.13268	43.8589	0.950794	43.9107	indole-3-acetic acid inducible 20
[UP]	Glyma.03G225400	116.03	42.7535	1.44038	73.2761	0.922067	73.2902	Pectinacetylesterase family protein
[UP]	Glyma.03G225900	454.516	15.5467	4.86965	438.969	0.999298	438.996	expansin A17
[UP]	Glyma.03G226600	144.037	67.3692	1.09628	76.6675	0.901358	76.6754	DEAD box RNA helicase (RH3)
[UP]	Glyma.03G226900	91.2233	38.8668	1.23086	52.3564	0.900722	52.3709
[UP]	Glyma.03G227400	4250.68	1949.82	1.12435	2300.86	0.913758	2300.86	germin-like protein 5
[UP]	Glyma.03G227500	87.2222	11.6601	2.90312	75.5622	0.982654	75.6179	nitrate transporter 1:2
[UP]	Glyma.03G227600	69.6178	18.1379	1.94045	51.4799	0.933516	51.5165	Pectinacetylesterase family protein
[UP]	Glyma.03G227700	540.938	72.5514	2.89839	468.387	0.993635	468.396	myb domain protein 61
[UP]	Glyma.03G228600	1017.06	424.944	1.25906	592.115	0.923204	592.117	O-Glycosyl hydrolases family 17 protein
[UP]	Glyma.03G230800	106.427	34.9802	1.60526	71.447	0.938839	71.465	basic helix-loop-helix (bHLH) DNA-binding superfamily protein
[UP]	Glyma.03G232100	52.0133	5.18225	3.32723	46.831	0.972313	46.9491	Protein of unknown function (DUF1645)
[UP]	Glyma.03G235400	88.8227	31.0935	1.51432	57.7292	0.91736	57.749
[UP]	Glyma.03G237600	68.8176	22.0245	1.64366	46.793	0.925044	46.8219	NPK1-related protein kinase 1
[UP]	Glyma.03G241650	60.0153	9.06893	2.72633	50.9464	0.970317	51.0193
[UP]	Glyma.03G242400	137.635	37.5713	1.87315	100.064	0.948449	100.081	dehydroquinate dehydratase, putative / shikimate dehydrogenase, putative
[UP]	Glyma.03G246000	91.2233	7.77337	3.55279	83.4499	0.989211	83.5255	Duplicated homeodomain-like superfamily protein
[UP]	Glyma.03G246100	78.42	20.729	1.91957	57.691	0.937384	57.7229	NIMA-related kinase 2
[UP]	Glyma.03G248000	763.395	196.925	1.95478	566.469	0.955406	566.473	TPX2 (targeting protein for Xklp2) protein family
[UP]	Glyma.03G248000	763.395	196.925	1.95478	566.469	0.955406	566.473	WVD2-like 1
[UP]	Glyma.03G249000	99.2253	31.0935	1.6741	68.1318	0.938051	68.1524	SSXT family protein
[UP]	Glyma.03G250200	55.2141	5.18225	3.41339	50.0318	0.975775	50.1481
[UP]	Glyma.03G250800	1308.33	287.615	2.18552	1020.72	0.980959	1020.72	threonine aldolase 1
[UP]	Glyma.03G251700	436.111	51.8225	3.07305	384.289	0.996535	384.301	Signal transduction histidine kinase, hybrid-type, ethylene sensor
[UP]	Glyma.03G252200	85.6218	12.9556	2.7244	72.6662	0.981005	72.7173	Protein of Unknown Function (DUF239)
[UP]	Glyma.03G256500	8808.65	3694.94	1.25337	5113.71	0.922672	5113.71	UDP-Glycosyltransferase superfamily protein
[UP]	Glyma.03G258400	27.2069	5.18225	2.39233	22.0247	0.900715	22.1542	Protein of unknown function (DUF688)
[UP]	Glyma.03G259500	435.311	171.014	1.34793	264.297	0.929451	264.3
[UP]	Glyma.03G261300	26.4067	3.88668	2.76429	22.5201	0.909402	22.6891	pseudo-response regulator 5
[UP]	Glyma.03G261900	20.8053	0.5	5.37888	20.3053	0.903726	21.0057	Protein kinase superfamily protein
[UP]	Glyma.03G262300	232.059	33.6846	2.78433	198.375	0.991074	198.394	photosystem I light harvesting complex gene 2
[UP]	Glyma.03G262400	664.169	134.738	2.30139	529.431	0.980731	529.436	purple acid phosphatase 29
[UP]	Glyma.03G262500	4847.64	1530.06	1.6637	3317.58	0.951705	3317.58	Leucine-rich receptor-like protein kinase family protein
[UP]	Glyma.04G000600	24.0061	1.29556	4.21175	22.7106	0.915921	23.0978	Plant regulator RWP-RK family protein
[UP]	Glyma.04G003200	389.699	82.9159	2.23264	306.783	0.980022	306.792	plasma membrane intrinsic protein 3
[UP]	Glyma.04G004200	184.047	85.5071	1.10596	98.5399	0.905332	98.5461	subtilisin-like serine protease 2
[UP]	Glyma.04G005451	136.035	45.3446	1.58497	90.69	0.942934	90.7039
[UP]	Glyma.04G008400	59.2151	16.8423	1.81388	42.3728	0.924293	42.4116	glycosyl hydrolase 9B18
[UP]	Glyma.04G009100	291.274	99.7582	1.54587	191.516	0.933382	191.522	Kinesin motor family protein
[UP]	Glyma.04G009600	126.432	55.7091	1.18238	70.7231	0.905075	70.733	BEL1-like homeodomain 6
[UP]	Glyma.04G011400	65.6167	3.88668	4.07745	61.7301	0.983443	61.8646	Arabidopsis protein of unknown function (DUF241)
[UP]	Glyma.04G012700	28972.2	5557.96	2.38204	23414.2	0.984737	23414.2	cold, circadian rhythm, and rna binding 2
[UP]	Glyma.04G012800	2365.4	1028.68	1.2013	1336.73	0.918625	1336.73	Leucine-rich repeat protein kinase family protein
[UP]	Glyma.04G012900	90.4231	19.4334	2.21815	70.9896	0.968216	71.0243	Protein kinase superfamily protein
[UP]	Glyma.04G013200	534.536	251.339	1.08865	283.197	0.910679	283.2	coatomer gamma-2 subunit, putative / gamma-2 coat protein, putative / gamma-2 COP, putative
[UP]	Glyma.04G013400	3884.99	1272.24	1.61054	2612.75	0.951548	2612.75
[UP]	Glyma.04G013900	649.766	239.679	1.43882	410.087	0.933451	410.089	Phosphatidylinositol 3- and 4-kinase family protein
[UP]	Glyma.04G014000	1469.97	129.556	3.50414	1340.42	0.998853	1340.42	polyol/monosaccharide transporter 5
[UP]	Glyma.04G014100	100.026	36.2757	1.46329	63.7498	0.919472	63.7666	ARID/BRIGHT DNA-binding domain-containing protein
[UP]	Glyma.04G015200	77.6198	22.0245	1.81731	55.5953	0.935606	55.6249	RING/U-box superfamily protein
[UP]	Glyma.04G017400	606.555	301.866	1.00673	304.689	0.908646	304.691	Plant regulator RWP-RK family protein
[UP]	Glyma.04G017800	98.4251	41.458	1.24738	56.9671	0.903677	56.9808
[UP]	Glyma.04G018000	702.579	342.028	1.03855	360.551	0.909204	360.552	Pentatricopeptide repeat (PPR-like) superfamily protein
[UP]	Glyma.04G018400	368.894	68.6648	2.42557	300.229	0.98354	300.239
[UP]	Glyma.04G021600	324.883	75.1426	2.11222	249.74	0.978647	249.749	expansin 11
[UP]	Glyma.04G023700	105.627	18.1379	2.5419	87.4891	0.975911	87.526	Pathogenesis-related thaumatin superfamily protein
[UP]	Glyma.04G023900	1728.44	393.851	2.13375	1334.59	0.980362	1334.59	tubulin beta-1 chain
[UP]	Glyma.04G025000	708.981	202.108	1.81062	506.873	0.954599	506.876	glycosyl hydrolase 9B7
[UP]	Glyma.04G025100	1234.71	110.123	3.48699	1124.59	0.998818	1124.6	Putative lysine decarboxylase family protein
[UP]	Glyma.04G025500	91.2233	5.18225	4.13775	86.041	0.990676	86.1405	SAUR-like auxin-responsive protein family
[UP]	Glyma.04G026700	55.2141	9.06893	2.60603	46.1452	0.966792	46.2187	Leucine-rich receptor-like protein kinase family protein
[UP]	Glyma.04G027400	42.4108	3.88668	3.44782	38.5241	0.962611	38.6781	SHI-related sequence 5
[UP]	Glyma.04G028001	28.8073	5.18225	2.47479	23.6251	0.906173	23.7544	peptide transporter 5
[UP]	Glyma.04G028600	68.0173	23.3201	1.54433	44.6972	0.90731	44.7239	beta-galactosidase 3
[UP]	Glyma.04G029100	1253.12	519.52	1.27027	733.599	0.923378	733.601	BEL1-like homeodomain 10
[UP]	Glyma.04G031100	91.2233	25.9112	1.81582	65.312	0.940375	65.3373	oxidoreductases, acting on NADH or NADPH
[UP]	Glyma.04G032800	1875.68	367.939	2.34987	1507.74	0.984656	1507.74	Protein of unknown function (DUF1195)
[UP]	Glyma.04G033100	140.836	38.8668	1.8574	101.969	0.948134	101.986
[UP]	Glyma.04G033300	99.2253	34.9802	1.50417	64.2452	0.920522	64.2628	C2H2-like zinc finger protein
[UP]	Glyma.04G033700	141.636	34.9802	2.01758	106.656	0.973649	106.675	DNA glycosylase superfamily protein
[UP]	Glyma.04G033900	216.855	97.1671	1.15819	119.688	0.910417	119.694
[UP]	Glyma.04G034200	748.191	126.965	2.55898	621.226	0.9846	621.231	metalloendopeptidases;zinc ion binding
[UP]	Glyma.04G035200	115.229	34.9802	1.7199	80.2492	0.941876	80.2677
[UP]	Glyma.04G036100	1734.84	41.458	5.38701	1693.38	0.999933	1693.39	Major facilitator superfamily protein
[UP]	Glyma.04G037400	323.282	81.6204	1.98579	241.662	0.954144	241.67	alpha/beta-Hydrolases superfamily protein
[UP]	Glyma.04G038600	2022.92	884.868	1.1929	1138.05	0.918438	1138.05	Plant protein of unknown function (DUF827)
[UP]	Glyma.04G038800	708.181	148.99	2.24891	559.191	0.980764	559.196	Vacuolar import/degradation, Vid27-related protein
[UP]	Glyma.04G039800	576.947	288.91	0.997818	288.037	0.908546	288.039	RING/U-box superfamily protein
[UP]	Glyma.04G041400	44.0112	9.06893	2.27887	34.9423	0.937861	35.0165	Leucine-rich repeat protein kinase family protein
[UP]	Glyma.04G041500	985.051	448.264	1.13585	536.787	0.914969	536.788	Granulin repeat cysteine protease family protein
[UP]	Glyma.04G042200	132.834	55.7091	1.25364	77.1247	0.911572	77.1349	Domain of unknown function (DUF303)
[UP]	Glyma.04G042400	23546.8	4710.66	2.32153	18836.1	0.984736	18836.1	S-locus lectin protein kinase family protein
[UP]	Glyma.04G042500	1511.59	410.693	1.87993	1100.89	0.955551	1100.89	S-locus lectin protein kinase family protein
[UP]	Glyma.04G042900	981.05	378.304	1.37478	602.746	0.930779	602.748	F-box family protein
[UP]	Glyma.04G043600	105.627	34.9802	1.59437	70.6468	0.938565	70.6648	Cyclin A3;1
[UP]	Glyma.04G049951	192.049	38.8668	2.30486	153.182	0.977691	153.199
[UP]	Glyma.04G050200	764.995	364.053	1.0713	400.942	0.910334	400.944	hydroxyproline-rich glycoprotein family protein
[UP]	Glyma.04G051200	312.08	130.852	1.25398	181.228	0.919929	181.232	glycine decarboxylase P-protein 1
[UP]	Glyma.04G051600	435.311	114.009	1.93289	321.302	0.954742	321.307
[UP]	Glyma.04G051900	431.31	168.423	1.35664	262.887	0.929679	262.891	Thioredoxin superfamily protein
[UP]	Glyma.04G052100	708.181	321.299	1.1402	386.881	0.914626	386.883	cytochrome P450, family 711, subfamily A, polypeptide 1
[UP]	Glyma.04G052200	122.431	31.0935	1.97729	91.3378	0.947376	91.3592	IQ-domain 6
[UP]	Glyma.04G055900	267.268	55.7091	2.2623	211.559	0.979109	211.571	ferredoxin-related
[UP]	Glyma.04G056900	952.243	124.374	2.93665	827.869	0.994037	827.874	Protein kinase superfamily protein
[UP]	Glyma.04G058900	574.547	222.837	1.36644	351.71	0.930213	351.713	CONSTANS-like 4
[UP]	Glyma.04G060600	244.862	67.3692	1.86181	177.493	0.952395	177.503	early nodulin-like protein 14
[UP]	Glyma.04G062000	175.245	66.0736	1.40722	109.171	0.925652	109.18	ARM repeat superfamily protein
[UP]	Glyma.04G062900	124.832	40.1624	1.63607	84.6694	0.942047	84.6852	Integrase-type DNA-binding superfamily protein
[UP]	Glyma.04G064100	448.914	187.856	1.25681	261.058	0.922124	261.061	KNOTTED1-like homeobox gene 3
[UP]	Glyma.04G065800	431.31	14.2512	4.91957	417.059	0.999256	417.088	adenine phosphoribosyltransferase 5
[UP]	Glyma.04G065900	680.173	301.866	1.172	378.308	0.917048	378.309	Protein kinase superfamily protein
[UP]	Glyma.04G066300	222.457	20.729	3.4238	201.728	0.99659	201.757	indole-3-acetic acid inducible 29
[UP]	Glyma.04G066900	4607.58	1535.24	1.58554	3072.33	0.951554	3072.34	EIN3-binding F box protein 1
[UP]	Glyma.04G067700	4667.59	1217.83	1.93837	3449.76	0.955845	3449.76	Nucleotide-sugar transporter family protein
[UP]	Glyma.04G067900	3925.8	1861.72	1.07635	2064.08	0.911488	2064.08	cellulose synthase 1
[UP]	Glyma.04G069900	341.687	114.009	1.58352	227.678	0.949671	227.683	DNA-binding protein phosphatase 1
[UP]	Glyma.04G070500	94.4241	9.06893	3.38015	85.3552	0.989482	85.4221	2-oxoglutarate (2OG) and Fe(II)-dependent oxygenase superfamily protein
[UP]	Glyma.04G070600	284.072	40.1624	2.82234	243.91	0.992549	243.926	2-oxoglutarate (2OG) and Fe(II)-dependent oxygenase superfamily protein
[UP]	Glyma.04G071700	159.241	46.6402	1.77156	112.6	0.947098	112.614	Protein phosphatase 2A regulatory B subunit family protein
[UP]	Glyma.04G073200	35.209	7.77337	2.17933	27.4356	0.918662	27.522	Protein of unknown function (DUF581)
[UP]	Glyma.04G076200	4017.82	1795.65	1.16191	2222.18	0.91582	2222.18	WRKY DNA-binding protein 11
[UP]	Glyma.04G079700	387.299	57.0047	2.76429	330.294	0.99236	330.306	Flavin-binding monooxygenase family protein
[UP]	Glyma.04G080300	5539.81	1943.34	1.5113	3596.47	0.935773	3596.47	Sulfite exporter TauE/SafE family protein
[UP]	Glyma.04G080600	300.877	75.1426	2.00147	225.734	0.978283	225.743	Homeodomain-like protein
[UP]	Glyma.04G081300	24.0061	2.59112	3.21175	21.415	0.90778	21.6545
[UP]	Glyma.04G082700	210.454	81.6204	1.3665	128.833	0.926381	128.841	Major facilitator superfamily protein
[UP]	Glyma.04G084000	137.635	16.8423	3.03069	120.793	0.992025	120.831	Integrase-type DNA-binding superfamily protein
[UP]	Glyma.04G084900	105.627	15.5467	2.76429	90.0802	0.984796	90.1226	GATA transcription factor 9
[UP]	Glyma.04G085800	60.8155	19.4334	1.6459	41.3821	0.91948	41.4148
[UP]	Glyma.04G088300	380.097	97.1671	1.96783	282.93	0.954525	282.937	Putative serine esterase family protein
[UP]	Glyma.04G088500	5092.5	728.106	2.80615	4364.39	0.994251	4364.39	tubulin alpha-2 chain
[UP]	Glyma.04G089200	25.6065	3.88668	2.7199	21.7198	0.903585	21.8895	sucrose transporter 4
[UP]	Glyma.04G089851	166.442	15.5467	3.42034	150.896	0.995225	150.934	Zinc finger (C3HC4-type RING finger) family protein
[UP]	Glyma.04G090000	375.296	143.807	1.38389	231.488	0.929949	231.493	hydroxyproline-rich glycoprotein family protein
[UP]	Glyma.04G091800	555.342	168.423	1.72129	386.919	0.951412	386.922	Eukaryotic aspartyl protease family protein
[UP]	Glyma.04G098800	85.6218	33.6846	1.34589	51.9372	0.908592	51.9547
[UP]	Glyma.04G100700	346.488	108.827	1.67077	237.661	0.949952	237.667	S-adenosyl-L-methionine-dependent methyltransferases superfamily protein
[UP]	Glyma.04G101200	232.859	95.8715	1.28028	136.988	0.919675	136.994	methyl-CPG-binding domain 8
[UP]	Glyma.04G101900	196.05	54.4136	1.84918	141.636	0.951171	141.648	myb domain protein 93
[UP]	Glyma.04G103000	160.841	72.5514	1.14856	88.2896	0.906812	88.2971
[UP]	Glyma.04G103500	128.833	28.5024	2.17635	100.331	0.973878	100.354
[UP]	Glyma.04G104200	329.684	148.99	1.14587	180.695	0.912987	180.698	Transducin/WD40 repeat-like superfamily protein
[UP]	Glyma.04G104400	32.0082	7.77337	2.04183	24.2348	0.906058	24.3207	Sec14p-like phosphatidylinositol transfer family protein
[UP]	Glyma.04G104900	11036.4	4219.64	1.38708	6816.77	0.931897	6816.77	acetyl-CoA carboxylase 1
[UP]	Glyma.04G107100	262.467	97.1671	1.4336	165.3	0.930916	165.306
[UP]	Glyma.04G115300	66.4169	19.4334	1.77301	46.9835	0.926552	47.017	UDP-glucosyl transferase 88A1
[UP]	Glyma.04G118700	62026.2	20475.1	1.59901	41551.2	0.95157	41551.2	Plant invertase/pectin methylesterase inhibitor superfamily protein
[UP]	Glyma.04G118900	102.426	19.4334	2.39797	82.9927	0.974798	83.0273	Plant invertase/pectin methylesterase inhibitor superfamily protein
[UP]	Glyma.04G119700	974.649	406.806	1.26054	567.842	0.923175	567.844	Haloacid dehalogenase-like hydrolase (HAD) superfamily protein
[UP]	Glyma.04G128100	220.856	38.8668	2.5065	181.989	0.982239	182.007	RING/U-box superfamily protein
[UP]	Glyma.04G129700	104.827	38.8668	1.43139	65.9599	0.9193	65.9754	HSP20-like chaperones superfamily protein
[UP]	Glyma.04G130100	103.226	44.0491	1.22863	59.1772	0.904847	59.19	HSP20-like chaperones superfamily protein
[UP]	Glyma.04G134700	591.351	273.363	1.11319	317.987	0.91166	317.989	protein kinases;ubiquitin-protein ligases
[UP]	Glyma.04G135000	160.841	68.6648	1.22799	92.1763	0.913973	92.1844	nudix hydrolase homolog 16
[UP]	Glyma.04G135200	593.751	205.994	1.52725	387.757	0.935025	387.76
[UP]	Glyma.04G136000	521.733	125.669	2.05368	396.064	0.979412	396.069	Eukaryotic aspartyl protease family protein
[UP]	Glyma.04G140400	1457.17	406.806	1.84076	1050.37	0.955014	1050.37	NADPH:quinone oxidoreductase
[UP]	Glyma.04G141600	22.4057	0.5	5.48579	21.9057	0.910156	22.5822	Calcium-dependent ARF-type GTPase activating protein family
[UP]	Glyma.04G147000	2887.14	592.072	2.2858	2295.06	0.981208	2295.07	EIN3-binding F box protein 1
[UP]	Glyma.04G147200	180.846	55.7091	1.69878	125.137	0.947196	125.149
[UP]	Glyma.04G148800	43.211	11.6601	1.88983	31.551	0.90533	31.6075	myb-like HTH transcriptional regulator family protein
[UP]	Glyma.04G152200	256.866	115.305	1.15556	141.561	0.911797	141.565
[UP]	Glyma.04G160100	248.063	60.8914	2.0264	187.172	0.97761	187.183	COBRA-like extracellular glycosyl-phosphatidyl inositol-anchored protein family
[UP]	Glyma.04G166600	146.437	31.0935	2.2356	115.344	0.975458	115.366	fucosyltransferase 1
[UP]	Glyma.04G167800	64.0163	5.18225	3.62679	58.8341	0.981577	58.9458	expansin A15
[UP]	Glyma.04G170500	88.0225	28.5024	1.62679	59.5201	0.934119	59.5423	2-oxoglutarate (2OG) and Fe(II)-dependent oxygenase superfamily protein
[UP]	Glyma.04G171800	269.669	15.5467	4.1165	254.122	0.998337	254.155	organic cation/carnitine transporter 3
[UP]	Glyma.04G172500	234.46	40.1624	2.54542	194.297	0.982539	194.314	BANQUO 3
[UP]	Glyma.04G173200	267.268	76.4381	1.80592	190.83	0.952615	190.839
[UP]	Glyma.04G173500	2125.34	987.218	1.10625	1138.12	0.91266	1138.12	WRKY DNA-binding protein 72
[UP]	Glyma.04G177600	372.095	116.601	1.6741	255.494	0.950153	255.5	ARM repeat superfamily protein
[UP]	Glyma.04G178800	22.4057	1.29556	4.11222	21.1102	0.910064	21.507	Transducin/WD40 repeat-like superfamily protein
[UP]	Glyma.04G179900	38.4098	3.88668	3.30486	34.5231	0.954243	34.6809
[UP]	Glyma.04G181500	85.6218	16.8423	2.34589	68.7795	0.971068	68.8195	Protein kinase superfamily protein
[UP]	Glyma.04G183300	623.359	117.896	2.40255	505.463	0.984188	505.469	Protein of unknown function (DUF1645)
[UP]	Glyma.04G185700	444.913	215.063	1.04876	229.85	0.908574	229.853	embryo defective 2759
[UP]	Glyma.04G187600	241.662	73.847	1.71038	167.815	0.949125	167.823	methyltransferase 1
[UP]	Glyma.04G188100	118.43	10.3645	3.51432	108.066	0.992572	108.123	UDP-Glycosyltransferase superfamily protein
[UP]	Glyma.04G188800	148.038	60.8914	1.28166	87.1464	0.914921	87.1558	with no lysine (K) kinase 3
[UP]	Glyma.04G190300	827.411	212.472	1.96133	614.939	0.955466	614.942
[UP]	Glyma.04G190500	1081.08	369.235	1.54986	711.841	0.935593	711.842	alpha/beta-Hydrolases superfamily protein
[UP]	Glyma.04G190700	305.678	103.645	1.56036	202.033	0.933624	202.039	Cysteine proteinases superfamily protein
[UP]	Glyma.04G190900	207.253	49.2313	2.07374	158.022	0.976861	158.035	BTB and TAZ domain protein 2
[UP]	Glyma.04G191200	96.0245	22.0245	2.12429	73.9999	0.968599	74.0304	AAA-type ATPase family protein
[UP]	Glyma.04G192500	166.442	28.5024	2.54587	137.94	0.980714	137.964	Xanthine/uracil permease family protein
[UP]	Glyma.04G194600	121.631	32.389	1.90893	89.242	0.947011	89.2624	RNA-metabolising metallo-beta-lactamase family protein
[UP]	Glyma.04G196300	72.8186	19.4334	1.90577	53.3852	0.93492	53.4192	DNAJ heat shock N-terminal domain-containing protein
[UP]	Glyma.04G197300	200.851	90.6893	1.14712	110.162	0.909554	110.168	Heavy metal transport/detoxification superfamily protein
[UP]	Glyma.04G197400	115.229	51.8225	1.15286	63.4069	0.900169	63.4174	fatty acyl-ACP thioesterases B
[UP]	Glyma.04G197600	113.629	45.3446	1.32533	68.2843	0.917126	68.2972	HVA22 homologue E
[UP]	Glyma.04G198100	49.6127	9.06893	2.4517	40.5437	0.951271	40.6178	SAUR-like auxin-responsive protein family
[UP]	Glyma.04G198400	40.0102	7.77337	2.36376	32.2368	0.936846	32.3234	Nodulin MtN3 family protein
[UP]	Glyma.04G198700	546.539	152.876	1.83796	393.663	0.954356	393.667	DHHC-type zinc finger family protein
[UP]	Glyma.04G199900	243.262	29.7979	3.02923	213.464	0.995273	213.486	basic helix-loop-helix (bHLH) DNA-binding superfamily protein
[UP]	Glyma.04G200700	199.251	88.0982	1.1774	111.153	0.91196	111.159	fibrillarin 2
[UP]	Glyma.04G205000	62.4159	14.2512	2.13083	48.1647	0.955762	48.2119	Protein kinase superfamily protein
[UP]	Glyma.04G205100	1399.56	681.465	1.03826	718.092	0.909845	718.092	myb domain protein 4
[UP]	Glyma.04G205400	1550.8	259.112	2.58136	1291.68	0.993264	1291.69	Protein kinase superfamily protein
[UP]	Glyma.04G206100	72.8186	24.6157	1.56473	48.2029	0.911202	48.2283	phosphatidylinositol-4-phosphate 5-kinase 1
[UP]	Glyma.04G211300	2026.12	891.346	1.18466	1134.77	0.91795	1134.77	S-adenosyl-L-methionine-dependent methyltransferases superfamily protein
[UP]	Glyma.04G213200	216.855	106.236	1.02946	110.619	0.903754	110.624	PRLI-interacting factor, putative
[UP]	Glyma.04G213900	176.845	23.3201	2.92284	153.525	0.990723	153.553	alcohol dehydrogenase 1
[UP]	Glyma.04G217300	160.041	64.7781	1.30486	95.2627	0.916351	95.2717	ribonucleotide reductase 1
[UP]	Glyma.04G217400	2368.6	641.303	1.88496	1727.3	0.955619	1727.3	Integrase-type DNA-binding superfamily protein
[UP]	Glyma.04G218300	1297.13	389.964	1.73391	907.167	0.952056	907.169	Leucine-rich receptor-like protein kinase family protein
[UP]	Glyma.04G222000	105.627	36.2757	1.5419	69.3512	0.922543	69.3684	E2F target gene 1
[UP]	Glyma.04G223600	217.656	79.0292	1.46159	138.626	0.930841	138.634
[UP]	Glyma.04G226100	96.8247	20.729	2.22373	76.0957	0.96989	76.1282	Major facilitator superfamily protein
[UP]	Glyma.04G227200	753.792	256.521	1.55509	497.271	0.935332	497.274	Peroxidase superfamily protein
[UP]	Glyma.04G227900	56.0143	18.1379	1.62679	37.8764	0.913617	37.9113	2-oxoglutarate (2OG) and Fe(II)-dependent oxygenase superfamily protein
[UP]	Glyma.04G228300	3065.58	1160.82	1.40101	1904.76	0.931881	1904.76	pseudo-response regulator 5
[UP]	Glyma.04G231451	30.4078	6.47781	2.23086	23.9299	0.902422	24.0337	NAD(P)-linked oxidoreductase superfamily protein
[UP]	Glyma.04G232500	1543.59	598.549	1.36675	945.044	0.931008	945.045	Major facilitator superfamily protein
[UP]	Glyma.04G233400	1271.52	269.477	2.23833	1002.05	0.981059	1002.05	Transducin/WD40 repeat-like superfamily protein
[UP]	Glyma.04G236200	172.844	54.4136	1.66743	118.431	0.9462	118.442	pectin methylesterase PCR fragment F
[UP]	Glyma.04G236600	433.711	185.265	1.22714	248.445	0.920662	248.448	OBP3-responsive gene 1
[UP]	Glyma.04G239600	52.0133	14.2512	1.8678	37.7621	0.917721	37.8083	Nuclear transport factor 2 (NTF2) family protein
[UP]	Glyma.04G239600	52.0133	14.2512	1.8678	37.7621	0.917721	37.8083
[UP]	Glyma.04G243000	247.263	18.1379	3.76897	229.125	0.997685	229.156	Thiamin diphosphate-binding fold (THDP-binding) superfamily protein
[UP]	Glyma.04G245300	37.6096	9.06893	2.0521	28.5407	0.921116	28.6143	Protein kinase protein with adenine nucleotide alpha hydrolases-like domain
[UP]	Glyma.04G245900	243.262	66.0736	1.88036	177.188	0.952845	177.198	2-oxoglutarate (2OG) and Fe(II)-dependent oxygenase superfamily protein
[UP]	Glyma.04G246400	132.834	40.1624	1.72571	92.6715	0.943921	92.6875	amino acid permease 3
[UP]	Glyma.04G246600	32.8084	2.59112	3.66241	30.2172	0.946592	30.4384	Cyclin A1;1
[UP]	Glyma.04G249100	128.033	58.3003	1.13494	69.7324	0.900643	69.7416	RING/U-box superfamily protein
[UP]	Glyma.04G249600	56.0143	7.77337	2.84918	48.2409	0.969559	48.325	Plant protein of unknown function (DUF869)
[UP]	Glyma.04G251600	113.629	44.0491	1.36715	69.5799	0.917847	69.5933	RING/U-box superfamily protein
[UP]	Glyma.04G251700	576.947	159.354	1.8562	417.593	0.954493	417.597	Histone H3 K4-specific methyltransferase SET7/9 family protein
[UP]	Glyma.04G251900	464.919	76.4381	2.60461	388.48	0.992524	388.489	GRAS family transcription factor
[UP]	Glyma.04G252300	220.056	102.349	1.10437	117.707	0.907089	117.712	like AUX1 3
[UP]	Glyma.04G252700	76.8196	23.3201	1.7199	53.4995	0.931368	53.5271	putative protein kinase 1
[UP]	Glyma.05G001100	169.643	66.0736	1.36036	103.57	0.924321	103.579	ribosomal protein L22
[UP]	Glyma.05G002600	163.242	18.1379	3.16993	145.104	0.993744	145.138	Protein kinase superfamily protein
[UP]	Glyma.05G004500	1193.9	510.451	1.22584	683.453	0.92198	683.454	Galactose oxidase/kelch repeat superfamily protein
[UP]	Glyma.05G005100	509.73	177.492	1.52198	332.238	0.934776	332.242	cysteine-rich RLK (RECEPTOR-like protein kinase) 42
[UP]	Glyma.05G005800	186.448	12.9556	3.84712	173.492	0.996851	173.535	Pectin lyase-like superfamily protein
[UP]	Glyma.05G006800	234.46	46.6402	2.32969	187.82	0.982136	187.834	ATPase E1-E2 type family protein / haloacid dehalogenase-like hydrolase family protein
[UP]	Glyma.05G008000	172.844	69.9603	1.30486	102.884	0.917233	102.892	CCCH-type zinc finger family protein
[UP]	Glyma.05G010600	315.28	32.389	3.28306	282.891	0.996283	282.91	K+ transporter 1
[UP]	Glyma.05G011600	1445.17	270.772	2.41609	1174.4	0.984646	1174.4	Leucine-rich repeat protein kinase family protein
[UP]	Glyma.05G012600	104.027	25.9112	2.0053	78.1153	0.969391	78.141	Plant protein of unknown function (DUF936)
[UP]	Glyma.05G013600	467.319	36.2757	3.68733	431.043	0.998817	431.059	CLAVATA3/ESR-RELATED 13
[UP]	Glyma.05G014900	82.421	23.3201	1.82144	59.1009	0.937691	59.129	ATP binding microtubule motor family protein
[UP]	Glyma.05G017900	1497.18	520.816	1.5234	976.366	0.935667	976.367	O-fucosyltransferase family protein
[UP]	Glyma.05G019200	988.252	108.827	3.18284	879.425	0.997414	879.431	cytochrome P450, family 78, subfamily A, polypeptide 10
[UP]	Glyma.05G020600	88.8227	20.729	2.09928	68.0937	0.966617	68.126	RPA70-kDa subunit B
[UP]	Glyma.05G021100	311.279	121.783	1.3539	189.497	0.928376	189.501	respiratory burst oxidase protein F
[UP]	Glyma.05G022700	68.8176	14.2512	2.2717	54.5664	0.96101	54.6136	C2H2-like zinc finger protein
[UP]	Glyma.05G022900	32.0082	2.59112	3.62679	29.417	0.943716	29.6398	photosystem I subunit F
[UP]	Glyma.05G024600	458.517	86.8026	2.40116	371.714	0.983842	371.722
[UP]	Glyma.05G025000	659.368	255.226	1.36931	404.143	0.930422	404.145	CCT motif -containing response regulator protein
[UP]	Glyma.05G025400	158.44	45.3446	1.80494	113.096	0.947214	113.11	fucosyltransferase 1
[UP]	Glyma.05G025500	2149.35	795.475	1.43401	1353.87	0.933983	1353.87	NAC domain containing protein 100
[UP]	Glyma.05G028600	601.753	187.856	1.67954	413.897	0.951122	413.9	IQ-domain 31
[UP]	Glyma.05G028700	49.6127	7.77337	2.6741	41.8393	0.961198	41.9247
[UP]	Glyma.05G029800	564.144	130.852	2.10813	433.292	0.979574	433.297	SPFH/Band 7/PHB domain-containing membrane-associated protein family
[UP]	Glyma.05G030100	27.2069	3.88668	2.80736	23.3203	0.915458	23.4886	Leucine-rich repeat protein kinase family protein
[UP]	Glyma.05G032100	110.428	29.7979	1.88983	80.6303	0.945312	80.6524
[UP]	Glyma.05G032600	300.077	94.576	1.66578	205.501	0.949495	205.507	ARM repeat superfamily protein
[UP]	Glyma.05G034500	604.154	152.876	1.98255	451.278	0.955207	451.282	Gibberellin-regulated family protein
[UP]	Glyma.05G037800	124.032	50.5269	1.29558	73.5047	0.91206	73.5162	Dof-type zinc finger DNA-binding family protein
[UP]	Glyma.05G039100	125.632	29.7979	2.07592	95.8341	0.972378	95.8566	Leucine-rich repeat transmembrane protein kinase
[UP]	Glyma.05G039900	236.86	50.5269	2.22891	186.334	0.978596	186.347	Leucine-rich receptor-like protein kinase family protein
[UP]	Glyma.05G040000	56.8145	16.8423	1.75417	39.9722	0.918173	40.0107
[UP]	Glyma.05G041202	31.208	1.29556	4.59026	29.9124	0.944178	30.2626	ferric reduction oxidase 8
[UP]	Glyma.05G041300	731.387	322.595	1.18091	408.792	0.917315	408.793	Concanavalin A-like lectin protein kinase family protein
[UP]	Glyma.05G043800	194.45	86.8026	1.16359	107.647	0.909388	107.653
[UP]	Glyma.05G043900	779.399	388.668	1.00382	390.73	0.909026	390.732	BTB and TAZ domain protein 2
[UP]	Glyma.05G044000	3533.7	300.57	3.55541	3233.13	0.998938	3233.13	Pectin lyase-like superfamily protein
[UP]	Glyma.05G047600	255.265	117.896	1.11448	137.369	0.908517	137.374	SWIB/MDM2 domain superfamily protein
[UP]	Glyma.05G048000	43.211	10.3645	2.05975	32.8465	0.932326	32.911	ATP synthase delta-subunit gene
[UP]	Glyma.05G048500	23.2059	0.5	5.53642	22.7059	0.91597	23.3712
[UP]	Glyma.05G048700	531.336	224.132	1.24527	307.203	0.921482	307.206	Pyridoxal phosphate (PLP)-dependent transferases superfamily protein
[UP]	Glyma.05G048800	1634.82	685.352	1.25421	949.465	0.92249	949.466	Zinc finger, C3HC4 type (RING finger) family protein
[UP]	Glyma.05G049300	348.089	101.054	1.78433	247.035	0.951488	247.041	GRAS family transcription factor
[UP]	Glyma.05G051700	91.2233	34.9802	1.38287	56.2431	0.912796	56.2601	myb domain protein 85
[UP]	Glyma.05G054700	624.959	172.31	1.85876	452.65	0.954581	452.654	Nucleotide-sugar transporter family protein
[UP]	Glyma.05G056300	697.778	85.5071	3.02865	612.271	0.996979	612.278	Glycosyl hydrolases family 32 protein
[UP]	Glyma.05G057100	5313.36	934.1	2.50797	4379.26	0.984979	4379.26	Bifunctional inhibitor/lipid-transfer protein/seed storage 2S albumin superfamily protein
[UP]	Glyma.05G057200	3051.18	427.535	2.83525	2623.64	0.994237	2623.64	Bifunctional inhibitor/lipid-transfer protein/seed storage 2S albumin superfamily protein
[UP]	Glyma.05G057400	134.434	5.18225	4.69718	129.252	0.995253	129.337	Bifunctional inhibitor/lipid-transfer protein/seed storage 2S albumin superfamily protein
[UP]	Glyma.05G057500	24147.8	1940.75	3.6372	22207	0.999533	22207	Bifunctional inhibitor/lipid-transfer protein/seed storage 2S albumin superfamily protein
[UP]	Glyma.05G057800	4665.19	1410.87	1.72535	3254.32	0.952245	3254.32	Bifunctional inhibitor/lipid-transfer protein/seed storage 2S albumin superfamily protein
[UP]	Glyma.05G058500	75.2192	20.729	1.85945	54.4902	0.935004	54.5219	P-loop containing nucleoside triphosphate hydrolases superfamily protein
[UP]	Glyma.05G059800	32.8084	7.77337	2.07745	25.035	0.910349	25.121	C2H2-like zinc finger protein
[UP]	Glyma.05G062700	112.829	16.8423	2.74397	95.9865	0.985577	96.0257	homeobox protein 2
[UP]	Glyma.05G063600	7119.42	2917.6	1.28697	4201.81	0.924116	4201.81	ethylene responsive element binding factor 1
[UP]	Glyma.05G068200	139.236	64.7781	1.10395	74.4574	0.900827	74.4656
[UP]	Glyma.05G068900	395.301	147.694	1.42034	247.607	0.932388	247.611	Ras-related small GTP-binding family protein
[UP]	Glyma.05G070200	124.832	24.6157	2.34234	100.216	0.977499	100.244	CheY-like two-component responsive regulator family protein
[UP]	Glyma.05G070400	311.279	75.1426	2.05051	236.137	0.978432	236.146	myo-inositol polyphosphate 5-phosphatase 2
[UP]	Glyma.05G072600	96.0245	16.8423	2.51131	79.1822	0.974389	79.222	myb domain protein 40
[UP]	Glyma.05G075100	1218.71	443.082	1.45971	775.629	0.934798	775.63	AMP-dependent synthetase and ligase family protein
[UP]	Glyma.05G076400	51.2131	12.9556	1.98293	38.2574	0.91959	38.3088	Plant protein of unknown function (DUF247)
[UP]	Glyma.05G079500	151.239	71.2559	1.08575	79.9827	0.90142	79.9901	Tetratricopeptide repeat (TPR)-like superfamily protein
[UP]	Glyma.05G084100	102.426	25.9112	1.98293	76.5149	0.944535	76.5406
[UP]	Glyma.05G085700	481.723	225.428	1.09554	256.295	0.911134	256.298	Protein of unknown function (DUF579)
[UP]	Glyma.05G088400	76.0194	5.18225	3.87472	70.8371	0.98678	70.943	protein kinases;ubiquitin-protein ligases
[UP]	Glyma.05G092200	522.533	195.63	1.4174	326.904	0.932962	326.907
[UP]	Glyma.05G094300	85.6218	10.3645	3.04633	75.2573	0.985781	75.319
[UP]	Glyma.05G095500	39.21	9.06893	2.11222	30.1411	0.927344	30.215	Remorin family protein
[UP]	Glyma.05G095900	1051.47	458.629	1.19701	592.839	0.918292	592.841	heat shock factor 4
[UP]	Glyma.05G097400	632.161	291.501	1.11679	340.66	0.912767	340.662	Leucine-rich repeat protein kinase family protein
[UP]	Glyma.05G098700	83.2212	7.77337	3.42034	75.4479	0.987284	75.5253	C2 calcium/lipid-binding plant phosphoribosyltransferase family protein
[UP]	Glyma.05G103200	908.232	415.875	1.12691	492.356	0.913412	492.358	Subtilase family protein
[UP]	Glyma.05G103600	7035.39	1316.29	2.41815	5719.1	0.984767	5719.1	root hair specific 19
[UP]	Glyma.05G106700	2414.22	1044.22	1.20913	1369.99	0.918689	1369.99
[UP]	Glyma.05G110000	1289.93	251.339	2.35959	1038.59	0.984585	1038.59
[UP]	Glyma.05G110200	6314.41	2205.05	1.51784	4109.37	0.935832	4109.37	tubulin alpha-4 chain
[UP]	Glyma.05G110700	37.6096	7.77337	2.27449	29.8362	0.925425	29.9228	basic helix-loop-helix (bHLH) DNA-binding superfamily protein
[UP]	Glyma.05G111500	2353.4	980.74	1.2628	1372.66	0.923541	1372.66	Predicted AT-hook DNA-binding family protein
[UP]	Glyma.05G112200	67.2171	15.5467	2.11222	51.6704	0.957942	51.7136	lsd one like 1
[UP]	Glyma.05G120300	104.027	28.5024	1.8678	75.5242	0.944082	75.5473	FAD/NAD(P)-binding oxidoreductase family protein
[UP]	Glyma.05G120400	31.208	5.18225	2.59026	26.0257	0.927341	26.1543	P-loop containing nucleoside triphosphate hydrolases superfamily protein
[UP]	Glyma.05G120500	132.834	28.5024	2.22047	104.332	0.974458	104.355	xylem NAC domain 1
[UP]	Glyma.05G121300	54.4139	3.88668	3.80736	50.5272	0.976673	50.6704	Vacuolar iron transporter (VIT) family protein
[UP]	Glyma.05G123000	1286.73	540.249	1.25201	746.479	0.922397	746.48	WRKY DNA-binding protein 9
[UP]	Glyma.05G127200	578.548	240.974	1.26356	337.573	0.922597	337.576	S-adenosyl-L-methionine-dependent methyltransferases superfamily protein
[UP]	Glyma.05G127600	244.862	76.4381	1.67961	168.424	0.948805	168.433	WRKY DNA-binding protein 28
[UP]	Glyma.05G128200	3478.49	901.711	1.94772	2576.78	0.955844	2576.78	Leucine-rich receptor-like protein kinase family protein
[UP]	Glyma.05G133400	257.666	3.88668	6.05082	253.779	0.998411	253.851	Pectin lyase-like superfamily protein
[UP]	Glyma.05G134800	371.295	86.8026	2.09675	284.492	0.978951	284.5	Leucine-rich repeat transmembrane protein kinase
[UP]	Glyma.05G137500	112.029	25.9112	2.11222	86.1173	0.971053	86.1432	senescence-related gene 1
[UP]	Glyma.05G138800	363.293	138.625	1.38994	224.668	0.92995	224.672	Cytochrome b561/ferric reductase transmembrane protein family
[UP]	Glyma.05G140700	132.834	0.5	8.05348	132.334	0.99544	132.579
[UP]	Glyma.05G141000	453.716	129.556	1.80821	324.16	0.954062	324.165	pyruvate dehydrogenase E1 beta
[UP]	Glyma.05G143500	2363.8	239.679	3.30194	2124.12	0.997581	2124.13	Remorin family protein
[UP]	Glyma.05G144000	265.668	119.192	1.15634	146.476	0.91202	146.481	Galactosyltransferase family protein
[UP]	Glyma.05G144602	128.033	18.1379	2.81944	109.895	0.987973	109.931	HXXXD-type acyl-transferase family protein
[UP]	Glyma.05G145000	87.2222	2.59112	5.07305	84.6311	0.99043	84.783	multidrug resistance-associated protein 3
[UP]	Glyma.05G145700	116.83	6.47781	4.17276	110.352	0.993746	110.431	Remorin family protein
[UP]	Glyma.05G146300	312.88	138.625	1.17442	174.255	0.915015	174.259	ARM repeat superfamily protein
[UP]	Glyma.05G148300	4898.85	1356.45	1.8526	3542.4	0.955221	3542.4	Calmodulin-binding transcription activator protein with CG-1 and Ankyrin domains
[UP]	Glyma.05G148400	49.6127	9.06893	2.4517	40.5437	0.951271	40.6178	Protein of unknown function (DUF 3339)
[UP]	Glyma.05G148500	186.448	90.6893	1.03977	95.7583	0.902292	95.7639	Protein of unknown function (DUF 3339)
[UP]	Glyma.05G149700	64.0163	16.8423	1.92635	47.174	0.930192	47.2133	phragmoplast-associated kinesin-related protein, putative
[UP]	Glyma.05G150500	109.628	37.5713	1.54491	72.0567	0.923467	72.0732
[UP]	Glyma.05G150800	108.028	41.458	1.38168	66.5696	0.917387	66.5839	Leucine-rich repeat protein kinase family protein
[UP]	Glyma.05G152000	18153.4	8355.08	1.11952	9798.35	0.913792	9798.35	S-adenosyl-L-homocysteine hydrolase
[UP]	Glyma.05G152100	9110.32	3333.48	1.45047	5776.84	0.93423	5776.84	serine hydroxymethyltransferase 4
[UP]	Glyma.05G152200	284.873	136.034	1.06635	148.839	0.907385	148.843	Subtilisin-like serine endopeptidase family protein
[UP]	Glyma.05G152300	423.308	110.123	1.9426	313.185	0.954712	313.191	UDP-D-glucuronate 4-epimerase 6
[UP]	Glyma.05G152800	516.932	253.93	1.02554	263.002	0.908463	263.004	DNAJ-like 20
[UP]	Glyma.05G156600	139.236	63.4825	1.1331	75.753	0.902387	75.7615	calmodulin-binding family protein
[UP]	Glyma.05G157600	510.53	209.881	1.28243	300.649	0.922767	300.652	acyl-activating enzyme 18
[UP]	Glyma.05G160800	4810.03	1430.3	1.74973	3379.73	0.953016	3379.73	WRKY DNA-binding protein 65
[UP]	Glyma.05G161500	196.05	86.8026	1.17541	109.247	0.911795	109.254	glutathione S-transferase tau 7
[UP]	Glyma.05G164200	60.8155	18.1379	1.74544	42.6777	0.922168	42.7133
[UP]	Glyma.05G164300	118.43	24.6157	2.26639	93.8145	0.973061	93.8419	AWPM-19-like family protein
[UP]	Glyma.05G167100	180.046	89.3937	1.01012	90.6522	0.901223	90.6578	Protein of Unknown Function (DUF239)
[UP]	Glyma.05G168600	96.0245	36.2757	1.4044	59.7488	0.914474	59.7653	UDP-glucose:glycoprotein glucosyltransferases;transferases, transferring hexosyl groups;transferases, transferring glycosyl groups
[UP]	Glyma.05G169000	140.036	53.118	1.39852	86.9177	0.922705	86.929
[UP]	Glyma.05G169600	60.8155	19.4334	1.6459	41.3821	0.91948	41.4148	F-box/RNI-like superfamily protein
[UP]	Glyma.05G174700	116.03	47.9358	1.27532	68.0938	0.910328	68.1058	Protein of unknown function (DUF707)
[UP]	Glyma.05G174800	78.42	24.6157	1.67164	53.8043	0.930829	53.8303	Protein of unknown function (DUF707)
[UP]	Glyma.05G175600	1786.86	668.51	1.4184	1118.35	0.93391	1118.35	homeobox protein 16
[UP]	Glyma.05G175700	325.683	123.078	1.40389	202.605	0.929659	202.61
[UP]	Glyma.05G178600	38.4098	5.18225	2.88983	33.2276	0.948734	33.353	Ribosomal protein L23/L15e family protein
[UP]	Glyma.05G179800	148.038	25.9112	2.51432	122.127	0.97977	122.152	Haloacid dehalogenase-like hydrolase (HAD) superfamily protein
[UP]	Glyma.05G180000	76.0194	28.5024	1.41529	47.517	0.908386	47.5381
[UP]	Glyma.05G181600	911.432	246.157	1.88856	665.276	0.955355	665.278	binding
[UP]	Glyma.05G182600	452.916	209.881	1.10967	243.035	0.91108	243.037	alanine:glyoxylate aminotransferase 2
[UP]	Glyma.05G186700	5343.76	204.699	4.70628	5139.06	0.999992	5139.07	Integrase-type DNA-binding superfamily protein
[UP]	Glyma.05G186800	286.473	101.054	1.50328	185.419	0.933043	185.425
[UP]	Glyma.05G186900	198.451	85.5071	1.21466	112.944	0.912756	112.95	ribonucleotide reductase 1
[UP]	Glyma.05G187700	85.6218	12.9556	2.7244	72.6662	0.981005	72.7173	cinnamyl alcohol dehydrogenase 9
[UP]	Glyma.05G188700	381.697	161.945	1.23692	219.752	0.920392	219.756	Histone superfamily protein
[UP]	Glyma.05G189400	102.426	19.4334	2.39797	82.9927	0.974798	83.0273	tetratricopeptide repeat (TPR)-containing protein
[UP]	Glyma.05G189600	967.447	466.402	1.05261	501.045	0.909886	501.046	CYS, MET, PRO, and GLY protein 2
[UP]	Glyma.05G191600	28.8073	3.88668	2.88983	24.9207	0.920102	25.0877	callose synthase 5
[UP]	Glyma.05G192700	76.0194	23.3201	1.70479	52.6993	0.930631	52.7269	ABC-2 type transporter family protein
[UP]	Glyma.05G193200	1247.52	345.915	1.85057	901.603	0.955029	901.605	S-adenosyl-L-methionine-dependent methyltransferases superfamily protein
[UP]	Glyma.05G196600	200.051	63.4825	1.65594	136.569	0.947397	136.579	Protein of unknown function (DUF803)
[UP]	Glyma.05G196700	1474.78	711.263	1.05204	763.513	0.910178	763.514	Protein of unknown function (DUF668)
[UP]	Glyma.05G197100	111.228	46.6402	1.25388	64.5882	0.907505	64.6003
[UP]	Glyma.05G197200	211.254	90.6893	1.21997	120.565	0.916926	120.571	phosphatidylinositol-4-phosphate 5-kinase 1
[UP]	Glyma.05G200700	276.07	121.783	1.18073	154.288	0.914562	154.292	ARF GTPase-activating protein
[UP]	Glyma.05G203100	326.483	86.8026	1.9112	239.681	0.954064	239.688	DEK domain-containing chromatin associated protein
[UP]	Glyma.05G204100	50.4129	10.3645	2.28214	40.0484	0.947745	40.1133	Squamosa promoter-binding protein-like (SBP domain) transcription factor family protein
[UP]	Glyma.05G204600	90.4231	36.2757	1.31769	54.1473	0.910562	54.1634	osmotin 34
[UP]	Glyma.05G205400	40.8104	3.88668	3.39233	36.9237	0.959218	37.0792	CLAVATA3/ESR-RELATED 14
[UP]	Glyma.05G206100	360.892	67.3692	2.42141	293.523	0.983483	293.533	Myosin heavy chain-related protein
[UP]	Glyma.05G206300	153.639	72.5514	1.08247	81.0877	0.901386	81.095	Leucine-rich repeat protein kinase family protein
[UP]	Glyma.05G206700	80.8206	20.729	1.96307	60.0916	0.938935	60.1237	heavy metal atpase 5
[UP]	Glyma.05G207500	1064.27	208.585	2.35116	855.686	0.984511	855.689	beta-6 tubulin
[UP]	Glyma.05G208100	216.855	91.9849	1.23726	124.87	0.917319	124.877	P-loop nucleoside triphosphate hydrolases superfamily protein with CH (Calponin Homology) domain
[UP]	Glyma.05G208300	2941.55	1228.19	1.26004	1713.36	0.923568	1713.36	basic helix-loop-helix (bHLH) DNA-binding superfamily protein
[UP]	Glyma.05G209250	131.233	40.1624	1.70822	91.0711	0.943733	91.0871	Disease resistance protein (TIR-NBS class)
[UP]	Glyma.05G210900	438.512	111.418	1.97663	327.094	0.954789	327.1	Pectin lyase-like superfamily protein
[UP]	Glyma.05G212500	947.442	388.668	1.2855	558.773	0.92365	558.775	respiratory burst oxidase protein F
[UP]	Glyma.05G215500	102.426	16.8423	2.60442	85.5838	0.98396	85.6234	HMG (high mobility group) box protein
[UP]	Glyma.05G216400	1327.54	468.993	1.50111	858.545	0.935468	858.547	glycosyl hydrolase 9C2
[UP]	Glyma.05G217500	227.258	89.3937	1.34609	137.864	0.926663	137.871	Glycine-rich protein family
[UP]	Glyma.05G218400	71.2182	24.6157	1.53267	46.6025	0.909294	46.6277	Glutaredoxin family protein
[UP]	Glyma.05G219900	77.6198	27.2068	1.51246	50.413	0.912674	50.4357	NAD(P)-binding Rossmann-fold superfamily protein
[UP]	Glyma.05G222400	332.885	71.2559	2.22394	261.629	0.979711	261.638	ACC oxidase 1
[UP]	Glyma.05G222500	68.8176	20.729	1.73113	48.0886	0.927559	48.1197	K+ efflux antiporter 4
[UP]	Glyma.05G222700	59.2151	16.8423	1.81388	42.3728	0.924293	42.4116	Protein kinase protein with adenine nucleotide alpha hydrolases-like domain
[UP]	Glyma.05G223000	353.69	46.6402	2.92284	307.05	0.993081	307.064	1-amino-cyclopropane-1-carboxylate synthase 7
[UP]	Glyma.05G224500	1532.39	405.511	1.91797	1126.88	0.955679	1126.88	myo-inositol oxygenase 5
[UP]	Glyma.05G224500	1532.39	405.511	1.91797	1126.88	0.955679	1126.88	myo-inositol oxygenase 4
[UP]	Glyma.05G225300	727.386	94.576	2.94317	632.81	0.993902	632.816	Leucine-rich repeat (LRR) family protein
[UP]	Glyma.05G225400	32.8084	5.18225	2.66241	27.6261	0.930917	27.7541	Protein of unknown function (DUF1005)
[UP]	Glyma.05G225800	71.2182	12.9556	2.45867	58.2626	0.967017	58.3144	O-Glycosyl hydrolases family 17 protein
[UP]	Glyma.05G231800	173.644	44.0491	1.97895	129.595	0.951124	129.61	aldehyde dehydrogenase 2C4
[UP]	Glyma.05G232000	164.042	16.8423	3.2839	147.2	0.993836	147.236	Leucine-rich repeat (LRR) family protein
[UP]	Glyma.05G234500	30.4078	0.5	5.92637	29.9078	0.944183	30.4893	BR enhanced expression 1
[UP]	Glyma.05G235200	164.042	67.3692	1.2839	96.6726	0.916275	96.6812	plasmodesmata-located protein 6
[UP]	Glyma.05G236400	82.421	16.8423	2.29092	65.5787	0.966463	65.6187	glycosyl hydrolase 9B1
[UP]	Glyma.05G236800	23.2059	2.59112	3.16284	20.6148	0.901117	20.856	Plant invertase/pectin methylesterase inhibitor superfamily
[UP]	Glyma.05G239400	1228.31	448.264	1.45426	780.049	0.933969	780.05	flavin-binding, kelch repeat, f box 1
[UP]	Glyma.05G242000	58.4149	7.77337	2.90972	50.6415	0.971162	50.7251	UDP-Glycosyltransferase superfamily protein
[UP]	Glyma.05G247300	1141.09	377.008	1.59775	764.083	0.951304	764.084	receptor-like kinase 1
[UP]	Glyma.06G001400	280.872	106.236	1.40264	174.636	0.92903	174.641	RING/FYVE/PHD zinc finger superfamily protein
[UP]	Glyma.06G003800	133.634	58.3003	1.19671	75.3338	0.907119	75.3433	myb domain protein 4
[UP]	Glyma.06G007300	128.833	54.4136	1.24346	74.4193	0.910546	74.4297	ribosome-binding factor A family protein
[UP]	Glyma.06G011100	36.8094	5.18225	2.82842	31.6271	0.943894	31.7534	Arabidopsis protein of unknown function (DUF241)
[UP]	Glyma.06G011300	52.0133	2.59112	4.32723	49.4221	0.97609	49.6112	Arabidopsis protein of unknown function (DUF241)
[UP]	Glyma.06G012700	1238.72	506.565	1.29003	732.151	0.923827	732.153	Leucine-rich repeat protein kinase family protein
[UP]	Glyma.06G012800	66.4169	19.4334	1.77301	46.9835	0.926552	47.017	Protein kinase superfamily protein
[UP]	Glyma.06G013600	104.827	27.2068	1.94597	77.6199	0.944763	77.6443
[UP]	Glyma.06G014400	324.883	139.921	1.21531	184.962	0.919609	184.966	switch subunit 3
[UP]	Glyma.06G016000	718.583	283.728	1.34065	434.855	0.930111	434.857	glutamate receptor 3.3
[UP]	Glyma.06G017800	857.819	414.58	1.04902	443.239	0.909754	443.24	Plant regulator RWP-RK family protein
[UP]	Glyma.06G018700	382.498	58.3003	2.71388	324.197	0.992337	324.209
[UP]	Glyma.06G020500	244.862	97.1671	1.33343	147.695	0.927005	147.701	phospholipase D beta 1
[UP]	Glyma.06G020500	244.862	97.1671	1.33343	147.695	0.927005	147.701	phospholipase D delta
[UP]	Glyma.06G024100	1736.44	437.9	1.98746	1298.54	0.955765	1298.54	tubulin beta-1 chain
[UP]	Glyma.06G025100	737.788	107.532	2.77845	630.257	0.993059	630.263	glycosyl hydrolase 9B7
[UP]	Glyma.06G025200	651.366	117.896	2.46595	533.47	0.984466	533.476	lysine decarboxylase family protein
[UP]	Glyma.06G026600	31.208	6.47781	2.26834	24.7302	0.907088	24.834	Leucine-rich receptor-like protein kinase family protein
[UP]	Glyma.06G029100	1685.23	575.229	1.55074	1110	0.935765	1110	BEL1-like homeodomain 3
[UP]	Glyma.06G029700	10657.9	445.673	4.5798	10212.2	0.999995	10212.2	mitogen-activated protein kinase 1
[UP]	Glyma.06G030800	88.8227	32.389	1.45542	56.4336	0.916062	56.4524
[UP]	Glyma.06G033100	142.436	31.0935	2.19563	111.343	0.974998	111.365
[UP]	Glyma.06G033300	61.6157	16.8423	1.87121	44.7734	0.927105	44.8125	indeterminate(ID)-domain 2
[UP]	Glyma.06G034400	464.118	228.019	1.02534	236.1	0.908179	236.102	metalloendopeptidases;zinc ion binding
[UP]	Glyma.06G034600	386.499	177.492	1.12271	209.007	0.911624	209.01	Nucleotide-diphospho-sugar transferases superfamily protein
[UP]	Glyma.06G035300	13425.8	2240.03	2.58342	11185.8	0.993365	11185.8	cytochrome P450, family 82, subfamily C, polypeptide 4
[UP]	Glyma.06G036200	1279.53	147.694	3.11493	1131.83	0.997259	1131.84	nitrate transporter 1:2
[UP]	Glyma.06G037300	207.253	72.5514	1.51432	134.701	0.931342	134.71	uroporphyrinogen-III synthase family protein
[UP]	Glyma.06G037600	511.33	251.339	1.02462	259.992	0.908351	259.994	RNA-binding protein 47C
[UP]	Glyma.06G039800	231.259	64.7781	1.83593	166.481	0.952028	166.491	Vacuolar import/degradation, Vid27-related protein
[UP]	Glyma.06G042500	34.4088	7.77337	2.14616	26.6354	0.914448	26.7217	Leucine-rich repeat protein kinase family protein
[UP]	Glyma.06G043900	63.2161	3.88668	4.02368	59.3294	0.982445	59.4657	CYCLIN A3;4
[UP]	Glyma.06G048600	287.273	89.3937	1.68418	197.88	0.949493	197.887
[UP]	Glyma.06G049500	63.2161	15.5467	2.02368	47.6694	0.954553	47.7123	FAD/NAD(P)-binding oxidoreductase family protein
[UP]	Glyma.06G050900	1541.99	124.374	3.63204	1417.62	0.999444	1417.62	Protein phosphatase 2C family protein
[UP]	Glyma.06G052100	480.122	141.216	1.7655	338.906	0.952094	338.911	glycine decarboxylase P-protein 2
[UP]	Glyma.06G052400	374.496	158.058	1.24449	216.437	0.920346	216.441
[UP]	Glyma.06G052700	146.437	36.2757	2.01321	110.162	0.974007	110.18	cytochrome P450, family 711, subfamily A, polypeptide 1
[UP]	Glyma.06G052800	68.0173	9.06893	2.9069	58.9484	0.976318	59.02	IQ-domain 6
[UP]	Glyma.06G053100	415.306	107.532	1.94941	307.774	0.954673	307.781	Protein of unknown function (DUF803)
[UP]	Glyma.06G053200	2352.6	877.095	1.42345	1475.5	0.93396	1475.51	eukaryotic translation initiation factor 4A1
[UP]	Glyma.06G053400	973.048	240.974	2.01363	732.074	0.979915	732.077
[UP]	Glyma.06G056000	444.113	90.6893	2.29192	353.424	0.980267	353.431	ferredoxin-related
[UP]	Glyma.06G057200	384.098	107.532	1.83671	276.566	0.953788	276.572	alpha/beta-Hydrolases superfamily protein
[UP]	Glyma.06G057500	53.6137	12.9556	2.04902	40.6581	0.946713	40.7097	Protein of unknown function (DUF1677)
[UP]	Glyma.06G057900	352.89	37.5713	3.23152	315.319	0.996489	315.335	Tetratricopeptide repeat (TPR)-like superfamily protein
[UP]	Glyma.06G058200	50.4129	3.88668	3.69718	46.5262	0.972983	46.6728	3beta-hydroxysteroid-dehydrogenase/decarboxylase isoform 2
[UP]	Glyma.06G058300	60.0153	5.18225	3.53368	54.8331	0.978718	54.9468	sterile alpha motif (SAM) domain-containing protein
[UP]	Glyma.06G059300	64.8165	18.1379	1.83736	46.6787	0.928593	46.7148	Ankyrin repeat family protein
[UP]	Glyma.06G061200	149.638	57.0047	1.39233	92.6335	0.923561	92.6439	early nodulin-like protein 14
[UP]	Glyma.06G064400	106.427	27.2068	1.96783	79.2204	0.94527	79.2448	Protein kinase superfamily protein
[UP]	Glyma.06G066500	255.265	120.487	1.08312	134.778	0.907089	134.782	EamA-like transporter family
[UP]	Glyma.06G067200	167.243	40.1624	2.05803	127.08	0.975334	127.097	adenine phosphoribosyltransferase 5
[UP]	Glyma.06G067900	114.429	37.5713	1.60675	76.8579	0.940239	76.8747
[UP]	Glyma.06G068400	7234.65	2567.8	1.49439	4666.84	0.935509	4666.84	EIN3-binding F box protein 1
[UP]	Glyma.06G068600	315.28	137.33	1.19899	177.951	0.915881	177.955	phospholipase D alpha 1
[UP]	Glyma.06G068700	134.434	34.9802	1.94229	99.4541	0.948503	99.4731	phospholipase D alpha 1
[UP]	Glyma.06G069300	5456.59	2522.46	1.11317	2934.13	0.91277	2934.13	Nucleotide-sugar transporter family protein
[UP]	Glyma.06G071800	249.664	108.827	1.19795	140.837	0.914604	140.842	pleiotropic drug resistance 12
[UP]	Glyma.06G071900	829.011	178.787	2.21315	650.224	0.98076	650.228	DNA-binding protein phosphatase 1
[UP]	Glyma.06G073000	164.842	79.0292	1.06063	85.8128	0.901411	85.8194	Protein phosphatase 2A regulatory B subunit family protein
[UP]	Glyma.06G073400	98.4251	12.9556	2.92545	85.4695	0.98487	85.5195	CTC-interacting domain 5
[UP]	Glyma.06G074000	290.474	133.443	1.12219	157.031	0.910387	157.035	syntaxin of plants 32
[UP]	Glyma.06G075200	149.638	46.6402	1.68183	102.998	0.945013	103.012	Protein of unknown function (DUF1218)
[UP]	Glyma.06G080100	1357.15	633.53	1.09909	723.617	0.912389	723.617	myosin heavy chain-related
[UP]	Glyma.06G081300	83.2212	23.3201	1.83538	59.9011	0.937703	59.9292	Flavin-binding monooxygenase family protein
[UP]	Glyma.06G082300	147.238	38.8668	1.92153	108.371	0.949431	108.388	Homeodomain-like protein
[UP]	Glyma.06G084600	532.936	228.019	1.22481	304.917	0.921073	304.92	tonoplast intrinsic protein 4;1
[UP]	Glyma.06G084800	368.094	68.6648	2.42243	299.429	0.98353	299.439	RING/U-box superfamily protein
[UP]	Glyma.06G085700	715.382	213.768	1.74267	501.615	0.952454	501.618	Integrase-type DNA-binding superfamily protein
[UP]	Glyma.06G086100	75.2192	20.729	1.85945	54.4902	0.935004	54.5219	SWIM zinc finger family protein / mitogen-activated protein kinase kinase kinase (MAPKKK)-related
[UP]	Glyma.06G086400	215.255	16.8423	3.67589	198.413	0.997175	198.447	GATA transcription factor 12
[UP]	Glyma.06G087300	44.0112	6.47781	2.76429	37.5334	0.955467	37.6351	Polyketide cyclase/dehydrase and lipid transport superfamily protein
[UP]	Glyma.06G088300	134.434	32.389	2.05332	102.045	0.973239	102.066	amino acid permease 8
[UP]	Glyma.06G090500	1906.89	728.106	1.389	1178.78	0.931775	1178.78	tubulin alpha-2 chain
[UP]	Glyma.06G090600	60.0153	6.47781	3.21175	53.5375	0.976735	53.6338
[UP]	Glyma.06G091651	648.165	63.4825	3.35193	584.683	0.998446	584.692	Zinc finger (C3HC4-type RING finger) family protein
[UP]	Glyma.06G093600	883.425	301.866	1.5492	581.56	0.935457	581.562	Eukaryotic aspartyl protease family protein
[UP]	Glyma.06G095500	95.2243	32.389	1.55582	62.8353	0.919876	62.8545	pyridoxin (pyrodoxamine) 5\'-phosphate oxidase
[UP]	Glyma.06G096600	122.431	29.7979	2.03869	92.6333	0.971874	92.6557	P-loop containing nucleoside triphosphate hydrolases superfamily protein
[UP]	Glyma.06G097300	56.8145	15.5467	1.86965	41.2678	0.923513	41.3101	HXXXD-type acyl-transferase family protein
[UP]	Glyma.06G098500	72.8186	25.9112	1.49073	46.9073	0.908942	46.931	Sas10/Utp3/C1D family
[UP]	Glyma.06G099400	24.0061	1.29556	4.21175	22.7106	0.915921	23.0978	purine permease 1
[UP]	Glyma.06G099501	2950.35	194.334	3.92428	2756.02	0.99977	2756.02
[UP]	Glyma.06G100100	93.6239	29.7979	1.65167	63.826	0.936064	63.8473
[UP]	Glyma.06G100500	88.0225	20.729	2.08622	67.2935	0.966254	67.3258
[UP]	Glyma.06G103300	284.873	32.389	3.13674	252.484	0.995789	252.503	myb domain protein 93
[UP]	Glyma.06G103400	31.208	0.5	5.96384	30.708	0.947059	31.2817	MATE efflux family protein
[UP]	Glyma.06G104200	621.759	200.812	1.63051	420.947	0.95084	420.95
[UP]	Glyma.06G104700	122.431	29.7979	2.03869	92.6333	0.971874	92.6557
[UP]	Glyma.06G104800	193.649	16.8423	3.52329	176.807	0.99608	176.842	Haloacid dehalogenase-like hydrolase (HAD) superfamily protein
[UP]	Glyma.06G105900	12135.9	5059.17	1.26231	7076.73	0.923635	7076.73	acetyl-CoA carboxylase 1
[UP]	Glyma.06G106800	1122.69	321.299	1.80497	801.387	0.952892	801.389	Galactose oxidase/kelch repeat superfamily protein
[UP]	Glyma.06G109200	1326.74	396.442	1.7427	930.297	0.952821	930.298	nitrate reductase 1
[UP]	Glyma.06G109800	310.479	72.5514	2.09742	237.928	0.978518	237.937	putative protein kinase 1
[UP]	Glyma.06G109900	36.0092	1.29556	4.79672	34.7136	0.956614	35.0435	C2H2-like zinc finger protein
[UP]	Glyma.06G110200	173.644	67.3692	1.36597	106.275	0.924632	106.284	like AUX1 3
[UP]	Glyma.06G110500	106.427	12.9556	3.03822	93.4715	0.989202	93.5209	camphor resistance CrcB family protein
[UP]	Glyma.06G110800	44.0112	1.29556	5.08622	42.7157	0.969139	43.0174	GRAS family transcription factor
[UP]	Glyma.06G110900	43.211	1.29556	5.05975	41.9155	0.967827	42.2197	Pyridoxal phosphate (PLP)-dependent transferases superfamily protein
[UP]	Glyma.06G112200	690.576	124.374	2.47312	566.202	0.984513	566.208	nodulin MtN21 /EamA-like transporter family protein
[UP]	Glyma.06G112500	192.849	72.5514	1.4104	120.298	0.926578	120.306	lysm domain GPI-anchored protein 1 precursor
[UP]	Glyma.06G112900	76.8196	27.2068	1.49751	49.6128	0.911804	49.6354	long chain acyl-CoA synthetase 9
[UP]	Glyma.06G116400	411.305	67.3692	2.61005	343.936	0.992352	343.946	amino acid permease 3
[UP]	Glyma.06G117200	545.739	97.1671	2.48967	448.572	0.984302	448.579	2-oxoglutarate (2OG) and Fe(II)-dependent oxygenase superfamily protein
[UP]	Glyma.06G122700	105.627	45.3446	1.21997	60.2823	0.905354	60.2946	TRICHOME BIREFRINGENCE-LIKE 7
[UP]	Glyma.06G122800	238.461	28.5024	3.0646	209.958	0.995216	209.981	serine carboxypeptidase-like 25
[UP]	Glyma.06G122800	238.461	28.5024	3.0646	209.958	0.995216	209.981	serine carboxypeptidase-like 42
[UP]	Glyma.06G122800	238.461	28.5024	3.0646	209.958	0.995216	209.981	serine carboxypeptidase-like 41
[UP]	Glyma.06G123200	88.0225	5.18225	4.08622	82.8402	0.989962	82.9409	nodulin MtN21 /EamA-like transporter family protein
[UP]	Glyma.06G126300	20.8053	0.5	5.37888	20.3053	0.903726	21.0057	trehalose-6-phosphate phosphatase
[UP]	Glyma.06G127700	574.547	275.955	1.05799	298.592	0.90957	298.594	OBP3-responsive gene 1
[UP]	Glyma.06G128500	456.917	117.896	1.95441	339.02	0.954837	339.026	pectin methylesterase PCR fragment F
[UP]	Glyma.06G128700	450.515	124.374	1.85689	326.141	0.954154	326.146	Calcium-binding EF-hand family protein
[UP]	Glyma.06G131400	297.676	106.236	1.48647	191.44	0.932998	191.446	Transducin/WD40 repeat-like superfamily protein
[UP]	Glyma.06G132500	18456.7	3304.98	2.48143	15151.7	0.984973	15151.7	Major facilitator superfamily protein
[UP]	Glyma.06G134600	60.0153	2.59112	4.53368	57.4242	0.981566	57.6029	growth-regulating factor 7
[UP]	Glyma.06G136600	1974.1	323.89	2.60762	1650.21	0.993295	1650.22	pseudo-response regulator 5
[UP]	Glyma.06G137000	1098.68	178.787	2.61945	919.893	0.993167	919.896	2-oxoglutarate (2OG) and Fe(II)-dependent oxygenase superfamily protein
[UP]	Glyma.06G137300	780.999	389.964	1.00198	391.035	0.909033	391.037	O-methyltransferase 1
[UP]	Glyma.06G139200	1935.69	864.139	1.16351	1071.55	0.915715	1071.55	Mitochondrial import inner membrane translocase subunit Tim17/Tim22/Tim23 family protein
[UP]	Glyma.06G140000	409.704	151.581	1.4345	258.124	0.932543	258.128	cytochrome P450, family 714, subfamily A, polypeptide 1
[UP]	Glyma.06G141300	724.185	339.437	1.09321	384.748	0.911167	384.749
[UP]	Glyma.06G142300	36.8094	5.18225	2.82842	31.6271	0.943894	31.7534	response regulator 17
[UP]	Glyma.06G143800	1201.11	599.845	1.0017	601.261	0.909437	601.262	potassium transporter 2
[UP]	Glyma.06G145100	4072.24	1237.26	1.71867	2834.98	0.952238	2834.98	AZA-guanine resistant1
[UP]	Glyma.06G145300	2739.9	733.288	1.90167	2006.61	0.955643	2006.61	Peroxidase superfamily protein
[UP]	Glyma.06G145500	361.692	177.492	1.02701	184.2	0.907283	184.203	Leucine-rich receptor-like protein kinase family protein
[UP]	Glyma.06G145800	337.686	168.423	1.00359	169.263	0.906831	169.266	CPR5 protein, putative
[UP]	Glyma.06G146400	73.6188	27.2068	1.43611	46.412	0.907638	46.4342	disproportionating enzyme
[UP]	Glyma.06G147600	926.636	250.043	1.88983	676.593	0.955359	676.596	Leucine-rich receptor-like protein kinase family protein
[UP]	Glyma.06G148400	4064.24	550.614	2.88387	3513.62	0.994245	3513.62	Integrase-type DNA-binding superfamily protein
[UP]	Glyma.06G148500	101.626	32.389	1.64969	69.2369	0.938306	69.2565	ribonucleotide reductase 1
[UP]	Glyma.06G149301	120.031	50.5269	1.24828	69.5037	0.909328	69.5149
[UP]	Glyma.06G149800	68.8176	20.729	1.73113	48.0886	0.927559	48.1197
[UP]	Glyma.06G151300	192.049	7.77337	4.62679	184.276	0.99732	184.334	Transducin/WD40 repeat-like superfamily protein
[UP]	Glyma.06G152000	72.0184	19.4334	1.88983	52.5849	0.934106	52.6189	Plant invertase/pectin methylesterase inhibitor superfamily
[UP]	Glyma.06G153500	64.0163	15.5467	2.04183	48.4696	0.955512	48.5126	ABC transporter family protein
[UP]	Glyma.06G154800	6570.48	1492.49	2.13828	5077.99	0.980467	5077.99	S-adenosyl-L-methionine-dependent methyltransferases superfamily protein
[UP]	Glyma.06G155000	36.8094	0.5	6.202	36.3094	0.96033	36.8353	gibberellin 20-oxidase 3
[UP]	Glyma.06G155066	100.826	6.47781	3.96021	94.3479	0.991769	94.431
[UP]	Glyma.06G155500	619.358	132.147	2.22863	487.211	0.980633	487.216	Protein kinase protein with adenine nucleotide alpha hydrolases-like domain
[UP]	Glyma.06G155600	175.245	47.9358	1.8702	127.309	0.950804	127.323	topoisomerase 3alpha
[UP]	Glyma.06G156600	1301.13	487.131	1.41739	814.001	0.9338	814.002	amino acid permease 2
[UP]	Glyma.06G158900	364.893	130.852	1.47954	234.041	0.933293	234.046
[UP]	Glyma.06G160100	3019.97	208.585	3.85582	2811.38	0.999765	2811.39	Protein kinase superfamily protein
[UP]	Glyma.06G160600	121.631	44.0491	1.46533	77.5819	0.923995	77.5958	Protein kinase superfamily protein
[UP]	Glyma.06G163500	982.651	159.354	2.62444	823.297	0.993126	823.301	Sec14p-like phosphatidylinositol transfer family protein
[UP]	Glyma.06G165302	203.252	44.0491	2.20608	159.203	0.977779	159.218	dual specificity protein phosphatase family protein
[UP]	Glyma.06G166700	2178.16	1077.91	1.01487	1100.25	0.909724	1100.25	DHHC-type zinc finger family protein
[UP]	Glyma.06G169100	261.667	67.3692	1.95757	194.298	0.95342	194.307	non-specific phospholipase C6
[UP]	Glyma.06G169400	419.307	174.901	1.26147	244.406	0.921944	244.409	Major facilitator superfamily protein
[UP]	Glyma.06G169700	281.672	137.33	1.03637	144.342	0.906215	144.346	chlorsulfuron/imidazolinone resistant 1
[UP]	Glyma.06G170500	163.242	57.0047	1.51786	106.237	0.929278	106.248
[UP]	Glyma.06G170800	31.208	7.77337	2.0053	23.4346	0.901414	23.5202	SWIB/MDM2 domain superfamily protein
[UP]	Glyma.06G171700	78.42	16.8423	2.21913	61.5777	0.964756	61.6177	Leucine-rich repeat protein kinase family protein
[UP]	Glyma.06G173300	287.273	18.1379	3.98535	269.135	0.998369	269.165	Xanthine/uracil permease family protein
[UP]	Glyma.06G173500	851.417	397.737	1.09805	453.68	0.912034	453.681	glucan synthase-like 8
[UP]	Glyma.06G174800	348.089	40.1624	3.11554	307.926	0.996197	307.942	Cysteine proteinases superfamily protein
[UP]	Glyma.06G175200	674.572	110.123	2.61486	564.449	0.992899	564.455
[UP]	Glyma.06G176400	25.6065	2.59112	3.30486	23.0154	0.918824	23.2515	Calcineurin-like metallo-phosphoesterase superfamily protein
[UP]	Glyma.06G178200	664.97	283.728	1.22878	381.242	0.921444	381.244	methyltransferase 1
[UP]	Glyma.06G178400	103.226	28.5024	1.85666	74.724	0.943374	74.747	Copper amine oxidase family protein
[UP]	Glyma.06G178700	24.8063	2.59112	3.25906	22.2152	0.913595	22.453	histone deacetylase 6
[UP]	Glyma.06G181400	36.8094	6.47781	2.5065	30.3316	0.932045	30.435
[UP]	Glyma.06G182100	116.83	42.7535	1.45029	74.0763	0.92237	74.0905	pantothenate kinase 2
[UP]	Glyma.06G182900	57.6147	15.5467	1.88983	42.068	0.924833	42.1104	Protein kinase superfamily protein
[UP]	Glyma.06G184500	130.433	45.3446	1.52431	85.0886	0.926436	85.1023	RHO-related protein from plants 10
[UP]	Glyma.06G185300	52.0133	2.59112	4.32723	49.4221	0.97609	49.6112	Gibberellin-regulated family protein
[UP]	Glyma.06G187500	1418.76	318.708	2.15432	1100.05	0.980337	1100.06	ARM repeat superfamily protein
[UP]	Glyma.06G188100	116.83	19.4334	2.5878	97.3964	0.985783	97.4307	BIG PETAL P
[UP]	Glyma.06G190600	158.44	45.3446	1.80494	113.096	0.947214	113.11	HSP20-like chaperones superfamily protein
[UP]	Glyma.06G190800	4569.17	2105.29	1.11791	2463.88	0.913767	2463.88	WRKY DNA-binding protein 72
[UP]	Glyma.06G191800	365.693	33.6846	3.44047	332.009	0.997823	332.027	BANQUO 3
[UP]	Glyma.06G192600	225.658	85.5071	1.40002	140.151	0.927819	140.157	end binding protein 1B
[UP]	Glyma.06G193500	6004.73	2000.35	1.58585	4004.38	0.951562	4004.39	glutathione S-transferase tau 9
[UP]	Glyma.06G193800	40.0102	2.59112	3.94872	37.4191	0.961826	37.6269	Gibberellin-regulated family protein
[UP]	Glyma.06G194500	77.6198	27.2068	1.51246	50.413	0.912674	50.4357	GDSL-like Lipase/Acylhydrolase superfamily protein
[UP]	Glyma.06G195600	94.4241	34.9802	1.43262	59.4439	0.916616	59.4612	myb domain protein 29
[UP]	Glyma.06G196800	202.452	91.9849	1.13811	110.467	0.909267	110.473	actin binding
[UP]	Glyma.06G196900	228.058	66.0736	1.78726	161.985	0.94987	161.994	Protein kinase superfamily protein
[UP]	Glyma.06G205100	52.8135	5.18225	3.34926	47.6312	0.973229	47.7488	transmembrane receptors;ATP binding
[UP]	Glyma.06G205100	52.8135	5.18225	3.34926	47.6312	0.973229	47.7488	Disease resistance protein (TIR-NBS-LRR class) family
[UP]	Glyma.06G205400	1263.52	252.634	2.32233	1010.89	0.984579	1010.89	COBRA-like extracellular glycosyl-phosphatidyl inositol-anchored protein family
[UP]	Glyma.06G205900	204.852	79.0292	1.37413	125.823	0.926172	125.831	galacturonosyltransferase 11
[UP]	Glyma.06G206800	93.6239	40.1624	1.22103	53.4615	0.901395	53.4754	transducin family protein / WD-40 repeat family protein
[UP]	Glyma.06G208200	232.059	97.1671	1.25595	134.892	0.919191	134.898	enolase 1
[UP]	Glyma.06G211600	333.685	84.2115	1.9864	249.474	0.954228	249.482	Leucine-rich repeat protein kinase family protein
[UP]	Glyma.06G211900	72.8186	25.9112	1.49073	46.9073	0.908942	46.931	Tetratricopeptide repeat (TPR)-like superfamily protein
[UP]	Glyma.06G217400	161.641	77.7337	1.05618	83.9075	0.901075	83.9142	DNA/RNA polymerases superfamily protein
[UP]	Glyma.06G221600	929.037	265.59	1.80653	663.447	0.954813	663.449	Reticulon family protein
[UP]	Glyma.06G222100	206.453	80.3248	1.36189	126.128	0.926221	126.135	Protein of unknown function (DUF3414)
[UP]	Glyma.06G223300	83.2212	19.4334	2.09841	63.7878	0.964696	63.8223	SET domain group 4
[UP]	Glyma.06G228900	96.0245	32.389	1.5679	63.6355	0.920312	63.6548
[UP]	Glyma.06G230400	241.662	95.8715	1.33381	145.79	0.926913	145.796	tetratricopetide-repeat thioredoxin-like 1
[UP]	Glyma.06G232300	354.49	93.2804	1.9261	261.21	0.95434	261.217	TEOSINTE BRANCHED 1, cycloidea and PCF transcription factor 3
[UP]	Glyma.06G236000	32.0082	5.18225	2.62679	26.8259	0.927341	26.9542	NAC (No Apical Meristem) domain transcriptional regulator superfamily protein
[UP]	Glyma.06G240400	120.831	15.5467	2.9583	105.284	0.987615	105.326	Dynamin related protein 5A
[UP]	Glyma.06G240700	541.738	51.8225	3.38595	489.916	0.998301	489.927	Core-2/I-branching beta-1,6-N-acetylglucosaminyltransferase family protein
[UP]	Glyma.06G241300	575.347	15.5467	5.20975	559.8	0.999527	559.824	Ankyrin repeat family protein
[UP]	Glyma.06G242100	38.4098	0.5	6.2634	37.9098	0.962036	38.4237	SPA1-related 3
[UP]	Glyma.06G246600	176.845	85.5071	1.04837	91.3381	0.901955	91.3441	Plasma-membrane choline transporter family protein
[UP]	Glyma.06G249700	3167.21	344.619	3.20014	2822.59	0.997605	2822.59	Late embryogenesis abundant (LEA) protein-related
[UP]	Glyma.06G249800	2220.57	437.9	2.34226	1782.67	0.984672	1782.67	PYR1-like 12
[UP]	Glyma.06G254300	248.063	90.6893	1.4517	157.374	0.930826	157.381	NB-ARC domain-containing disease resistance protein
[UP]	Glyma.06G255300	77.6198	18.1379	2.09742	59.4819	0.962822	59.5189	B-box type zinc finger family protein
[UP]	Glyma.06G260800	8590.99	1203.58	2.8355	7387.41	0.994258	7387.42	Auxin-responsive GH3 family protein
[UP]	Glyma.06G265700	371.295	79.0292	2.23211	292.265	0.979934	292.274	NAD(P)-binding Rossmann-fold superfamily protein
[UP]	Glyma.06G266500	96.0245	23.3201	2.04183	72.7044	0.967787	72.7331	kinesin 3
[UP]	Glyma.06G268800	107.227	45.3446	1.24167	61.8827	0.905943	61.8952	Tetratricopeptide repeat (TPR)-like superfamily protein
[UP]	Glyma.06G270000	1077.07	365.348	1.55977	711.726	0.935595	711.728	early nodulin-like protein 9
[UP]	Glyma.06G271700	44.8114	6.47781	2.79029	38.3336	0.957155	38.435
[UP]	Glyma.06G276500	102.426	38.8668	1.39797	63.5593	0.916348	63.5747
[UP]	Glyma.06G283300	81.6208	31.0935	1.39233	50.5273	0.908785	50.5465	basic helix-loop-helix (bHLH) DNA-binding superfamily protein
[UP]	Glyma.06G283800	153.639	45.3446	1.76054	108.295	0.94665	108.309	TRICHOME BIREFRINGENCE-LIKE 39
[UP]	Glyma.06G284400	89.6229	19.4334	2.20533	70.1894	0.968114	70.2241
[UP]	Glyma.06G284700	27.2069	3.88668	2.80736	23.3203	0.915458	23.4886	plasmodesmata callose-binding protein 5
[UP]	Glyma.06G284900	156.04	45.3446	1.78291	110.695	0.946939	110.71	Basic-leucine zipper (bZIP) transcription factor family protein
[UP]	Glyma.06G285300	1122.69	448.264	1.32453	674.422	0.93046	674.423	RAB GTPase homolog A1F
[UP]	Glyma.06G289900	148.838	46.6402	1.6741	102.198	0.944747	102.211	Reticulon family protein
[UP]	Glyma.06G290300	43.211	7.77337	2.47479	35.4377	0.943554	35.524	targeting protein for XKLP2
[UP]	Glyma.06G292400	2274.18	685.352	1.73043	1588.83	0.952183	1588.83	Glycosyl hydrolase superfamily protein
[UP]	Glyma.06G293400	423.308	156.763	1.43312	266.545	0.93262	266.549	RING membrane-anchor 1
[UP]	Glyma.06G294200	81.6208	19.4334	2.0704	62.1874	0.964207	62.2219	ankyrin repeat family protein
[UP]	Glyma.06G294400	1210.71	213.768	2.50174	996.941	0.984818	996.944	Ankyrin repeat family protein
[UP]	Glyma.06G299900	39.21	7.77337	2.33461	31.4366	0.934372	31.5232	myb domain protein 14
[UP]	Glyma.06G305000	248.063	81.6204	1.60371	166.443	0.948432	166.451	glutamate receptor 3.4
[UP]	Glyma.06G305400	40.0102	1.29556	4.94872	38.7146	0.963722	39.0296
[UP]	Glyma.06G306000	428.909	126.965	1.75624	301.944	0.951804	301.949	Galactosyltransferase family protein
[UP]	Glyma.06G307000	40.0102	7.77337	2.36376	32.2368	0.936846	32.3234	small and basic intrinsic protein 1A
[UP]	Glyma.06G307600	274.47	91.9849	1.57718	182.485	0.948843	182.492	mitogen-activated protein kinase kinase kinase 18
[UP]	Glyma.06G308100	97.6249	18.1379	2.42824	79.487	0.974172	79.5241
[UP]	Glyma.06G308400	45.6116	2.59112	4.13775	43.0205	0.970242	43.219	alpha/beta-Hydrolases superfamily protein
[UP]	Glyma.06G308500	985.851	304.457	1.69513	681.395	0.951887	681.397	alpha/beta-Hydrolases superfamily protein
[UP]	Glyma.06G308600	4117.85	713.854	2.52819	3404	0.984973	3404	FASCICLIN-like arabinogalactan protein 16 precursor
[UP]	Glyma.06G309300	177.645	86.8026	1.03319	90.8427	0.901323	90.8486	Protein kinase superfamily protein
[UP]	Glyma.06G310000	3528.1	370.531	3.25123	3157.57	0.997611	3157.57	Disease resistance protein (TIR-NBS-LRR class) family
[UP]	Glyma.06G310500	36.0092	6.47781	2.47479	29.5314	0.929156	29.6349	DNA replication helicase, putative
[UP]	Glyma.06G312200	89.6229	22.0245	2.02475	67.5983	0.96618	67.6286	global transcription factor group B1
[UP]	Glyma.06G315700	128.833	31.0935	2.05082	97.7394	0.972629	97.7609	HSP20-like chaperones superfamily protein
[UP]	Glyma.06G316200	68.0173	16.8423	2.01381	51.1751	0.957868	51.2147	HSP20-like chaperones superfamily protein
[UP]	Glyma.06G316301	55.2141	11.6601	2.24346	43.554	0.951555	43.6118	NB-ARC domain-containing disease resistance protein
[UP]	Glyma.06G318900	62.4159	18.1379	1.78291	44.2781	0.924563	44.3139	NAC 007
[UP]	Glyma.06G319250	26.4067	0.5	5.72283	25.9067	0.930116	26.5313
[UP]	Glyma.06G319300	16481.8	4739.16	1.79817	11742.6	0.953145	11742.6	Plant invertase/pectin methylesterase inhibitor superfamily protein
[UP]	Glyma.06G319520	1097.08	424.944	1.36832	672.136	0.93086	672.137
[UP]	Glyma.06G319640	248.863	59.5958	2.06207	189.268	0.977656	189.279	Leucine-rich repeat (LRR) family protein
[UP]	Glyma.06G320700	580.948	242.27	1.26179	338.678	0.922603	338.681	WRKY DNA-binding protein 2
[UP]	Glyma.06G320800	1842.07	379.599	2.27878	1462.47	0.981157	1462.47	UDP-glucosyl transferase 88A1
[UP]	Glyma.06G321200	164.042	6.47781	4.66241	157.564	0.99659	157.633	P-loop containing nucleoside triphosphate hydrolases superfamily protein
[UP]	Glyma.06G323300	32.0082	1.29556	4.62679	30.7126	0.947054	31.0592
[UP]	Glyma.07G003800	28.0071	1.29556	4.43415	26.7116	0.933955	27.0771	Cellulose-synthase-like C5
[UP]	Glyma.07G005200	180.846	37.5713	2.26706	143.275	0.977268	143.293	ATP binding microtubule motor family protein
[UP]	Glyma.07G005300	311.279	145.103	1.10113	166.177	0.909551	166.18	Mitochondrial substrate carrier family protein
[UP]	Glyma.07G006750	28108	13541.2	1.05362	14566.8	0.910445	14566.8	lipoxygenase 1
[UP]	Glyma.07G006900	1207.51	259.112	2.22038	948.396	0.981036	948.398	lipoxygenase 1
[UP]	Glyma.07G008800	502.528	116.601	2.10763	385.928	0.979438	385.933	Glycosyl hydrolases family 32 protein
[UP]	Glyma.07G010400	1189.9	198.221	2.58566	991.683	0.993197	991.686	beta galactosidase 1
[UP]	Glyma.07G011700	64.8165	15.5467	2.05975	49.2698	0.956326	49.3128	phosphate starvation-induced gene 2
[UP]	Glyma.07G013700	47.212	15.5467	1.60254	31.6653	0.901211	31.7058	Leucine-rich repeat protein kinase family protein
[UP]	Glyma.07G015300	103.226	41.458	1.31609	61.7684	0.914329	61.7824	protein kinase family protein / peptidoglycan-binding LysM domain-containing protein
[UP]	Glyma.07G015800	13069.7	3416.4	1.93568	9653.34	0.955858	9653.34	ABC-2 and Plant PDR ABC-type transporter family protein
[UP]	Glyma.07G016800	176.045	23.3201	2.9163	152.725	0.990688	152.753	GATA transcription factor 9
[UP]	Glyma.07G017000	666.57	143.807	2.21262	522.763	0.980595	522.767	Uncharacterised protein family (UPF0497)
[UP]	Glyma.07G017200	195.25	24.6157	2.98767	170.634	0.991276	170.66
[UP]	Glyma.07G017300	2341.4	145.103	4.01222	2196.29	0.999869	2196.3	Integrase-type DNA-binding superfamily protein
[UP]	Glyma.07G017600	74.419	15.5467	2.25906	58.8722	0.963285	58.9156	LETM1-like protein
[UP]	Glyma.07G019500	112.829	37.5713	1.58643	75.2575	0.939966	75.2742	HD-ZIP IV family of homeobox-leucine zipper protein with lipid-binding START domain
[UP]	Glyma.07G019800	41.6106	7.77337	2.42034	33.8372	0.939244	33.9237	RHO guanyl-nucleotide exchange factor 12
[UP]	Glyma.07G021100	530.535	111.418	2.25146	419.117	0.980495	419.123	cyclin-dependent kinase B1;2
[UP]	Glyma.07G021300	4710	2028.85	1.21507	2681.15	0.922264	2681.15
[UP]	Glyma.07G022000	294.475	121.783	1.27384	172.692	0.920724	172.697	early nodulin-like protein 17
[UP]	Glyma.07G022300	1692.43	461.22	1.87557	1231.21	0.955574	1231.21	fucosyltransferase 1
[UP]	Glyma.07G029100	181.646	44.0491	2.04395	137.597	0.975939	137.612	BED zinc finger ;hAT family dimerisation domain
[UP]	Glyma.07G029701	129.633	46.6402	1.47479	82.9929	0.925152	83.006	Protein kinase superfamily protein
[UP]	Glyma.07G032900	154.439	31.0935	2.31236	123.346	0.976081	123.368
[UP]	Glyma.07G033000	54.4139	15.5467	1.80736	38.8671	0.918877	38.9091	alpha/beta-Hydrolases superfamily protein
[UP]	Glyma.07G033700	95.2243	38.8668	1.29279	56.3574	0.905124	56.3723	2-oxoglutarate (2OG) and Fe(II)-dependent oxygenase superfamily protein
[UP]	Glyma.07G034100	52.0133	11.6601	2.15731	40.3532	0.946974	40.4108	Cyclin A2;4
[UP]	Glyma.07G034200	500.128	23.3201	4.42265	476.807	0.99937	476.828	indole-3-acetic acid inducible 19
[UP]	Glyma.07G034900	30.4078	0.5	5.92637	29.9078	0.944183	30.4893	lipoxygenase 1
[UP]	Glyma.07G035900	609.756	281.137	1.11696	328.619	0.912717	328.621	Mitochondrial substrate carrier family protein
[UP]	Glyma.07G036500	115.229	50.5269	1.18939	64.7025	0.903396	64.7134	DZC (Disease resistance/zinc finger/chromosome condensation-like region) domain containing protein
[UP]	Glyma.07G038600	1102.68	112.714	3.29028	989.967	0.997457	989.973	germin 3
[UP]	Glyma.07G038800	144.037	25.9112	2.47479	118.126	0.979454	118.151	germin 3
[UP]	Glyma.07G040000	76.0194	14.2512	2.41529	61.7682	0.968302	61.8154
[UP]	Glyma.07G040200	34.4088	1.29556	4.73113	33.1132	0.954471	33.4495
[UP]	Glyma.07G043100	2783.91	1086.98	1.35679	1696.93	0.931116	1696.93	Chaperone DnaJ-domain superfamily protein
[UP]	Glyma.07G044100	89.6229	27.2068	1.7199	62.4161	0.936232	62.4398	GDSL-motif lipase 5
[UP]	Glyma.07G044200	259.266	68.6648	1.91679	190.601	0.953271	190.611	GDSL-motif lipase 5
[UP]	Glyma.07G045400	356.891	121.783	1.55117	235.108	0.934102	235.113
[UP]	Glyma.07G046033	2044.52	976.853	1.06555	1067.67	0.910975	1067.67	pectin methylesterase 3
[UP]	Glyma.07G046500	1277.13	593.367	1.1059	683.759	0.912459	683.76	O-fucosyltransferase family protein
[UP]	Glyma.07G047000	198.451	11.6601	4.08913	186.791	0.997283	186.835	ROTUNDIFOLIA like 9
[UP]	Glyma.07G048200	141.636	33.6846	2.07203	107.952	0.97376	107.971	AP2/B3-like transcriptional factor family protein
[UP]	Glyma.07G049300	57.6147	12.9556	2.15286	44.6591	0.951891	44.7109	Late embryogenesis abundant (LEA) hydroxyproline-rich glycoprotein family
[UP]	Glyma.07G050100	155.24	33.6846	2.20434	121.555	0.97583	121.575
[UP]	Glyma.07G050800	285.673	141.216	1.01646	144.457	0.90595	144.46	IQ-domain 17
[UP]	Glyma.07G052300	1225.11	94.576	3.6953	1130.54	0.999425	1130.54	cytochrome P450, family 78, subfamily A, polypeptide 6
[UP]	Glyma.07G052566	75.2192	1.29556	5.85945	73.9236	0.987855	74.1555
[UP]	Glyma.07G054800	172.044	73.847	1.22017	98.1969	0.914829	98.2045	auxin response factor 18
[UP]	Glyma.07G056200	528.135	173.605	1.6051	354.529	0.950601	354.533	RING/U-box superfamily protein
[UP]	Glyma.07G056900	2320.59	1027.38	1.17552	1293.21	0.917979	1293.21	regulatory component of ABA receptor 1
[UP]	Glyma.07G057100	88.0225	25.9112	1.76429	62.1112	0.937003	62.1363	Protein of unknown function (DUF 3339)
[UP]	Glyma.07G057800	56.8145	14.2512	1.99518	42.5633	0.94935	42.6101
[UP]	Glyma.07G057900	2817.52	1397.91	1.01115	1419.61	0.90977	1419.61	Auxin-responsive GH3 family protein
[UP]	Glyma.07G058400	925.836	183.97	2.33129	741.866	0.984449	741.87	formin homology 1
[UP]	Glyma.07G058800	248.063	41.458	2.58099	206.605	0.991158	206.621	serine acetyltransferase 1;1
[UP]	Glyma.07G059700	93.6239	32.389	1.53137	61.2348	0.919402	61.254	HhH-GPD base excision DNA repair family protein
[UP]	Glyma.07G061200	302.477	12.9556	4.54518	289.522	0.998689	289.557
[UP]	Glyma.07G061300	185.647	72.5514	1.35549	113.096	0.925252	113.104
[UP]	Glyma.07G062200	147.238	45.3446	1.69914	101.893	0.945117	101.907	ABI-1-like 1
[UP]	Glyma.07G064900	304.078	116.601	1.38287	187.477	0.929195	187.482	Protein of unknown function (DUF674)
[UP]	Glyma.07G065000	104.827	20.729	2.33829	84.0978	0.975166	84.1303	NB-ARC domain-containing disease resistance protein
[UP]	Glyma.07G065500	4257.89	1975.73	1.10775	2282.15	0.912754	2282.16	NB-ARC domain-containing disease resistance protein
[UP]	Glyma.07G065600	973.848	211.177	2.20525	762.672	0.980851	762.675	NB-ARC domain-containing disease resistance protein
[UP]	Glyma.07G069500	140.836	62.1869	1.17933	78.649	0.907261	78.6578	cytochrome P450, family 86, subfamily A, polypeptide 8
[UP]	Glyma.07G070200	44.0112	9.06893	2.27887	34.9423	0.937861	35.0165	cyclin-dependent kinase B2;2
[UP]	Glyma.07G074100	1867.68	305.752	2.61081	1561.92	0.993286	1561.93	NAD(P)-binding Rossmann-fold superfamily protein
[UP]	Glyma.07G074600	52.8135	6.47781	3.02733	46.3357	0.970811	46.4345	NAD(P)-binding Rossmann-fold superfamily protein
[UP]	Glyma.07G074900	95.2243	0.5	7.57326	94.7243	0.991979	95.0265	SAUR-like auxin-responsive protein family
[UP]	Glyma.07G076400	33.6086	5.18225	2.69718	28.4263	0.934334	28.554	BON association protein 2
[UP]	Glyma.07G076800	20.8053	0.5	5.37888	20.3053	0.903726	21.0057	homeodomain GLABROUS 1
[UP]	Glyma.07G076800	20.8053	0.5	5.37888	20.3053	0.903726	21.0057	Homeobox-leucine zipper family protein / lipid-binding START domain-containing protein
[UP]	Glyma.07G077400	536.137	156.763	1.77402	379.374	0.952253	379.378	S-adenosyl-L-methionine-dependent methyltransferases superfamily protein
[UP]	Glyma.07G078200	55.2141	14.2512	1.95396	40.9629	0.922368	41.0095	ARM repeat superfamily protein
[UP]	Glyma.07G078600	114.429	18.1379	2.65738	96.2913	0.98565	96.328	related to AP2 11
[UP]	Glyma.07G079500	429.71	200.812	1.09752	228.898	0.9108	228.9
[UP]	Glyma.07G080700	5022.08	2426.59	1.04936	2595.49	0.910423	2595.49	S-locus lectin protein kinase family protein
[UP]	Glyma.07G081800	39.21	3.88668	3.33461	35.3233	0.957467	35.4804	D-isomer specific 2-hydroxyacid dehydrogenase family protein
[UP]	Glyma.07G082600	146.437	58.3003	1.32871	88.1371	0.921849	88.1471	Protein kinase superfamily protein
[UP]	Glyma.07G086400	42.4108	7.77337	2.44782	34.6374	0.941388	34.7238	heat shock transcription factor C1
[UP]	Glyma.07G087500	1053.87	389.964	1.43428	663.905	0.933737	663.906	aldehyde dehydrogenase 2C4
[UP]	Glyma.07G087700	42.4108	9.06893	2.22543	33.3419	0.935697	33.4161	MUTS homolog 7
[UP]	Glyma.07G090300	584.949	203.403	1.52397	381.546	0.934974	381.549	aluminum-activated malate transporter 9
[UP]	Glyma.07G090700	104.027	25.9112	2.0053	78.1153	0.969391	78.141
[UP]	Glyma.07G092700	136.035	0.5	8.08783	135.535	0.99563	135.776	BR enhanced expression 1
[UP]	Glyma.07G093700	984.251	313.526	1.65044	670.725	0.951317	670.727	zinc finger protein-related
[UP]	Glyma.07G096500	131.233	36.2757	1.85506	94.9578	0.947215	94.9759	ATP binding microtubule motor family protein
[UP]	Glyma.07G098500	209.653	0.5	8.71186	209.153	0.997831	209.335	Copper transport protein family
[UP]	Glyma.07G098500	209.653	0.5	8.71186	209.153	0.997831	209.335	Heavy metal transport/detoxification superfamily protein
[UP]	Glyma.07G099500	3038.37	1396.62	1.12137	1641.76	0.913721	1641.76
[UP]	Glyma.07G099800	52.0133	2.59112	4.32723	49.4221	0.97609	49.6112	nodulin MtN21 /EamA-like transporter family protein
[UP]	Glyma.07G099900	40.0102	6.47781	2.62679	33.5324	0.947841	33.6351	MATE efflux family protein
[UP]	Glyma.07G100200	206.453	77.7337	1.4092	128.719	0.927123	128.727	cyclin-dependent kinase D1;1
[UP]	Glyma.07G101700	339.287	134.738	1.33234	204.548	0.928552	204.552
[UP]	Glyma.07G102200	127.232	49.2313	1.36982	78.0011	0.920375	78.0131	Glutathione S-transferase family protein
[UP]	Glyma.07G103900	861.02	358.871	1.26258	502.149	0.923076	502.151	Late embryogenesis abundant (LEA) hydroxyproline-rich glycoprotein family
[UP]	Glyma.07G106600	756.193	168.423	2.16667	587.77	0.980677	587.774	annexin 5
[UP]	Glyma.07G107000	153.639	32.389	2.24597	121.25	0.975949	121.271	DNAse I-like superfamily protein
[UP]	Glyma.07G107200	46.4118	2.59112	4.16284	43.8207	0.970242	44.018	homeobox protein 33
[UP]	Glyma.07G107500	248.863	106.236	1.22808	142.627	0.918289	142.633	indeterminate(ID)-domain 14
[UP]	Glyma.07G115800	94.4241	16.8423	2.48707	77.5818	0.973869	77.6216	Protein kinase superfamily protein
[UP]	Glyma.07G117300	2535.85	540.249	2.23077	1995.6	0.981171	1995.6	Protein of unknown function (DUF581)
[UP]	Glyma.07G117400	1524.39	684.056	1.15604	840.332	0.915628	840.333	Protein kinase superfamily protein
[UP]	Glyma.07G119100	52.0133	15.5467	1.74227	36.4665	0.913344	36.5081	cyclin p4;1
[UP]	Glyma.07G119400	196.05	7.77337	4.65654	188.277	0.997416	188.334	UDP-Glycosyltransferase superfamily protein
[UP]	Glyma.07G124500	926.636	391.26	1.24388	535.377	0.921904	535.378	hexokinase 1
[UP]	Glyma.07G125600	606.555	290.206	1.06356	316.349	0.909683	316.351	oxidative stress 3
[UP]	Glyma.07G125800	77.6198	24.6157	1.65685	53.0041	0.930828	53.03	Protein of unknown function (DUF1005)
[UP]	Glyma.07G126000	27.2069	3.88668	2.80736	23.3203	0.915458	23.4886	Leucine-rich repeat (LRR) family protein
[UP]	Glyma.07G128400	195.25	94.576	1.04578	100.674	0.903208	100.679	N-MYC downregulated-like 1
[UP]	Glyma.07G129000	117.63	53.118	1.14698	64.512	0.900587	64.5222	ACC oxidase 1
[UP]	Glyma.07G130800	548.94	63.4825	3.11222	485.458	0.996802	485.467	ferric reductase-like transmembrane component family protein
[UP]	Glyma.07G132100	58.4149	7.77337	2.90972	50.6415	0.971162	50.7251	ATP binding microtubule motor family protein
[UP]	Glyma.07G132600	1186.7	20.729	5.83917	1165.97	0.999874	1165.99	Barwin-like endoglucanases superfamily protein
[UP]	Glyma.07G133500	2689.49	364.053	2.88511	2325.43	0.994224	2325.44	Haloacid dehalogenase-like hydrolase (HAD) superfamily protein
[UP]	Glyma.07G133700	48.0122	12.9556	1.88983	35.0566	0.914275	35.1075	WRKY DNA-binding protein 49
[UP]	Glyma.07G134800	526.534	142.512	1.88545	384.023	0.954844	384.027	auxin response factor 9
[UP]	Glyma.07G135100	153.639	51.8225	1.5679	101.817	0.928799	101.829	Pathogenesis-related thaumatin superfamily protein
[UP]	Glyma.07G135900	216.055	41.458	2.38168	174.597	0.98183	174.613	zinc-finger protein 10
[UP]	Glyma.07G137000	27.2069	0.5	5.7659	26.7069	0.933976	27.3223	Protein kinase family protein
[UP]	Glyma.07G139100	175.245	16.8423	3.37921	158.402	0.995515	158.438	Major facilitator superfamily protein
[UP]	Glyma.07G139500	108.028	47.9358	1.17222	60.0918	0.90099	60.1032	RHO guanyl-nucleotide exchange factor 7
[UP]	Glyma.07G139800	163.242	19.4334	3.0704	143.808	0.99341	143.841	glutathione S-transferase TAU 8
[UP]	Glyma.07G141500	968.247	200.812	2.26953	767.435	0.980978	767.438	Bifunctional inhibitor/lipid-transfer protein/seed storage 2S albumin superfamily protein
[UP]	Glyma.07G141600	119.23	24.6157	2.2761	94.6147	0.973222	94.6421	Ctr copper transporter family
[UP]	Glyma.07G141900	66.4169	18.1379	1.87255	48.2791	0.930987	48.3154	Protein of unknown function (DUF3527)
[UP]	Glyma.07G143000	244.062	116.601	1.06567	127.462	0.906241	127.466	Concanavalin A-like lectin family protein
[UP]	Glyma.07G143100	3021.57	1169.89	1.36892	1851.68	0.931136	1851.68	chaperone protein dnaJ-related
[UP]	Glyma.07G143500	32.0082	5.18225	2.62679	26.8259	0.927341	26.9542	receptor like protein 13
[UP]	Glyma.07G150400	1412.36	28.5024	5.63088	1383.86	0.999907	1383.87	SGNH hydrolase-type esterase superfamily protein
[UP]	Glyma.07G155200	232.059	84.2115	1.4624	147.848	0.931272	147.855	ferretin 1
[UP]	Glyma.07G155500	5504.6	1940.75	1.50402	3563.85	0.935681	3563.85	PYR1-like 4
[UP]	Glyma.07G158200	80.0204	16.8423	2.24828	63.1781	0.965648	63.2181	indeterminate(ID)-domain 4
[UP]	Glyma.07G159600	7056.2	1873.38	1.91325	5182.82	0.955807	5182.82
[UP]	Glyma.07G159700	113.629	15.5467	2.86965	98.0822	0.986801	98.1242	BUB1-related (BUB1: budding uninhibited by benzymidazol 1)
[UP]	Glyma.07G161000	84.0214	27.2068	1.62679	56.8146	0.932583	56.8379	PPPDE putative thiol peptidase family protein
[UP]	Glyma.07G165300	3940.2	1570.22	1.3273	2369.98	0.930764	2369.98	hydroxyproline-rich glycoprotein family protein
[UP]	Glyma.07G165900	3991.42	279.841	3.83422	3711.58	0.999774	3711.58
[UP]	Glyma.07G171400	68.8176	16.8423	2.03069	51.9753	0.957868	52.0149	RNA-dependent RNA polymerase 1
[UP]	Glyma.07G172700	358.491	178.787	1.00369	179.704	0.907068	179.707	RNA-binding (RRM/RBD/RNP motifs) family protein
[UP]	Glyma.07G174600	123.231	41.458	1.57165	81.7735	0.925754	81.7886	Cytochrome b561/ferric reductase transmembrane protein family
[UP]	Glyma.07G175300	496.127	228.019	1.12156	268.108	0.912363	268.11	hydroxyproline-rich glycoprotein family protein
[UP]	Glyma.07G176600	199.251	44.0491	2.1774	155.202	0.977634	155.217	senescence-related gene 1
[UP]	Glyma.07G181300	55.2141	12.9556	2.09146	42.2585	0.949424	42.3102	hydroxyproline-rich glycoprotein family protein
[UP]	Glyma.07G181600	24.0061	0.5	5.58533	23.5061	0.9212	24.1606	K-box region and MADS-box transcription factor family protein
[UP]	Glyma.07G184600	140.036	37.5713	1.89809	102.464	0.948722	102.482	Plant protein of unknown function (DUF828)
[UP]	Glyma.07G185900	198.451	91.9849	1.10931	106.466	0.906227	106.472	TRICHOME BIREFRINGENCE-LIKE 13
[UP]	Glyma.07G186100	214.455	7.77337	4.78599	206.681	0.997788	206.737	D-aminoacid aminotransferase-like PLP-dependent enzymes superfamily protein
[UP]	Glyma.07G186600	3380.06	842.115	2.00496	2537.95	0.980188	2537.95	Sulfite exporter TauE/SafE family protein
[UP]	Glyma.07G186700	36.0092	5.18225	2.79672	30.8269	0.940491	30.9535	kinesin 1
[UP]	Glyma.07G187300	656.167	320.004	1.03598	336.164	0.909101	336.165	eukaryotic translation initiation factor-related
[UP]	Glyma.07G189500	14494.1	1896.7	2.9339	12597.4	0.994274	12597.4	sugar transporter 1
[UP]	Glyma.07G191200	319.281	158.058	1.01437	161.223	0.906583	161.226	alternative NAD(P)H dehydrogenase 2
[UP]	Glyma.07G195300	667.37	274.659	1.28085	392.711	0.923179	392.713	Aluminium induced protein with YGL and LRDR motifs
[UP]	Glyma.07G198000	1683.63	421.057	1.99949	1262.57	0.980102	1262.57	VQ motif-containing protein
[UP]	Glyma.07G200800	975.449	322.595	1.59634	652.854	0.951212	652.856	Drought-responsive family protein
[UP]	Glyma.07G201600	168.043	37.5713	2.16113	130.472	0.975796	130.489	HAESA-like 1
[UP]	Glyma.07G201900	176.845	37.5713	2.23478	139.274	0.977053	139.292	SMAD/FHA domain-containing protein
[UP]	Glyma.07G202500	447.314	68.6648	2.70365	378.649	0.992555	378.659	Histone superfamily protein
[UP]	Glyma.07G204900	30.4078	3.88668	2.96783	26.5211	0.92825	26.6866	alpha/beta-Hydrolases superfamily protein
[UP]	Glyma.07G205100	52.0133	14.2512	1.8678	37.7621	0.917721	37.8083	Tetratricopeptide repeat (TPR)-like superfamily protein
[UP]	Glyma.07G205200	477.722	189.152	1.33663	288.57	0.929509	288.573	TRICHOME BIREFRINGENCE-LIKE 38
[UP]	Glyma.07G209100	672.171	50.5269	3.73371	621.645	0.99917	621.656	2-oxoglutarate (2OG) and Fe(II)-dependent oxygenase superfamily protein
[UP]	Glyma.07G209300	87.2222	23.3201	1.90312	63.9021	0.940105	63.9305	phragmoplast orienting kinesin 2
[UP]	Glyma.07G209700	28.0071	0.5	5.80772	27.5071	0.937547	28.1136
[UP]	Glyma.07G210700	96.0245	33.6846	1.51131	62.3399	0.919761	62.3582	Protein of unknown function (DUF1645)
[UP]	Glyma.07G210800	3683.34	1804.72	1.02924	1878.62	0.909901	1878.62	RNA-binding protein 47B
[UP]	Glyma.07G210900	652.967	182.674	1.83774	470.292	0.954546	470.296	P-loop containing nucleoside triphosphate hydrolases superfamily protein
[UP]	Glyma.07G211700	104.827	2.59112	5.33829	102.236	0.993028	102.375
[UP]	Glyma.07G211800	1320.34	190.448	2.79344	1129.89	0.9933	1129.89	PLANT CADMIUM RESISTANCE 2
[UP]	Glyma.07G213000	210.454	60.8914	1.78919	149.562	0.949445	149.573	cold regulated gene 27
[UP]	Glyma.07G213900	156.04	33.6846	2.21175	122.355	0.975903	122.375	Protein kinase superfamily protein
[UP]	Glyma.07G214100	26.4067	1.29556	4.34926	25.1112	0.930095	25.485	PLC-like phosphodiesterases superfamily protein
[UP]	Glyma.07G214300	208.853	53.118	1.97522	155.735	0.952386	155.748	plant U-box 26
[UP]	Glyma.07G214700	2475.03	930.213	1.41181	1544.82	0.931857	1544.82	S-adenosyl-L-methionine-dependent methyltransferases superfamily protein
[UP]	Glyma.07G215000	149.638	45.3446	1.72247	104.294	0.945495	104.308	Plant protein of unknown function (DUF869)
[UP]	Glyma.07G215900	5143.71	1611.68	1.67425	3532.03	0.951706	3532.03	Leucine-rich repeat (LRR) family protein
[UP]	Glyma.07G217600	177.645	50.5269	1.81388	127.118	0.950272	127.131	TPX2 (targeting protein for Xklp2) protein family
[UP]	Glyma.07G217800	127.232	25.9112	2.29582	101.321	0.97414	101.347	Pentatricopeptide repeat (PPR) superfamily protein
[UP]	Glyma.07G222000	298.476	77.7337	1.941	220.742	0.953851	220.751
[UP]	Glyma.07G223100	1413.96	401.624	1.81582	1012.34	0.954997	1012.34	SBP (S-ribonuclease binding protein) family protein
[UP]	Glyma.07G227400	212.054	67.3692	1.65427	144.685	0.947722	144.694	GC-rich sequence DNA-binding factor-like protein
[UP]	Glyma.07G227750	524.134	255.226	1.03816	268.908	0.908717	268.91
[UP]	Glyma.07G229000	788.201	136.034	2.5346	652.167	0.984628	652.172	expansin A15
[UP]	Glyma.07G229200	220.856	49.2313	2.16546	171.625	0.97814	171.639	SET domain protein 35
[UP]	Glyma.07G231400	241.662	93.2804	1.37334	148.381	0.927457	148.388	ABC-2 type transporter family protein
[UP]	Glyma.07G233700	29.6076	3.88668	2.92935	25.7209	0.92439	25.8871	TRAF-like family protein
[UP]	Glyma.07G234500	1041.87	274.659	1.92346	767.207	0.955546	767.209	Protein kinase superfamily protein
[UP]	Glyma.07G236300	594.552	114.009	2.38265	480.542	0.984136	480.548	Glycosyl hydrolase superfamily protein
[UP]	Glyma.07G241600	196.85	82.9159	1.24738	113.934	0.916745	113.941	lipoamide dehydrogenase 1
[UP]	Glyma.07G242900	37.6096	6.47781	2.53752	31.1318	0.934622	31.235	importin alpha isoform 1
[UP]	Glyma.07G243600	10122.6	804.544	3.65326	9318.04	0.999533	9318.04	MLP-like protein 423
[UP]	Glyma.07G244000	48.8125	11.6601	2.06567	37.1524	0.942268	37.2098	Heavy metal transport/detoxification superfamily protein
[UP]	Glyma.07G244200	89.6229	20.729	2.11222	68.8939	0.966617	68.9262	Pectin lyase-like superfamily protein
[UP]	Glyma.07G244600	544.139	238.383	1.19069	305.755	0.917365	305.758
[UP]	Glyma.07G244867	1705.23	743.652	1.19727	961.583	0.918543	961.583	ethylene-responsive element binding protein
[UP]	Glyma.07G244900	1133.89	522.111	1.11885	611.778	0.913387	611.779	Tetratricopeptide repeat (TPR)-like superfamily protein
[UP]	Glyma.07G246500	167.243	25.9112	2.69029	141.331	0.989308	141.357
[UP]	Glyma.07G246800	744.19	358.871	1.05221	385.319	0.909598	385.321	P-loop containing nucleoside triphosphate hydrolases superfamily protein
[UP]	Glyma.07G250400	55.2141	6.47781	3.09146	48.7363	0.972691	48.8342	Galactose oxidase/kelch repeat superfamily protein
[UP]	Glyma.07G250700	195.25	84.2115	1.21323	111.038	0.912663	111.045	chromatin remodeling factor17
[UP]	Glyma.07G251200	156.04	20.729	2.91219	135.311	0.989904	135.342	Uncharacterised protein family (UPF0497)
[UP]	Glyma.07G251300	2797.51	891.346	1.65009	1906.17	0.951597	1906.17	Uncharacterised protein family (UPF0497)
[UP]	Glyma.07G251700	117.63	50.5269	1.21913	67.1031	0.908255	67.1142	Protein kinase superfamily protein
[UP]	Glyma.07G252600	322.482	79.0292	2.02876	243.453	0.978502	243.461	Deoxyxylulose-5-phosphate synthase
[UP]	Glyma.07G254400	147.238	36.2757	2.02107	110.962	0.974007	110.98	F-box/RNI-like superfamily protein
[UP]	Glyma.07G254600	1840.47	782.519	1.23388	1057.95	0.922161	1057.95	UDP-Glycosyltransferase superfamily protein
[UP]	Glyma.07G256700	74.419	3.88668	4.25906	70.5323	0.986947	70.6608	isopentenyltransferase 5
[UP]	Glyma.07G256900	112.829	20.729	2.44441	92.0998	0.976432	92.1322
[UP]	Glyma.07G258700	234.46	90.6893	1.37034	143.771	0.92722	143.777	beta glucosidase 46
[UP]	Glyma.07G259400	69.6178	7.77337	3.16284	61.8444	0.980924	61.9252	binding;calmodulin binding
[UP]	Glyma.07G260100	685.775	27.2068	4.6557	658.568	0.999648	658.585	Protein of unknown function, DUF584
[UP]	Glyma.07G260600	356.091	98.4627	1.8546	257.628	0.953687	257.635
[UP]	Glyma.07G261100	72.8186	27.2068	1.42034	45.6118	0.906511	45.6339	ankyrin repeat family protein
[UP]	Glyma.07G261200	240.861	58.3003	2.04663	182.561	0.977484	182.573	Ankyrin repeat family protein
[UP]	Glyma.07G261500	1886.08	912.075	1.04817	974.006	0.910272	974.006	APS reductase 3
[UP]	Glyma.07G261600	480.923	222.837	1.10982	258.086	0.911253	258.088	O-Glycosyl hydrolases family 17 protein
[UP]	Glyma.07G261700	108.828	24.6157	2.1444	84.2121	0.9709	84.2394	endonuclease/exonuclease/phosphatase family protein
[UP]	Glyma.07G261800	186.448	71.2559	1.38769	115.192	0.926134	115.2	SKU5 similar 4
[UP]	Glyma.07G265900	113.629	36.2757	1.64725	77.3533	0.94055	77.3708	tonoplast dicarboxylate transporter
[UP]	Glyma.07G266000	170.443	73.847	1.20668	96.5965	0.911063	96.604	Cystatin/monellin superfamily protein
[UP]	Glyma.07G267100	845.016	143.807	2.55484	701.208	0.984674	701.213	cytochrome P450, family 71, subfamily B, polypeptide 34
[UP]	Glyma.07G267200	660.969	296.684	1.15566	364.285	0.914932	364.287
[UP]	Glyma.07G267700	89.6229	9.06893	3.30486	80.5539	0.987243	80.6217	Heavy metal transport/detoxification superfamily protein
[UP]	Glyma.07G271700	439.312	209.881	1.06567	229.431	0.909251	229.434	AAA-type ATPase family protein
[UP]	Glyma.07G274000	232.059	60.8914	1.93018	171.168	0.952875	171.179	auxin-regulated gene involved in organ size
[UP]	Glyma.08G000800	196.05	47.9358	2.03205	148.114	0.976473	148.128	ABC-2 type transporter family protein
[UP]	Glyma.08G001200	591.351	247.452	1.25686	343.899	0.922622	343.901	S-adenosyl-L-methionine-dependent methyltransferases superfamily protein
[UP]	Glyma.08G001900	53.6137	14.2512	1.91152	39.3625	0.920954	39.4089	chromatin remodeling 24
[UP]	Glyma.08G005100	839.414	366.644	1.195	472.77	0.918107	472.772	Protein kinase superfamily protein
[UP]	Glyma.08G005800	260.867	73.847	1.8207	187.02	0.952554	187.028	forkhead-associated domain-containing protein / FHA domain-containing protein
[UP]	Glyma.08G010000	25.6065	0.5	5.67844	25.1065	0.930116	25.7407	Nodulin MtN3 family protein
[UP]	Glyma.08G010600	323.282	124.374	1.37811	198.909	0.929438	198.913	DEK domain-containing chromatin associated protein
[UP]	Glyma.08G013000	1352.34	165.832	3.02767	1186.51	0.997266	1186.52	Myosin heavy chain-related protein
[UP]	Glyma.08G014200	343.288	126.965	1.43499	216.323	0.932017	216.327	beta-6 tubulin
[UP]	Glyma.08G014600	120.031	24.6157	2.28575	95.4149	0.973388	95.4423	Protein of unknown function (DUF3527)
[UP]	Glyma.08G014800	276.07	114.009	1.27588	162.061	0.920756	162.066	P-loop nucleoside triphosphate hydrolases superfamily protein with CH (Calponin Homology) domain
[UP]	Glyma.08G015300	144.837	54.4136	1.41239	90.4234	0.923301	90.4344	plasma membrane intrinsic protein 1;4
[UP]	Glyma.08G017000	292.875	68.6648	2.09264	224.21	0.978338	224.22	Protein of unknown function (DUF604)
[UP]	Glyma.08G017300	516.932	137.33	1.91233	379.602	0.954938	379.607	Pectin lyase-like superfamily protein
[UP]	Glyma.08G018300	1566	217.654	2.84697	1348.35	0.994161	1348.35	WRKY family transcription factor
[UP]	Glyma.08G018700	482.523	199.516	1.27409	283.007	0.922336	283.009
[UP]	Glyma.08G020600	112.029	45.3446	1.30486	66.6839	0.909797	66.6967	vacuolar H+-ATPase subunit E isoform 3
[UP]	Glyma.08G021700	300.877	76.4381	1.97681	224.439	0.95392	224.447	HMG (high mobility group) box protein
[UP]	Glyma.08G022000	625.76	186.561	1.74596	439.199	0.952329	439.202
[UP]	Glyma.08G022300	1303.53	507.86	1.35992	795.672	0.930926	795.674	glycosyl hydrolase 9C2
[UP]	Glyma.08G026200	337.686	57.0047	2.56653	280.681	0.983638	280.693	NAD(P)-binding Rossmann-fold superfamily protein
[UP]	Glyma.08G028500	72.8186	18.1379	2.0053	54.6807	0.959978	54.7175	SAUR-like auxin-responsive protein family
[UP]	Glyma.08G029000	136.035	50.5269	1.42885	85.5078	0.924674	85.5197	cytidine deaminase 1
[UP]	Glyma.08G029400	73.6188	5.18225	3.82842	68.4365	0.986117	68.5435	myb-like transcription factor family protein
[UP]	Glyma.08G030500	40.0102	5.18225	2.94872	34.828	0.950893	34.9526	S-adenosyl-L-methionine-dependent methyltransferases superfamily protein
[UP]	Glyma.08G031400	675.372	141.216	2.25778	534.156	0.980736	534.161	CCCH-type zinc finger family protein
[UP]	Glyma.08G032200	87.2222	24.6157	1.82512	62.6066	0.93913	62.6332	Protein of unknown function (DUF1005)
[UP]	Glyma.08G033200	176.845	6.47781	4.77084	170.367	0.996997	170.434	MATE efflux family protein
[UP]	Glyma.08G037400	120.831	29.7979	2.01971	91.0329	0.971721	91.0553	Tesmin/TSO1-like CXC domain-containing protein
[UP]	Glyma.08G038400	128.033	16.8423	2.92635	111.19	0.988155	111.229	ovate family protein 8
[UP]	Glyma.08G041000	228.858	20.729	3.46473	208.129	0.996773	208.158	Peptidoglycan-binding LysM domain-containing protein
[UP]	Glyma.08G042800	60.0153	18.1379	1.72633	41.8774	0.920085	41.913
[UP]	Glyma.08G044800	188.048	82.9159	1.18138	105.132	0.911421	105.139
[UP]	Glyma.08G045300	668.17	323.89	1.04471	344.28	0.909139	344.282
[UP]	Glyma.08G046500	471.32	111.418	2.08072	359.902	0.979286	359.908	flavin-binding, kelch repeat, f box 1
[UP]	Glyma.08G049000	700.179	347.21	1.01191	352.968	0.908881	352.97	CHASE domain containing histidine kinase protein
[UP]	Glyma.08G049200	40.8104	9.06893	2.16993	31.7415	0.930751	31.8156
[UP]	Glyma.08G050000	28.8073	3.88668	2.88983	24.9207	0.920102	25.0877	Protein of unknown function, DUF599
[UP]	Glyma.08G050300	1074.67	47.9358	4.48665	1026.74	0.999837	1026.75	Glycosyltransferase family 61 protein
[UP]	Glyma.08G052400	70.418	16.8423	2.06385	53.5757	0.959326	53.6154	Glutaredoxin family protein
[UP]	Glyma.08G055200	65.6167	19.4334	1.75552	46.1833	0.926456	46.2167
[UP]	Glyma.08G055700	998.655	250.043	1.99781	748.611	0.979934	748.614	receptor-like kinase 1
[UP]	Glyma.08G058900	1272.32	458.629	1.47207	813.696	0.934855	813.697	F-box family protein
[UP]	Glyma.08G059500	383.298	182.674	1.06919	200.624	0.908807	200.626	F-box/RNI-like superfamily protein
[UP]	Glyma.08G059600	112.029	36.2757	1.62679	75.7529	0.939978	75.7703	ARM repeat superfamily protein
[UP]	Glyma.08G065700	44.8114	11.6601	1.94229	33.1514	0.910334	33.2082	Concanavalin A-like lectin protein kinase family protein
[UP]	Glyma.08G065800	365.693	95.8715	1.93146	269.822	0.954429	269.829	Concanavalin A-like lectin protein kinase family protein
[UP]	Glyma.08G066300	97.6249	20.729	2.2356	76.8959	0.96989	76.9284	F-box family protein with a domain of unknown function (DUF295)
[UP]	Glyma.08G067700	284.072	106.236	1.41899	177.836	0.931203	177.842	Protein of unknown function (DUF3506)
[UP]	Glyma.08G074700	519.332	138.625	1.90547	380.707	0.954942	380.712	beta-D-xylosidase 4
[UP]	Glyma.08G075900	80.8206	9.06893	3.15572	71.7517	0.984659	71.821	Vacuolar iron transporter (VIT) family protein
[UP]	Glyma.08G076000	543.339	38.8668	3.80524	504.472	0.999229	504.486	Vacuolar iron transporter (VIT) family protein
[UP]	Glyma.08G076400	79.2202	1.29556	5.93422	77.9246	0.988896	78.1503	Pyridoxal phosphate (PLP)-dependent transferases superfamily protein
[UP]	Glyma.08G077800	873.823	426.24	1.03568	447.583	0.909473	447.584	Sec1/munc18-like (SM) proteins superfamily
[UP]	Glyma.08G081100	371.295	178.787	1.05432	192.507	0.907962	192.51	tubulin beta-7 chain
[UP]	Glyma.08G082400	341.687	146.398	1.22278	195.289	0.919863	195.293	WRKY DNA-binding protein 28
[UP]	Glyma.08G083000	55.2141	2.59112	4.41339	52.623	0.978391	52.8077	Leucine-rich receptor-like protein kinase family protein
[UP]	Glyma.08G083300	337.686	60.8914	2.47137	276.795	0.983595	276.806	Leucine-rich receptor-like protein kinase family protein
[UP]	Glyma.08G083451	204.852	29.7979	2.7813	175.054	0.99054	175.076	HMG-box (high mobility group) DNA-binding family protein
[UP]	Glyma.08G083526	134.434	14.2512	3.23775	120.183	0.992265	120.227	RECQ helicase l1
[UP]	Glyma.08G085700	68.8176	3.88668	4.14616	64.9309	0.984737	65.0631
[UP]	Glyma.08G086600	227.258	101.054	1.16921	126.204	0.91296	126.21	FtsH extracellular protease family
[UP]	Glyma.08G088500	268.869	123.078	1.12732	145.79	0.91011	145.795	Nucleotide-diphospho-sugar transferase family protein
[UP]	Glyma.08G092200	266.468	103.645	1.36231	162.823	0.927943	162.829	BRI1-like 2
[UP]	Glyma.08G099900	1433.97	145.103	3.30486	1288.86	0.997523	1288.87	Remorin family protein
[UP]	Glyma.08G100700	275.27	128.261	1.10177	147.01	0.9089	147.014	RING/U-box superfamily protein
[UP]	Glyma.08G101000	730.586	55.7091	3.71307	674.877	0.999222	674.887	HXXXD-type acyl-transferase family protein
[UP]	Glyma.08G101500	376.896	33.6846	3.48401	343.212	0.997938	343.229	multidrug resistance-associated protein 3
[UP]	Glyma.08G102300	62.4159	18.1379	1.78291	44.2781	0.924563	44.3139	DEAD/DEAH box RNA helicase family protein
[UP]	Glyma.08G102500	111.228	0.5	7.79738	110.728	0.993796	111.003	Remorin family protein
[UP]	Glyma.08G103800	177.645	80.3248	1.14508	97.3205	0.908176	97.3272	Exostosin family protein
[UP]	Glyma.08G104200	252.064	76.4381	1.72143	175.626	0.949366	175.635	Rubber elongation factor protein (REF)
[UP]	Glyma.08G106400	50.4129	11.6601	2.11222	38.7528	0.944008	38.8103	phragmoplast-associated kinesin-related protein, putative
[UP]	Glyma.08G106500	158.44	73.847	1.10133	84.5934	0.903119	84.6006	Tetratricopeptide repeat (TPR)-like superfamily protein
[UP]	Glyma.08G107400	106.427	36.2757	1.55279	70.1514	0.922894	70.1686
[UP]	Glyma.08G108800	21886.4	9274.92	1.23863	12611.5	0.922408	12611.5	S-adenosyl-L-homocysteine hydrolase
[UP]	Glyma.08G108900	3873.79	1899.29	1.02828	1974.5	0.909906	1974.5	serine hydroxymethyltransferase 4
[UP]	Glyma.08G109000	1788.46	448.264	1.99629	1340.19	0.980114	1340.19	Subtilisin-like serine endopeptidase family protein
[UP]	Glyma.08G110380	29.6076	2.59112	3.51432	27.0164	0.936498	27.244	Subtilisin-like serine endopeptidase family protein
[UP]	Glyma.08G113400	2475.83	739.766	1.74277	1736.07	0.952947	1736.07	Amino acid permease family protein
[UP]	Glyma.08G116000	661.769	329.073	1.00792	332.696	0.908794	332.698	SCAR family protein
[UP]	Glyma.08G116700	847.416	159.354	2.41083	688.062	0.984416	688.066	myb-like HTH transcriptional regulator family protein
[UP]	Glyma.08G118100	100.026	32.389	1.62679	67.6365	0.937551	67.656
[UP]	Glyma.08G118200	7177.03	1891.52	1.92384	5285.51	0.955808	5285.51	WRKY DNA-binding protein 65
[UP]	Glyma.08G118800	503.328	126.965	1.98707	376.363	0.954987	376.369	glutathione S-transferase tau 7
[UP]	Glyma.08G121700	240.061	68.6648	1.80576	171.396	0.952179	171.406	AWPM-19-like family protein
[UP]	Glyma.08G126500	388.899	177.492	1.13164	211.407	0.911858	211.41	Basic-leucine zipper (bZIP) transcription factor family protein
[UP]	Glyma.08G127900	24.0061	2.59112	3.21175	21.415	0.90778	21.6545	F-box/RNI-like superfamily protein
[UP]	Glyma.08G129000	140.836	59.5958	1.24073	81.2401	0.912261	81.2496	Subtilase family protein
[UP]	Glyma.08G130300	200.051	47.9358	2.06119	152.115	0.976629	152.129	Transducin/WD40 repeat-like superfamily protein
[UP]	Glyma.08G131400	45.6116	12.9556	1.81582	32.656	0.907264	32.7065	Melibiase family protein
[UP]	Glyma.08G132000	27.2069	2.59112	3.39233	24.6158	0.924732	24.8485	Protein of unknown function (DUF707)
[UP]	Glyma.08G132100	117.63	46.6402	1.33461	70.9898	0.917789	71.0023	Protein of unknown function (DUF707)
[UP]	Glyma.08G132200	1149.09	567.456	1.01792	581.637	0.909439	581.638
[UP]	Glyma.08G132800	8939.08	1929.09	2.21221	7009.99	0.981119	7009.99	homeobox protein 16
[UP]	Glyma.08G136600	221.657	47.9358	2.20915	173.721	0.978186	173.735
[UP]	Glyma.08G137000	435.311	147.694	1.55944	287.617	0.934586	287.621	Lipase/lipooxygenase, PLAT/LH2 family protein
[UP]	Glyma.08G138600	324.883	103.645	1.64827	221.238	0.949663	221.244	slufate transporter 2;1
[UP]	Glyma.08G138800	1501.98	728.106	1.04465	773.878	0.909882	773.878	aspartate aminotransferase
[UP]	Glyma.08G139300	569.745	220.245	1.37121	349.5	0.930203	349.503	binding
[UP]	Glyma.08G139600	170.443	63.4825	1.42486	106.961	0.927481	106.97	ENTH/VHS family protein
[UP]	Glyma.08G140200	326.483	98.4627	1.72936	228.021	0.950368	228.027	alanine:glyoxylate aminotransferase 2
[UP]	Glyma.08G145300	2206.16	116.601	4.24189	2089.56	0.999907	2089.57	Integrase-type DNA-binding superfamily protein
[UP]	Glyma.08G148400	64.0163	19.4334	1.7199	44.5829	0.923677	44.6161
[UP]	Glyma.08G149700	508.13	152.876	1.73283	355.253	0.951292	355.258	Emsy N Terminus (ENT)/ plant Tudor-like domains-containing protein
[UP]	Glyma.08G150100	32.8084	2.59112	3.66241	30.2172	0.946592	30.4384	beta glucosidase 12
[UP]	Glyma.08G150700	1084.28	448.264	1.27431	636.012	0.923304	636.014	O-fucosyltransferase family protein
[UP]	Glyma.08G152000	64.0163	20.729	1.62679	43.2873	0.921915	43.3179	C2 calcium/lipid-binding plant phosphoribosyltransferase family protein
[UP]	Glyma.08G152500	4270.69	761.79	2.487	3508.9	0.98496	3508.9	basic helix-loop-helix (bHLH) DNA-binding superfamily protein
[UP]	Glyma.08G152800	307.278	24.6157	3.6419	282.663	0.998192	282.686	Leucine-rich repeat (LRR) family protein
[UP]	Glyma.08G154600	125.632	51.8225	1.27756	73.8096	0.911851	73.8206
[UP]	Glyma.08G155900	59.2151	18.1379	1.70696	41.0772	0.920051	41.1127	telomerase reverse transcriptase
[UP]	Glyma.08G156900	1085.08	335.55	1.6932	749.526	0.951605	749.528	mitogen-activated protein kinase kinase kinase 3
[UP]	Glyma.08G157900	142.436	19.4334	2.87371	123.003	0.989097	123.036	VQ motif-containing protein
[UP]	Glyma.08G159100	52.0133	10.3645	2.32723	41.6488	0.952563	41.7137	Plant protein of unknown function (DUF946)
[UP]	Glyma.08G159900	186.448	23.3201	2.99912	163.127	0.994171	163.155	ATP-citrate lyase A-1
[UP]	Glyma.08G161000	977.849	428.831	1.1892	549.019	0.918089	549.02	CTP synthase family protein
[UP]	Glyma.08G161300	107.227	31.0935	1.78599	76.1339	0.941814	76.1548	NAC (No Apical Meristem) domain transcriptional regulator superfamily protein
[UP]	Glyma.08G162500	220.856	18.1379	3.60603	202.718	0.997255	202.751	DNA glycosylase superfamily protein
[UP]	Glyma.08G163600	98.4251	24.6157	1.99945	73.8094	0.968066	73.8365	Plant protein of unknown function (DUF946)
[UP]	Glyma.08G164200	62.4159	7.77337	3.0053	54.6426	0.977152	54.7251	Carbohydrate-binding X8 domain superfamily protein
[UP]	Glyma.08G168100	79.2202	23.3201	1.76429	55.9001	0.93348	55.9279	myb domain protein 63
[UP]	Glyma.08G169701	92.0235	33.6846	1.44991	58.3389	0.916275	58.3569	2-oxoglutarate (2OG) and Fe(II)-dependent oxygenase superfamily protein
[UP]	Glyma.08G169900	245.663	95.8715	1.3575	149.791	0.927483	149.797	2-oxoglutarate (2OG) and Fe(II)-dependent oxygenase superfamily protein
[UP]	Glyma.08G170400	218.456	89.3937	1.2891	129.062	0.919381	129.068	SBP (S-ribonuclease binding protein) family protein
[UP]	Glyma.08G173100	532.936	235.792	1.17645	297.144	0.916824	297.146
[UP]	Glyma.08G173800	4926.06	2294.44	1.10229	2631.62	0.912668	2631.62	Protein kinase superfamily protein
[UP]	Glyma.08G174300	73.6188	19.4334	1.92153	54.1854	0.935577	54.2194	Di-glucose binding protein with Kinesin motor domain
[UP]	Glyma.08G174400	221.657	5.18225	5.4186	216.474	0.997938	216.542	Protein kinase superfamily protein
[UP]	Glyma.08G179800	35.209	0.5	6.13787	34.709	0.956619	35.2475	Peroxidase superfamily protein
[UP]	Glyma.08G180400	1017.86	95.8715	3.40829	921.988	0.998689	921.994	sulfate transporter 1;3
[UP]	Glyma.08G184200	64.8165	14.2512	2.18528	50.5654	0.958002	50.6126	homolog of separase
[UP]	Glyma.08G184400	350.489	168.423	1.05728	182.066	0.908088	182.069	Lung seven transmembrane receptor family protein
[UP]	Glyma.08G186300	41.6106	7.77337	2.42034	33.8372	0.939244	33.9237
[UP]	Glyma.08G186400	784.2	392.555	0.998326	391.645	0.909033	391.646	Phosphatidylinositol-4-phosphate 5-kinase family protein
[UP]	Glyma.08G187700	120.031	49.2313	1.28575	70.7993	0.911118	70.811
[UP]	Glyma.08G189200	248.063	95.8715	1.37153	152.192	0.927608	152.198	lipoxygenase 1
[UP]	Glyma.08G189600	4047.43	506.565	2.99819	3540.87	0.997371	3540.87	lipoxygenase 1
[UP]	Glyma.08G192300	103.226	44.0491	1.22863	59.1772	0.904847	59.19	indeterminate(ID)-domain 11
[UP]	Glyma.08G194800	26.4067	1.29556	4.34926	25.1112	0.930095	25.485
[UP]	Glyma.08G197000	146.437	41.458	1.82056	104.979	0.948391	104.995	peptidase M20/M25/M40 family protein
[UP]	Glyma.08G198900	113.629	10.3645	3.45461	103.264	0.992026	103.322	Leucine-rich repeat protein kinase family protein
[UP]	Glyma.08G199100	104.827	42.7535	1.29389	62.0732	0.908097	62.0867	Tetratricopeptide repeat (TPR)-like superfamily protein
[UP]	Glyma.08G199200	297.676	136.034	1.12978	161.642	0.910715	161.646	RNA polymerase transcriptional regulation mediator-related
[UP]	Glyma.08G199300	280.071	139.921	1.00119	140.151	0.905738	140.154	myo-inositol oxygenase 1
[UP]	Glyma.08G200400	21.6055	1.29556	4.05975	20.3099	0.903636	20.7117	IQ-domain 26
[UP]	Glyma.08G201300	10102.6	3329.59	1.60131	6772.98	0.95157	6772.98	ABC-2 and Plant PDR ABC-type transporter family protein
[UP]	Glyma.08G201300	10102.6	3329.59	1.60131	6772.98	0.95157	6772.98	pleiotropic drug resistance 7
[UP]	Glyma.08G201400	124.032	15.5467	2.99602	108.485	0.991005	108.526	downstream target of AGL15-4
[UP]	Glyma.08G202100	272.069	23.3201	3.54433	248.749	0.997303	248.775	GATA transcription factor 9
[UP]	Glyma.08G202300	908.232	86.8026	3.38725	821.429	0.998648	821.436	Integrase-type DNA-binding superfamily protein
[UP]	Glyma.08G202800	48.8125	6.47781	2.91367	42.3346	0.963413	42.4348	LETM1-like protein
[UP]	Glyma.08G204000	87.2222	31.0935	1.48808	56.1288	0.916516	56.1485	Major facilitator superfamily protein
[UP]	Glyma.08G205700	148.838	38.8668	1.93713	109.971	0.949573	109.988	ATP binding microtubule motor family protein
[UP]	Glyma.08G207900	47.212	0.5	6.56108	46.712	0.973427	47.1706	indole-3-acetic acid inducible 19
[UP]	Glyma.08G208000	60.0153	18.1379	1.72633	41.8774	0.920085	41.913	Cyclin A2;4
[UP]	Glyma.08G208600	136.035	34.9802	1.95937	101.055	0.948764	101.074	Protein of unknown function (DUF2921)
[UP]	Glyma.08G209300	321.682	51.8225	2.63399	269.86	0.991944	269.872
[UP]	Glyma.08G209600	30.4078	2.59112	3.55279	27.8166	0.936498	28.0426	DNA photolyase family protein
[UP]	Glyma.08G211700	12909.7	2623.51	2.29888	10286.2	0.981243	10286.2	phospholipase D alpha 1
[UP]	Glyma.08G212900	247.263	18.1379	3.76897	229.125	0.997685	229.156	fatty acid desaturase 5
[UP]	Glyma.08G214300	560.143	265.59	1.07659	294.553	0.910253	294.555	Inorganic H pyrophosphatase family protein
[UP]	Glyma.08G215300	27.2069	1.29556	4.39233	25.9114	0.930095	26.281	basic helix-loop-helix (bHLH) DNA-binding superfamily protein
[UP]	Glyma.08G217400	242.462	5.18225	5.54804	237.28	0.998233	237.344	NOD26-like intrinsic protein 6;1
[UP]	Glyma.08G218200	1317.14	570.047	1.20825	747.089	0.918504	747.09	NRAMP metal ion transporter 6
[UP]	Glyma.08G219000	38.4098	3.88668	3.30486	34.5231	0.954243	34.6809	Acyl-CoA N-acyltransferases (NAT) superfamily protein
[UP]	Glyma.08G220500	4585.17	1702.37	1.42943	2882.8	0.934059	2882.8
[UP]	Glyma.08G220800	116.03	45.3446	1.35549	70.6849	0.918178	70.6979	ARIA-interacting double AP2 domain protein
[UP]	Glyma.08G222300	1190.7	567.456	1.06923	623.248	0.910739	623.249	O-fucosyltransferase family protein
[UP]	Glyma.08G222800	52.8135	11.6601	2.17933	41.1534	0.948941	41.2111	Cellulose-synthase-like C5
[UP]	Glyma.08G224000	421.708	168.423	1.32415	253.285	0.929205	253.288	Ubiquitin-specific protease family C19-related protein
[UP]	Glyma.08G224800	72.0184	16.8423	2.09628	55.1761	0.960736	55.2159	Protein of unknown function (DUF1666)
[UP]	Glyma.08G227400	464.118	138.625	1.7433	325.493	0.951925	325.498	Histone superfamily protein
[UP]	Glyma.08G227700	104.027	20.729	2.32723	83.2976	0.974996	83.3301	Integrase-type DNA-binding superfamily protein
[UP]	Glyma.08G230100	4791.62	1429	1.7455	3362.62	0.953016	3362.62	MLP-like protein 43
[UP]	Glyma.08G231100	489.725	59.5958	3.03869	430.129	0.996668	430.14	Protein kinase superfamily protein
[UP]	Glyma.08G231800	72.0184	12.9556	2.47479	59.0628	0.96751	59.1146	Remorin family protein
[UP]	Glyma.08G232600	194.45	82.9159	1.22968	111.534	0.91619	111.54	CTP synthase family protein
[UP]	Glyma.08G232900	285.673	18.1379	3.97729	267.535	0.99835	267.565	DNA glycosylase superfamily protein
[UP]	Glyma.08G234400	109.628	1.29556	6.40289	108.332	0.993621	108.521	Ca(2)-dependent phospholipid-binding protein (Copine) family
[UP]	Glyma.08G234500	151.239	29.7979	2.34354	121.441	0.979448	121.463	nuclear pore anchor
[UP]	Glyma.08G234500	151.239	29.7979	2.34354	121.441	0.979448	121.463	RING domain ligase1
[UP]	Glyma.08G234900	36.8094	6.47781	2.5065	30.3316	0.932045	30.435	cyclin b3;1
[UP]	Glyma.08G236800	237.661	116.601	1.02733	121.06	0.904671	121.064	conserved telomere maintenance component 1
[UP]	Glyma.08G236900	114.429	25.9112	2.14281	88.518	0.971525	88.5439	S-locus lectin protein kinase family protein
[UP]	Glyma.08G240900	112.829	40.1624	1.49022	72.6664	0.923091	72.6817
[UP]	Glyma.08G241600	45.6116	12.9556	1.81582	32.656	0.907264	32.7065	Cyclic nucleotide-regulated ion channel family protein
[UP]	Glyma.08G242700	80.0204	22.0245	1.86126	57.9959	0.93728	58.0257	calmodulin-binding protein-related
[UP]	Glyma.08G243100	72.0184	10.3645	2.79672	61.6539	0.976966	61.7173	TPX2 (targeting protein for Xklp2) protein family
[UP]	Glyma.08G245000	685.775	129.556	2.40416	556.219	0.98427	556.224	Histone superfamily protein
[UP]	Glyma.08G246300	5183.72	1703.66	1.60535	3480.06	0.951557	3480.06	glycosyl hydrolase family 81 protein
[UP]	Glyma.08G247500	103.226	11.6601	3.14616	91.5663	0.9889	91.6203
[UP]	Glyma.08G249100	48.0122	0.5	6.58533	47.5122	0.974342	47.9664
[UP]	Glyma.08G249700	835.413	301.866	1.46858	533.547	0.934592	533.549	COBRA-like extracellular glycosyl-phosphatidyl inositol-anchored protein family
[UP]	Glyma.08G250300	140.836	14.2512	3.30486	126.585	0.992663	126.628	B12D protein
[UP]	Glyma.08G254400	540.938	137.33	1.97782	403.608	0.955092	403.613	basic leucine-zipper 42
[UP]	Glyma.08G256600	937.839	257.817	1.86299	680.022	0.954902	680.025	allene oxide cyclase 4
[UP]	Glyma.08G257800	148.038	58.3003	1.34439	89.7375	0.922021	89.7476	serine carboxypeptidase-like 45
[UP]	Glyma.08G258100	35.209	7.77337	2.17933	27.4356	0.918662	27.522	RING finger protein
[UP]	Glyma.08G258300	582.549	148.99	1.96717	433.559	0.955155	433.563	Disease resistance-responsive (dirigent-like protein) family protein
[UP]	Glyma.08G259200	9773.69	2911.13	1.74733	6862.57	0.953029	6862.57	Chitinase family protein
[UP]	Glyma.08G259300	354.49	95.8715	1.88657	258.619	0.954158	258.626	ROP-interactive CRIB motif-containing protein 4
[UP]	Glyma.08G262800	308.879	60.8914	2.34273	247.987	0.98308	247.998	alpha-xylosidase 1
[UP]	Glyma.08G263100	32.0082	6.47781	2.30486	25.5304	0.911358	25.6342	male gametophyte defective 3
[UP]	Glyma.08G264800	2062.13	751.426	1.45643	1310.7	0.934961	1310.7	CTP synthase family protein
[UP]	Glyma.08G279600	144.837	27.2068	2.41239	117.63	0.979144	117.655	basic helix-loop-helix (bHLH) DNA-binding superfamily protein
[UP]	Glyma.08G282300	333.685	146.398	1.18859	187.287	0.915967	187.29	Nucleotide-diphospho-sugar transferase family protein
[UP]	Glyma.08G282400	1238.72	598.549	1.0493	640.167	0.910078	640.167	cyclin-related
[UP]	Glyma.08G282400	1238.72	598.549	1.0493	640.167	0.910078	640.167
[UP]	Glyma.08G284800	24.0061	0.5	5.58533	23.5061	0.9212	24.1606	signal recognition particle binding
[UP]	Glyma.08G285400	38.4098	9.06893	2.08247	29.3409	0.924415	29.4147	Pectin lyase-like superfamily protein
[UP]	Glyma.08G285900	13854.7	6064.52	1.19191	7790.21	0.918567	7790.21	DC1 domain-containing protein
[UP]	Glyma.08G286300	346.488	91.9849	1.91334	254.504	0.954239	254.511
[UP]	Glyma.08G286700	315.28	110.123	1.51752	205.158	0.933617	205.163	carbonic anhydrase 2
[UP]	Glyma.08G287400	96.8247	33.6846	1.52329	63.1401	0.920251	63.1585	polygalacturonase 2
[UP]	Glyma.08G287500	716.183	79.0292	3.17987	637.153	0.997256	637.161	polygalacturonase 2
[UP]	Glyma.08G288500	314.48	49.2313	2.67532	265.249	0.991898	265.262	K+ uptake permease 6
[UP]	Glyma.08G290300	82.421	31.0935	1.4064	51.3275	0.909595	51.3468	TRICHOME BIREFRINGENCE-LIKE 27
[UP]	Glyma.08G290900	126.432	18.1379	2.80129	108.294	0.987053	108.331
[UP]	Glyma.08G291000	2093.33	409.397	2.35423	1683.94	0.984669	1683.94	CYCLIN D1;1
[UP]	Glyma.08G292300	1796.46	862.844	1.05798	933.614	0.910624	933.615	matrix metalloproteinase
[UP]	Glyma.08G292400	58.4149	3.88668	3.90972	54.5282	0.979557	54.6682	response regulator 3
[UP]	Glyma.08G294000	136.835	51.8225	1.40079	85.0124	0.922533	85.024	BIG PETAL P
[UP]	Glyma.08G295500	314.48	85.5071	1.87885	228.973	0.953796	228.981	DNAJ heat shock family protein
[UP]	Glyma.08G298400	648.165	69.9603	3.21175	578.205	0.997181	578.214	Homeobox-leucine zipper protein family
[UP]	Glyma.08G299051	60.0153	20.729	1.53368	39.2863	0.901014	39.3163	Regulator of chromosome condensation (RCC1) family with FYVE zinc finger domain
[UP]	Glyma.08G300400	544.139	115.305	2.23852	428.834	0.980496	428.84	Protein of unknown function (DUF616)
[UP]	Glyma.08G301100	53.6137	3.88668	3.78599	49.727	0.975667	49.8709	NAC (No Apical Meristem) domain transcriptional regulator superfamily protein
[UP]	Glyma.08G301700	306.478	133.443	1.19956	173.035	0.915788	173.04	Homeodomain-like superfamily protein
[UP]	Glyma.08G302300	61.6157	19.4334	1.66476	42.1823	0.920857	42.2151	Pentatricopeptide repeat (PPR) superfamily protein
[UP]	Glyma.08G302500	228.858	20.729	3.46473	208.129	0.996773	208.158	Basic-leucine zipper (bZIP) transcription factor family protein
[UP]	Glyma.08G306600	98.4251	29.7979	1.72382	68.6272	0.93859	68.6488
[UP]	Glyma.08G307800	307.278	121.783	1.33524	185.496	0.928169	185.5	ATP-dependent caseinolytic (Clp) protease/crotonase family protein
[UP]	Glyma.08G308300	107.227	14.2512	2.91152	92.9762	0.985938	93.0217	alpha/beta-Hydrolases superfamily protein
[UP]	Glyma.08G309500	2074.93	183.97	3.49552	1890.96	0.998893	1890.96	MAP kinase 20
[UP]	Glyma.08G311500	165.642	15.5467	3.41339	150.096	0.995225	150.134	spermidine hydroxycinnamoyl transferase
[UP]	Glyma.08G311600	231.259	25.9112	3.15786	205.348	0.995166	205.372	spermidine hydroxycinnamoyl transferase
[UP]	Glyma.08G311900	40.0102	1.29556	4.94872	38.7146	0.963722	39.0296	spermidine hydroxycinnamoyl transferase
[UP]	Glyma.08G313200	479.322	190.448	1.3316	288.875	0.929483	288.878	ARM repeat superfamily protein
[UP]	Glyma.08G314900	42.4108	5.18225	3.03278	37.2286	0.95942	37.3519	Protein of unknown function (DUF594)
[UP]	Glyma.08G318400	56.0143	3.88668	3.84918	52.1276	0.978197	52.2695	GDSL-like Lipase/Acylhydrolase superfamily protein
[UP]	Glyma.08G320000	28.8073	0.5	5.84836	28.3073	0.940904	28.9052	Stigma-specific Stig1 family protein
[UP]	Glyma.08G320300	184.047	85.5071	1.10596	98.5399	0.905332	98.5461
[UP]	Glyma.08G320800	78.42	24.6157	1.67164	53.8043	0.930829	53.8303
[UP]	Glyma.08G321100	2467.83	996.287	1.30861	1471.54	0.924126	1471.54	Eukaryotic aspartyl protease family protein
[UP]	Glyma.08G321200	6227.99	791.588	2.97594	5436.4	0.994273	5436.4	Eukaryotic aspartyl protease family protein
[UP]	Glyma.08G321400	98.4251	10.3645	3.24738	88.0606	0.988679	88.1205	Eukaryotic aspartyl protease family protein
[UP]	Glyma.08G321500	2502.24	1006.65	1.31366	1495.59	0.924127	1495.59	Eukaryotic aspartyl protease family protein
[UP]	Glyma.08G323400	1226.71	265.59	2.20752	961.123	0.98094	961.125	MBOAT (membrane bound O-acyl transferase) family protein
[UP]	Glyma.08G324100	245.663	59.5958	2.0434	186.067	0.977586	186.078	Bifunctional inhibitor/lipid-transfer protein/seed storage 2S albumin superfamily protein
[UP]	Glyma.08G324500	34.4088	5.18225	2.73113	29.2265	0.937612	29.3539	SHV3-like 1
[UP]	Glyma.08G324900	232.859	88.0982	1.40228	144.761	0.928006	144.768	beta-1,2-xylosyltransferase
[UP]	Glyma.08G325200	186.448	47.9358	1.9596	138.512	0.951646	138.526	Kinesin motor family protein
[UP]	Glyma.08G327400	877.824	275.955	1.6695	601.869	0.9513	601.872	serine acetyltransferase 2;1
[UP]	Glyma.08G328800	7632.35	1285.2	2.57014	6347.15	0.984986	6347.15	NB-ARC domain-containing disease resistance protein
[UP]	Glyma.08G329000	31.208	3.88668	3.0053	27.3213	0.934931	27.4861
[UP]	Glyma.08G329300	949.842	388.668	1.28915	561.174	0.923653	561.175	nuclear factor Y, subunit B3
[UP]	Glyma.08G329600	188.048	64.7781	1.53752	123.27	0.93073	123.279
[UP]	Glyma.08G329900	1650.02	349.802	2.23788	1300.22	0.98112	1300.22	FASCICLIN-like arabinogalactan 1
[UP]	Glyma.08G333200	427.309	51.8225	3.04363	375.487	0.996502	375.499	Leucine-rich receptor-like protein kinase family protein
[UP]	Glyma.08G334700	83.2212	12.9556	2.68337	70.2656	0.980366	70.3168	Plant protein of unknown function (DUF641)
[UP]	Glyma.08G334800	122.431	47.9358	1.3528	74.4955	0.919073	74.5077	uncoupling protein 2
[UP]	Glyma.08G336300	175.245	27.2068	2.68733	148.038	0.989633	148.062
[UP]	Glyma.08G336800	884.226	167.127	2.40347	717.098	0.984443	717.102	amino acid permease 7
[UP]	Glyma.08G338500	212.854	76.4381	1.4775	136.416	0.930779	136.424	UDP-Glycosyltransferase superfamily protein
[UP]	Glyma.08G338600	165.642	37.5713	2.14037	128.071	0.975657	128.089	UDP-Glycosyltransferase superfamily protein
[UP]	Glyma.08G342600	153.639	55.7091	1.46356	97.93	0.927479	97.941	ABC transporter family protein
[UP]	Glyma.08G344300	692.977	114.009	2.60365	578.967	0.992921	578.973	Bifunctional inhibitor/lipid-transfer protein/seed storage 2S albumin superfamily protein
[UP]	Glyma.08G344900	40.0102	5.18225	2.94872	34.828	0.950893	34.9526
[UP]	Glyma.08G346300	2421.42	875.8	1.46718	1545.62	0.935019	1545.62	basic helix-loop-helix (bHLH) DNA-binding superfamily protein
[UP]	Glyma.08G346800	1059.47	173.605	2.60946	885.865	0.993155	885.869	O-Glycosyl hydrolases family 17 protein
[UP]	Glyma.08G347200	157.64	27.2068	2.5346	130.433	0.980311	130.458	DNA-binding bromodomain-containing protein
[UP]	Glyma.08G347400	696.978	336.846	1.04902	360.132	0.909503	360.133	GTP cyclohydrolase I
[UP]	Glyma.08G348300	1920.49	658.145	1.545	1262.34	0.935782	1262.35	Integrase-type DNA-binding superfamily protein
[UP]	Glyma.08G349100	96.0245	20.729	2.21175	75.2955	0.969516	75.328
[UP]	Glyma.08G349400	210.454	66.0736	1.67136	144.38	0.947788	144.39	cell division cycle 45
[UP]	Glyma.08G355200	127.232	16.8423	2.91731	110.39	0.98807	110.429	receptor-like protein kinase 4
[UP]	Glyma.08G356000	160.041	72.5514	1.14136	87.4894	0.906397	87.4968	Alba DNA/RNA-binding protein
[UP]	Glyma.08G356200	84.8216	12.9556	2.71085	71.866	0.980698	71.9171
[UP]	Glyma.08G356800	762.595	44.0491	4.11373	718.545	0.999607	718.557	Pectin lyase-like superfamily protein
[UP]	Glyma.08G357400	147.238	16.8423	3.12798	130.395	0.992715	130.433	Leucine-rich repeat transmembrane protein kinase family protein
[UP]	Glyma.08G358900	77.6198	12.9556	2.58285	64.6642	0.978194	64.7157
[UP]	Glyma.08G360800	132.034	3.88668	5.08622	128.147	0.995186	128.248	Pollen Ole e 1 allergen and extensin family protein
[UP]	Glyma.08G361100	966.647	440.491	1.13388	526.156	0.913471	526.157	RmlC-like cupins superfamily protein
[UP]	Glyma.08G361700	1357.15	642.598	1.07859	714.548	0.911228	714.549	Protein kinase family protein
[UP]	Glyma.08G362466	56958.5	4936.09	3.52847	52022.4	0.998951	52022.4
[UP]	Glyma.08G362532	4386.72	380.895	3.52568	4005.82	0.998943	4005.83
[UP]	Glyma.08G362700	41.6106	2.59112	4.0053	39.0195	0.965053	39.2245	alpha/beta-Hydrolases superfamily protein
[UP]	Glyma.08G365900	475.321	168.423	1.49681	306.898	0.934494	306.902	Mannose-6-phosphate isomerase, type I
[UP]	Glyma.08G366700	184.847	58.3003	1.66476	126.547	0.946756	126.558
[UP]	Glyma.08G366900	1057.07	357.575	1.56375	699.495	0.935583	699.496	zinc finger protein 6
[UP]	Glyma.08G367000	681.774	54.4136	3.64725	627.36	0.999154	627.371	UDP-Glycosyltransferase superfamily protein
[UP]	Glyma.09G002900	191.249	58.3003	1.71388	132.949	0.947664	132.96	DegP protease 10
[UP]	Glyma.09G003700	217.656	64.7781	1.74847	152.877	0.949443	152.887	RAB GTPase homolog A4D
[UP]	Glyma.09G007852	43.211	10.3645	2.05975	32.8465	0.932326	32.911
[UP]	Glyma.09G007900	244.062	114.009	1.0981	130.053	0.908014	130.057	Phosphofructokinase family protein
[UP]	Glyma.09G008600	2488.63	1106.41	1.16947	1382.23	0.917829	1382.23	Protein of unknown function (DUF3537)
[UP]	Glyma.09G008700	371.295	69.9603	2.40796	301.334	0.983519	301.344	RPM1 interacting protein 4
[UP]	Glyma.09G008800	186.448	27.2068	2.77673	159.241	0.990092	159.265	EPS15 homology domain 2
[UP]	Glyma.09G012200	34.4088	3.88668	3.14616	30.5221	0.944449	30.6838	Uncharacterised protein family (UPF0497)
[UP]	Glyma.09G014100	181.646	34.9802	2.37652	146.666	0.980898	146.685	nuclear factor Y, subunit B3
[UP]	Glyma.09G014400	8186.09	984.627	3.05553	7201.46	0.997384	7201.46	Bifunctional inhibitor/lipid-transfer protein/seed storage 2S albumin superfamily protein
[UP]	Glyma.09G016251	96.8247	11.6601	3.0538	85.1646	0.98798	85.2194
[UP]	Glyma.09G016400	148.838	14.2512	3.38459	134.587	0.994442	134.629	Copper transport protein family
[UP]	Glyma.09G016900	32.8084	3.88668	3.07745	28.9217	0.938288	29.085
[UP]	Glyma.09G017000	2463.83	798.066	1.62632	1665.76	0.951513	1665.76	galacturonosyltransferase 4
[UP]	Glyma.09G018100	62.4159	10.3645	2.59026	52.0514	0.971777	52.1158	Family of unknown function (DUF566)
[UP]	Glyma.09G018500	9301.57	2488.77	1.90204	6812.8	0.955694	6812.8	glycosyl hydrolase 9A1
[UP]	Glyma.09G020300	91.2233	9.06893	3.3304	82.1543	0.98894	82.2218	Transducin/WD40 repeat-like superfamily protein
[UP]	Glyma.09G020800	6160.77	2635.17	1.22521	3525.6	0.922297	3525.6	NPR1-like protein 3
[UP]	Glyma.09G022000	1573.2	66.0736	4.57348	1507.13	0.999913	1507.13	patatin-like protein 6
[UP]	Glyma.09G022300	3086.39	1330.54	1.21391	1755.85	0.918719	1755.85	peroxidase 2
[UP]	Glyma.09G022500	5141.31	2103.99	1.28901	3037.32	0.924106	3037.32	Peroxidase superfamily protein
[UP]	Glyma.09G022800	5390.98	529.885	3.3468	4861.09	0.998882	4861.09	Peroxidase superfamily protein
[UP]	Glyma.09G023000	30639.8	5157.63	2.57063	25482.2	0.984986	25482.2	Peroxidase superfamily protein
[UP]	Glyma.09G024700	298.476	88.0982	1.76043	210.378	0.950884	210.385	hercules receptor kinase 2
[UP]	Glyma.09G024900	76.8196	28.5024	1.43039	48.3172	0.90938	48.3384	Leucine-rich receptor-like protein kinase family protein
[UP]	Glyma.09G028400	505.729	208.585	1.27773	297.144	0.922739	297.146	Sec14p-like phosphatidylinositol transfer family protein
[UP]	Glyma.09G028700	67.2171	15.5467	2.11222	51.6704	0.957942	51.7136	cytomatrix protein-related
[UP]	Glyma.09G029800	979.45	277.25	1.82078	702.2	0.954843	702.202	WRKY DNA-binding protein 14
[UP]	Glyma.09G031400	46.4118	11.6601	1.99292	34.7518	0.912485	34.8089	HCO3- transporter family
[UP]	Glyma.09G032100	7629.15	2872.26	1.40934	4756.89	0.931933	4756.89	myb domain protein 78
[UP]	Glyma.09G039000	208.853	29.7979	2.80921	179.055	0.99147	179.077
[UP]	Glyma.09G041900	682.574	339.437	1.00784	343.137	0.908846	343.138
[UP]	Glyma.09G042300	264.868	71.2559	1.89419	193.612	0.953228	193.621
[UP]	Glyma.09G043300	174.444	37.5713	2.21507	136.873	0.976901	136.891
[UP]	Glyma.09G044100	88.8227	12.9556	2.77735	75.867	0.981828	75.9179	binding
[UP]	Glyma.09G044300	664.97	255.226	1.38152	409.744	0.931032	409.746	P-loop containing nucleoside triphosphate hydrolases superfamily protein
[UP]	Glyma.09G044500	2611.07	1267.06	1.04316	1344.01	0.910049	1344.01	multidrug resistance-associated protein 4
[UP]	Glyma.09G044600	106.427	32.389	1.71629	74.0381	0.940396	74.058	ARM repeat superfamily protein
[UP]	Glyma.09G045300	114.429	44.0491	1.37727	70.3801	0.91879	70.3936
[UP]	Glyma.09G047800	31.208	0.5	5.96384	30.708	0.947059	31.2817
[UP]	Glyma.09G048800	162.441	10.3645	3.9702	152.077	0.996204	152.129	cytochrome P450, family 81, subfamily D, polypeptide 3
[UP]	Glyma.09G049500	232.859	103.645	1.16781	129.214	0.91318	129.22	SERINE CARBOXYPEPTIDASE-LIKE 49
[UP]	Glyma.09G050800	713.782	217.654	1.71345	496.128	0.951652	496.131	allantoate amidohydrolase
[UP]	Glyma.09G051200	167.243	54.4136	1.6199	112.829	0.945547	112.841	phosphorylcholine cytidylyltransferase
[UP]	Glyma.09G057300	366.493	169.719	1.11064	196.775	0.910388	196.778	Galactose mutarotase-like superfamily protein
[UP]	Glyma.09G058502	89.6229	36.2757	1.30486	53.3471	0.903315	53.3631	Pentatricopeptide repeat (PPR) superfamily protein
[UP]	Glyma.09G062900	3866.59	1254.1	1.6244	2612.48	0.951551	2612.48	beta-galactosidase 12
[UP]	Glyma.09G063000	140.036	22.0245	2.66861	118.011	0.987852	118.041	polyamine oxidase 5
[UP]	Glyma.09G063900	79.2202	25.9112	1.61229	53.309	0.93068	53.3334	cytokinin oxidase 3
[UP]	Glyma.09G065900	79.2202	7.77337	3.34926	71.4468	0.986155	71.5253	matrix metalloproteinase
[UP]	Glyma.09G067200	630.561	296.684	1.08771	333.877	0.910954	333.879
[UP]	Glyma.09G067300	105.627	37.5713	1.49128	68.0557	0.921847	68.072	ELF4-like 3
[UP]	Glyma.09G067900	295.275	11.6601	4.66241	283.615	0.998657	283.654	RING/U-box superfamily protein
[UP]	Glyma.09G068700	114.429	28.5024	2.0053	85.9268	0.970806	85.9502	growth-regulating factor 5
[UP]	Glyma.09G071300	152.839	28.5024	2.42286	124.337	0.979678	124.36	cyclin-dependent kinase B2;2
[UP]	Glyma.09G071500	609.756	256.521	1.24915	353.234	0.921701	353.237	Pectin lyase-like superfamily protein
[UP]	Glyma.09G072200	1472.38	301.866	2.28617	1170.51	0.98112	1170.51	Transcriptional factor B3 family protein / auxin-responsive factor AUX/IAA-related
[UP]	Glyma.09G073400	164.842	44.0491	1.9039	120.793	0.950334	120.808	SAUR-like auxin-responsive protein family
[UP]	Glyma.09G076200	181.646	18.1379	3.32406	163.508	0.995673	163.542	Plant invertase/pectin methylesterase inhibitor superfamily
[UP]	Glyma.09G080700	59.2151	12.9556	2.19239	46.2595	0.954542	46.3114
[UP]	Glyma.09G084300	196.05	63.4825	1.62679	132.567	0.947022	132.577	Outer arm dynein light chain 1 protein
[UP]	Glyma.09G085300	953.843	449.56	1.08524	504.283	0.911461	504.285	cation-chloride co-transporter 1
[UP]	Glyma.09G085600	112.829	25.9112	2.12249	86.9176	0.971229	86.9435	AWPM-19-like family protein
[UP]	Glyma.09G092600	179.246	40.1624	2.15802	139.083	0.976303	139.1
[UP]	Glyma.09G093600	144.837	33.6846	2.10427	111.152	0.974165	111.172	PLATZ transcription factor family protein
[UP]	Glyma.09G094600	234.46	46.6402	2.32969	187.82	0.982136	187.834	O-methyltransferase family protein
[UP]	Glyma.09G095400	112.829	25.9112	2.12249	86.9176	0.971229	86.9435	Cyclophilin-like peptidyl-prolyl cis-trans isomerase family protein
[UP]	Glyma.09G095700	1615.61	369.235	2.12947	1246.38	0.980349	1246.38	KNOTTED1-like homeobox gene 3
[UP]	Glyma.09G096700	2878.33	413.284	2.80003	2465.05	0.993406	2465.05	Endomembrane protein 70 protein family
[UP]	Glyma.09G097200	568.145	172.31	1.72126	395.835	0.951453	395.839
[UP]	Glyma.09G099500	249.664	60.8914	2.03568	188.772	0.977632	188.783	Cation efflux family protein
[UP]	Glyma.09G102400	1807.66	165.832	3.44633	1641.83	0.998816	1641.83	MLP-like protein 34
[UP]	Glyma.09G102800	214.455	22.0245	3.28349	192.43	0.995142	192.458	MATE efflux family protein
[UP]	Glyma.09G103000	3619.32	678.874	2.4145	2940.45	0.984726	2940.45	Cellulose synthase family protein
[UP]	Glyma.09G109600	1994.91	764.381	1.38396	1230.53	0.931684	1230.53	Plant protein of unknown function (DUF828)
[UP]	Glyma.09G110100	1049.07	247.452	2.08389	801.615	0.979979	801.618
[UP]	Glyma.09G111800	1607.61	423.649	1.92398	1183.96	0.955689	1183.96	VQ motif-containing protein
[UP]	Glyma.09G113000	172.844	42.7535	2.01536	130.091	0.975536	130.106	myb-like HTH transcriptional regulator family protein
[UP]	Glyma.09G116700	30.4078	6.47781	2.23086	23.9299	0.902422	24.0337
[UP]	Glyma.09G118800	6100.76	799.361	2.93207	5301.39	0.994273	5301.4
[UP]	Glyma.09G119500	104.827	9.06893	3.53093	95.7578	0.991097	95.8229	Heavy metal transport/detoxification superfamily protein
[UP]	Glyma.09G119900	6039.14	663.327	3.18655	5375.81	0.997624	5375.81
[UP]	Glyma.09G120000	535.337	264.295	1.0183	271.042	0.908473	271.044	Heavy metal transport/detoxification superfamily protein
[UP]	Glyma.09G120200	159.241	57.0047	1.48206	102.236	0.928128	102.247	DNA GYRASE A
[UP]	Glyma.09G128400	6946.57	2343.67	1.56753	4602.9	0.935894	4602.9	UDP-glucosyl transferase 88A1
[UP]	Glyma.09G129100	318.481	1.29556	7.94149	317.186	0.998871	317.285	WRKY family transcription factor
[UP]	Glyma.09G133875	37.6096	1.29556	4.85945	36.314	0.960329	36.6377
[UP]	Glyma.09G134700	587.35	165.832	1.8245	421.518	0.954414	421.522	hydroxyproline-rich glycoprotein family protein
[UP]	Glyma.09G134900	547.34	190.448	1.52304	356.892	0.93488	356.895	Divalent ion symporter
[UP]	Glyma.09G135100	362.492	177.492	1.0302	185.001	0.907307	185.003	Protein kinase superfamily protein
[UP]	Glyma.09G136400	50.4129	14.2512	1.82271	36.1617	0.915485	36.2076	ATP binding microtubule motor family protein
[UP]	Glyma.09G137600	25.6065	2.59112	3.30486	23.0154	0.918824	23.2515	cytochrome P450, family 715, subfamily A, polypeptide 1
[UP]	Glyma.09G139000	871.422	60.8914	3.83906	810.531	0.999536	810.54	myb domain protein 18
[UP]	Glyma.09G139000	871.422	60.8914	3.83906	810.531	0.999536	810.54	myb domain protein 19
[UP]	Glyma.09G143600	456.917	180.083	1.34327	276.834	0.929442	276.837	XB3 ortholog 3 in Arabidopsis thaliana
[UP]	Glyma.09G143900	168.843	40.1624	2.07177	128.681	0.975418	128.697	IQ-domain 24
[UP]	Glyma.09G145700	320.082	146.398	1.12854	173.683	0.911057	173.687	phloem protein 2-A13
[UP]	Glyma.09G146500	1954.9	664.623	1.55649	1290.28	0.9358	1290.28	BCL-2-associated athanogene 1
[UP]	Glyma.09G146600	36.8094	0.5	6.202	36.3094	0.96033	36.8353
[UP]	Glyma.09G146700	5137.31	1496.37	1.77954	3640.94	0.953131	3640.94	BCL-2-associated athanogene 1
[UP]	Glyma.09G146800	1113.88	344.619	1.69252	769.265	0.951616	769.267	MATE efflux family protein
[UP]	Glyma.09G148700	36.8094	1.29556	4.82842	35.5138	0.95858	35.8406
[UP]	Glyma.09G149601	96.8247	20.729	2.22373	76.0957	0.96989	76.1282	carboxyesterase 20
[UP]	Glyma.09G149900	293.675	142.512	1.04314	151.163	0.906521	151.167	basic helix-loop-helix (bHLH) DNA-binding superfamily protein
[UP]	Glyma.09G150000	1751.65	356.279	2.29763	1395.37	0.981153	1395.37	basic helix-loop-helix (bHLH) DNA-binding superfamily protein
[UP]	Glyma.09G150400	441.713	20.729	4.41339	420.984	0.999237	421.007	Concanavalin A-like lectin protein kinase family protein
[UP]	Glyma.09G152900	504.929	93.2804	2.43643	411.648	0.984011	411.656	Protein of unknown function (DUF668)
[UP]	Glyma.09G154500	29.6076	2.59112	3.51432	27.0164	0.936498	27.244	Protein of unknown function (DUF1442)
[UP]	Glyma.09G154600	157.64	33.6846	2.22647	123.956	0.97606	123.976	Leucine-rich repeat protein kinase family protein
[UP]	Glyma.09G156000	151.239	64.7781	1.22325	86.4605	0.913053	86.4692	ATP binding;nucleic acid binding;helicases
[UP]	Glyma.09G157500	35.209	0.5	6.13787	34.709	0.956619	35.2475
[UP]	Glyma.09G157600	236.86	51.8225	2.19239	185.038	0.978464	185.051	carboxyesterase 18
[UP]	Glyma.09G159400	1006.66	310.935	1.69489	695.722	0.951556	695.724	Oxidoreductase family protein
[UP]	Glyma.09G160400	86.422	27.2068	1.66743	59.2153	0.934256	59.2387	alpha-galactosidase 2
[UP]	Glyma.09G160600	84.0214	9.06893	3.21175	74.9525	0.985763	75.0213	receptor-like kinase 1
[UP]	Glyma.09G160900	860.219	60.8914	3.82039	799.328	0.999531	799.337	Cytochrome P450 superfamily protein
[UP]	Glyma.09G163800	149.638	22.0245	2.76429	127.614	0.98855	127.644	Kunitz family trypsin and protease inhibitor protein
[UP]	Glyma.09G164000	367.294	94.576	1.95739	272.718	0.954462	272.725
[UP]	Glyma.09G164500	236.86	55.7091	2.08805	181.151	0.977538	181.163	YELLOW STRIPE like 7
[UP]	Glyma.09G165900	1161.1	93.2804	3.63777	1067.82	0.999385	1067.82	Protein of unknown function (DUF761)
[UP]	Glyma.09G166000	297.676	69.9603	2.08913	227.716	0.978386	227.725	eukaryotic release factor 1-3
[UP]	Glyma.09G167000	261.667	86.8026	1.59192	174.864	0.948663	174.871	sucrose synthase 6
[UP]	Glyma.09G167400	47.212	10.3645	2.18751	36.8476	0.941445	36.9124	NAC domain containing protein 57
[UP]	Glyma.09G170500	55.2141	1.29556	5.41339	53.9185	0.97911	54.1896	homeobox protein 31
[UP]	Glyma.09G170600	276.871	107.532	1.36445	169.339	0.928157	169.345	Dihydroxyacetone kinase
[UP]	Glyma.09G171000	232.859	116.601	0.997885	116.259	0.904173	116.263	embryo sac development arrest 7
[UP]	Glyma.09G174200	296.076	81.6204	1.85896	214.455	0.953142	214.463	jasmonate-zim-domain protein 3
[UP]	Glyma.09G174700	26.4067	3.88668	2.76429	22.5201	0.909402	22.6891
[UP]	Glyma.09G179100	126.432	2.59112	5.60864	123.841	0.994839	123.968	nodulin MtN21 /EamA-like transporter family protein
[UP]	Glyma.09G179800	322.482	10.3645	4.9595	312.118	0.998851	312.157	Copper transport protein family
[UP]	Glyma.09G179800	322.482	10.3645	4.9595	312.118	0.998851	312.157	Heavy metal transport/detoxification superfamily protein
[UP]	Glyma.09G179900	2274.18	141.216	4.00937	2132.96	0.999865	2132.97	Copper transport protein family
[UP]	Glyma.09G179900	2274.18	141.216	4.00937	2132.96	0.999865	2132.97	Heavy metal transport/detoxification superfamily protein
[UP]	Glyma.09G180100	362.492	130.852	1.47002	231.641	0.933253	231.645	Octicosapeptide/Phox/Bem1p family protein
[UP]	Glyma.09G180800	49.6127	11.6601	2.08913	37.9526	0.942321	38.0101	Reticulon family protein
[UP]	Glyma.09G181200	107.227	44.0491	1.28349	63.1783	0.908407	63.1913	ATP binding microtubule motor family protein
[UP]	Glyma.09G183500	30.4078	0.5	5.92637	29.9078	0.944183	30.4893	BR enhanced expression 3
[UP]	Glyma.09G184100	725.785	308.344	1.235	417.442	0.921665	417.443	NAC domain containing protein 58
[UP]	Glyma.09G184200	213.654	103.645	1.04363	110.01	0.903942	110.015	Protein of unknown function (DUF1666)
[UP]	Glyma.09G184300	83.2212	32.389	1.36145	50.8322	0.90807	50.8504	TGACG motif-binding factor 6
[UP]	Glyma.09G185100	1516.39	750.13	1.01543	766.257	0.909617	766.257
[UP]	Glyma.09G187200	535.337	239.679	1.15934	295.658	0.914593	295.66	Eukaryotic aspartyl protease family protein
[UP]	Glyma.09G188000	2483.03	731.992	1.7622	1751.04	0.952964	1751.04	Fibronectin type III domain-containing protein
[UP]	Glyma.09G188051	32.0082	5.18225	2.62679	26.8259	0.927341	26.9542
[UP]	Glyma.09G189100	52.8135	10.3645	2.34926	42.449	0.953875	42.5139	MUTS homolog 7
[UP]	Glyma.09G189600	22.4057	1.29556	4.11222	21.1102	0.910064	21.507
[UP]	Glyma.09G190600	28.8073	2.59112	3.47479	26.2162	0.932927	26.4455	heat shock transcription factor C1
[UP]	Glyma.09G194900	104.027	29.7979	1.80367	74.2286	0.941283	74.2505	kinesin-like calmodulin-binding protein (ZWICHEL)
[UP]	Glyma.09G195000	134.434	62.1869	1.11222	72.2473	0.900365	72.2559	Phospholipid/glycerol acyltransferase family protein
[UP]	Glyma.09G196400	840.214	334.255	1.32981	505.959	0.930238	505.961	O-acyltransferase (WSD1-like) family protein
[UP]	Glyma.09G199800	364.093	145.103	1.32723	218.99	0.928758	218.994	AINTEGUMENTA-like 6
[UP]	Glyma.09G201900	42.4108	2.59112	4.03278	39.8197	0.965053	40.0234
[UP]	Glyma.09G203000	206.453	64.7781	1.67223	141.675	0.947656	141.684	beta HLH protein 93
[UP]	Glyma.09G203650	22.4057	1.29556	4.11222	21.1102	0.910064	21.507	UDP-Glycosyltransferase superfamily protein
[UP]	Glyma.09G204350	84.8216	19.4334	2.12589	65.3882	0.965682	65.4228
[UP]	Glyma.09G204600	208.853	55.7091	1.9065	153.144	0.952259	153.156	ubiquitin-specific protease 20
[UP]	Glyma.09G204800	520.933	211.177	1.30265	309.756	0.923028	309.759
[UP]	Glyma.09G206000	526.534	246.157	1.09695	280.378	0.911341	280.38	SNARE associated Golgi protein family
[UP]	Glyma.09G209100	1528.39	741.061	1.04435	787.329	0.909887	787.329	Transcription elongation factor (TFIIS) family protein
[UP]	Glyma.09G209200	833.012	336.846	1.30625	496.167	0.923638	496.168	Protein of unknown function (DUF760)
[UP]	Glyma.09G209400	22222.5	2118.24	3.39108	20104.2	0.998888	20104.2	Mono-/di-acylglycerol lipase, N-terminal;Lipase, class 3
[UP]	Glyma.09G209501	1513.99	19.4334	6.28367	1494.55	0.999918	1494.57	Mono-/di-acylglycerol lipase, N-terminal;Lipase, class 3
[UP]	Glyma.09G210100	228.058	102.349	1.1559	125.709	0.910837	125.714
[UP]	Glyma.09G211500	783.4	323.89	1.27424	459.509	0.923033	459.511	pinoresinol reductase 1
[UP]	Glyma.09G212300	83.2212	1.29556	6.0053	81.9257	0.989853	82.1455	NB-ARC domain-containing disease resistance protein
[UP]	Glyma.09G213100	8576.59	1062.36	3.01313	7514.23	0.997384	7514.23	S-adenosyl-L-methionine-dependent methyltransferases superfamily protein
[UP]	Glyma.09G213700	685.775	314.821	1.1232	370.953	0.912888	370.955
[UP]	Glyma.09G214700	56.0143	12.9556	2.11222	43.0587	0.950618	43.1104	Ribonuclease P protein subunit P38-related
[UP]	Glyma.09G215301	67.2171	23.3201	1.52725	43.897	0.906201	43.9236	KAR-UP F-box 1
[UP]	Glyma.09G215400	1300.33	589.48	1.14136	710.851	0.915165	710.852	Ankyrin repeat family protein
[UP]	Glyma.09G216000	464.118	137.33	1.75685	326.789	0.951947	326.794
[UP]	Glyma.09G216900	196.05	76.4381	1.35886	119.612	0.92574	119.62	RING/U-box superfamily protein
[UP]	Glyma.09G217100	223.257	102.349	1.1252	120.908	0.908631	120.913	RNA-binding (RRM/RBD/RNP motifs) family protein
[UP]	Glyma.09G217200	1972.5	857.662	1.20155	1114.84	0.918588	1114.84	Leucine-rich repeat protein kinase family protein
[UP]	Glyma.09G217300	193.649	28.5024	2.76429	165.147	0.990269	165.17	RHO guanyl-nucleotide exchange factor 14
[UP]	Glyma.09G218100	90.4231	5.18225	4.12504	85.2408	0.990504	85.3406	Long-chain fatty alcohol dehydrogenase family protein
[UP]	Glyma.09G222700	1304.33	462.515	1.49574	841.817	0.935461	841.819	GLN phosphoribosyl pyrophosphate amidotransferase 1
[UP]	Glyma.09G224000	640.963	299.275	1.09877	341.689	0.911665	341.691	conserved oligomeric Golgi complex component-related / COG complex component-related
[UP]	Glyma.09G225600	2071.73	886.164	1.22519	1185.56	0.922191	1185.57	Zinc finger (CCCH-type) family protein / RNA recognition motif (RRM)-containing protein
[UP]	Glyma.09G226000	35.209	2.59112	3.76429	32.6179	0.951666	32.8344	pheophytinase
[UP]	Glyma.09G228000	88.0225	1.29556	6.08622	86.7269	0.990768	86.9402	Protein of unknown function, DUF642
[UP]	Glyma.09G228300	80.0204	27.2068	1.5564	52.8136	0.914313	52.8365	Uncharacterized protein
[UP]	Glyma.09G232000	41.6106	6.47781	2.68337	35.1328	0.951952	35.2351	Plant invertase/pectin methylesterase inhibitor superfamily protein
[UP]	Glyma.09G232800	148.038	68.6648	1.10832	79.373	0.902192	79.3807	RNA-binding (RRM/RBD/RNP motifs) family protein
[UP]	Glyma.09G234251	112.829	22.0245	2.35695	90.8042	0.9761	90.8348	Protein kinase superfamily protein
[UP]	Glyma.09G236902	496.927	50.5269	3.29791	446.4	0.996947	446.412
[UP]	Glyma.09G238200	713.782	60.8914	3.55117	652.891	0.998593	652.9	NOD26-like intrinsic protein 4;2
[UP]	Glyma.09G238300	648.165	37.5713	4.10866	610.594	0.999502	610.608	GAST1 protein homolog 4
[UP]	Glyma.09G239100	30.4078	0.5	5.92637	29.9078	0.944183	30.4893	basic helix-loop-helix (bHLH) DNA-binding family protein
[UP]	Glyma.09G239200	177.645	84.2115	1.07691	93.4338	0.903352	93.44	RNA-binding (RRM/RBD/RNP motifs) family protein
[UP]	Glyma.09G239400	53.6137	9.06893	2.5636	44.5447	0.956405	44.6185	homeobox 3
[UP]	Glyma.09G239600	69.6178	25.9112	1.42588	43.7065	0.904412	43.7298	O-acyltransferase (WSD1-like) family protein
[UP]	Glyma.09G241100	128.833	31.0935	2.05082	97.7394	0.972629	97.7609	Phosphoglycerate mutase-like family protein
[UP]	Glyma.09G242700	90.4231	32.389	1.48119	58.034	0.917144	58.0529	Leucine carboxyl methyltransferase
[UP]	Glyma.09G243700	643.364	173.605	1.88983	469.759	0.955072	469.763	Subtilase family protein
[UP]	Glyma.09G245300	830.612	374.417	1.14953	456.195	0.915109	456.196	Alcohol dehydrogenase transcription factor Myb/SANT-like family protein
[UP]	Glyma.09G245900	62.4159	11.6601	2.42034	50.7559	0.961655	50.8135	Uridine diphosphate glycosyltransferase 74E2
[UP]	Glyma.09G247700	643.364	220.245	1.54652	423.119	0.935162	423.121
[UP]	Glyma.09G248000	120.831	25.9112	2.22134	94.9196	0.9732	94.9456	chromatin assembly factor-1 (FASCIATA1) (FAS1)
[UP]	Glyma.09G248200	483.323	60.8914	2.98868	422.432	0.993536	422.442	Integrase-type DNA-binding superfamily protein
[UP]	Glyma.09G249100	264.067	128.261	1.04183	135.807	0.905776	135.811	glutamine-fructose-6-phosphate transaminase (isomerizing)s;sugar binding;transaminases
[UP]	Glyma.09G249300	58.4149	16.8423	1.79425	41.5726	0.920972	41.6113	Eukaryotic aspartyl protease family protein
[UP]	Glyma.09G253200	412.105	181.379	1.18401	230.727	0.916223	230.73	wall associated kinase-like 2
[UP]	Glyma.09G254800	3676.14	497.496	2.88544	3178.64	0.994244	3178.64	WRKY family transcription factor
[UP]	Glyma.09G255200	546.539	261.703	1.06239	284.836	0.909481	284.838	NAD(P)-binding Rossmann-fold superfamily protein
[UP]	Glyma.09G256800	479.322	217.654	1.13896	261.668	0.913961	261.67	brassinosteroid-responsive RING-H2
[UP]	Glyma.09G257700	671.371	331.664	1.01739	339.708	0.908852	339.709	ARID/BRIGHT DNA-binding domain;ELM2 domain protein
[UP]	Glyma.09G258000	4486.74	654.259	2.77774	3832.49	0.993421	3832.49	cysteine synthase C1
[UP]	Glyma.09G259600	96.0245	25.9112	1.88983	70.1133	0.942689	70.1387	2-oxoglutarate (2OG) and Fe(II)-dependent oxygenase superfamily protein
[UP]	Glyma.09G262800	200.051	69.9603	1.51576	130.091	0.931165	130.1	NAD(P)-binding Rossmann-fold superfamily protein
[UP]	Glyma.09G263900	252.064	125.669	1.00416	126.395	0.904895	126.399	UDP-galactose transporter 2
[UP]	Glyma.09G264000	45.6116	12.9556	1.81582	32.656	0.907264	32.7065	5\'-3\' exonuclease family protein
[UP]	Glyma.09G264600	356.891	154.172	1.21094	202.719	0.916506	202.723	ARM repeat superfamily protein
[UP]	Glyma.09G264800	866.621	370.531	1.22581	496.09	0.921738	496.092	F-box family protein
[UP]	Glyma.09G264900	224.057	42.7535	2.38975	181.304	0.981997	181.319	S-adenosyl-L-methionine-dependent methyltransferases superfamily protein
[UP]	Glyma.09G269900	280.872	132.147	1.08776	148.724	0.908279	148.728	galacturonosyltransferase 7
[UP]	Glyma.09G270000	205.652	33.6846	2.61005	171.968	0.99039	171.988	GRAS family transcription factor
[truncated: 41,802 more rows]

## Sheet: 2)P15_MK3-1-OE
Tags	Name	MK3-1-OE	P15	M	D	Probability	Ranking	Gene Description
[UP]	Glyma.01G000174	22.4622	1.29539	4.11604	21.1668	0.903001	21.5633	photosystem II stability/assembly factor, chloroplast (HCF136)
[UP]	Glyma.01G001200	279.842	134.72	1.05464	145.121	0.903338	145.125	ARM repeat superfamily protein
[UP]	Glyma.01G001500	424.91	36.2708	3.55027	388.639	0.997784	388.655	cycloartenol synthase 1
[UP]	Glyma.01G001900	36.5011	0.5	6.18987	36.0011	0.95472	36.5293	Protein kinase protein with adenine nucleotide alpha hydrolases-like domain
[UP]	Glyma.01G004200	462.347	169.696	1.44603	292.651	0.931441	292.655	S-adenosyl-L-methionine-dependent methyltransferases superfamily protein
[UP]	Glyma.01G005000	4530.81	700.805	2.69269	3830.01	0.993094	3830.01	CCCH-type zinc finger family protein
[UP]	Glyma.01G005400	1180.2	470.226	1.32761	709.976	0.929344	709.977	phosphofructokinase 3
[UP]	Glyma.01G006100	669.186	129.539	2.36902	539.648	0.983892	539.653	Arginyl-tRNA synthetase, class Ic
[UP]	Glyma.01G006200	2722.61	571.266	2.25275	2151.34	0.980897	2151.34
[UP]	Glyma.01G006800	164.723	33.6801	2.29007	131.043	0.974379	131.063	Pectin lyase-like superfamily protein
[UP]	Glyma.01G007400	4156.44	835.525	2.31459	3320.92	0.980935	3320.92	Protein kinase family protein with leucine-rich repeat domain
[UP]	Glyma.01G008100	136.645	56.997	1.26147	79.648	0.908498	79.658	Senescence/dehydration-associated protein-related
[UP]	Glyma.01G010100	1918.65	167.105	3.52126	1751.54	0.998896	1751.54	early-responsive to dehydration stress protein (ERD4)
[UP]	Glyma.01G010200	63.6429	0.5	6.99193	63.1429	0.980279	63.5288	phosphoribulokinase
[UP]	Glyma.01G011500	168.466	5.18155	5.02293	163.285	0.995304	163.362	Mono-/di-acylglycerol lipase, N-terminal;Lipase, class 3
[UP]	Glyma.01G012200	368.754	59.5878	2.62957	309.167	0.991417	309.178	Mono-/di-acylglycerol lipase, N-terminal;Lipase, class 3
[UP]	Glyma.01G013200	54.2836	2.59077	4.38906	51.6929	0.972939	51.8789	Mono-/di-acylglycerol lipase, N-terminal;Lipase, class 3
[UP]	Glyma.01G013300	201.224	40.157	2.32508	161.067	0.979798	161.084	Ankyrin repeat family protein
[UP]	Glyma.01G013900	1256.01	591.992	1.0852	664.019	0.910192	664.02	xyloglucan endotransglucosylase/hydrolase 30
[UP]	Glyma.01G015000	5845.79	2128.32	1.45768	3717.47	0.93415	3717.47	WWE protein-protein interaction domain protein family
[UP]	Glyma.01G015200	121.67	18.1354	2.74609	103.535	0.983732	103.571	WWE protein-protein interaction domain protein family
[UP]	Glyma.01G016800	990.209	459.863	1.10653	530.346	0.910732	530.347	SNARE associated Golgi protein family
[UP]	Glyma.01G016900	1014.54	283.69	1.83844	730.853	0.954293	730.855	RNA-binding (RRM/RBD/RNP motifs) family protein
[UP]	Glyma.01G017000	8949.31	665.829	3.74855	8283.49	0.999503	8283.49	Tetratricopeptide repeat (TPR)-like superfamily protein
[UP]	Glyma.01G018100	7612.81	1180.1	2.68952	6432.72	0.993107	6432.72
[UP]	Glyma.01G018300	273.29	91.9725	1.57116	181.318	0.93106	181.324	ubiquitin-specific protease 20
[UP]	Glyma.01G018700	1308.42	498.724	1.39152	809.699	0.930538	809.7	hydroxyproline-rich glycoprotein family protein
[UP]	Glyma.01G019200	8024.62	3044.16	1.39839	4980.46	0.930911	4980.46	phosphoenolpyruvate carboxykinase 1
[UP]	Glyma.01G019300	124.478	37.5662	1.72838	86.9118	0.939255	86.929	Zinc finger (C3HC4-type RING finger) family protein
[UP]	Glyma.01G019500	2598.13	164.514	3.98119	2433.61	0.999717	2433.62	hydroxyproline-rich glycoprotein family protein
[UP]	Glyma.01G019600	513.823	98.4494	2.38382	415.373	0.983536	415.38	Homeodomain-like superfamily protein
[UP]	Glyma.01G019700	586.825	42.7478	3.77901	544.077	0.998832	544.09	beta HLH protein 93
[UP]	Glyma.01G020200	316.343	49.2247	2.68403	267.118	0.990954	267.131	BRICK1, putative
[UP]	Glyma.01G022500	671.058	189.127	1.82709	481.932	0.953854	481.935	AINTEGUMENTA-like 6
[UP]	Glyma.01G025800	408.999	123.062	1.73272	285.937	0.949735	285.943	Octicosapeptide/Phox/Bem1p family protein
[UP]	Glyma.01G027100	28.0777	3.88616	2.85301	24.1916	0.913077	24.3592	protein kinase family protein / peptidoglycan-binding LysM domain-containing protein
[UP]	Glyma.01G028500	303.24	68.6555	2.14301	234.584	0.977498	234.594
[UP]	Glyma.01G028600	54.2836	14.2493	1.92963	40.0344	0.916545	40.0809	Plant protein of unknown function (DUF828)
[UP]	Glyma.01G028700	349.1	128.243	1.44476	220.857	0.930309	220.861	NSP-interacting kinase 3
[UP]	Glyma.01G029500	511.015	242.237	1.07694	268.778	0.907947	268.78	SBP (S-ribonuclease binding protein) family protein
[UP]	Glyma.01G030400	355.651	147.674	1.26805	207.977	0.919388	207.981	associated molecule with the SH3 domain of STAM 2
[UP]	Glyma.01G030800	1387.98	634.74	1.12875	753.237	0.912216	753.238	Nucleic acid-binding, OB-fold-like protein
[UP]	Glyma.01G031700	856.371	291.462	1.55493	564.909	0.93441	564.911	spermidine synthase 1
[UP]	Glyma.01G032200	103.888	14.2493	2.86607	89.6384	0.982403	89.6842	RING/U-box superfamily protein
[UP]	Glyma.01G036000	7326.42	75.1325	6.60753	7251.29	0.999996	7251.29	UDP-glucosyl transferase 74B1
[UP]	Glyma.01G036500	980.849	295.348	1.73161	685.501	0.951205	685.503	ARG1-like 1
[UP]	Glyma.01G036800	9046.65	984.494	3.19993	8062.16	0.997625	8062.16	Transducin/WD40 repeat-like superfamily protein
[UP]	Glyma.01G036900	31472.3	1211.19	4.69959	30261.2	0.999998	30261.2	Matrixin family protein
[UP]	Glyma.01G037700	246.148	76.4279	1.68736	169.72	0.946859	169.729
[UP]	Glyma.01G038600	1548.02	82.9048	4.22282	1465.12	0.999835	1465.12	myb-like transcription factor family protein
[UP]	Glyma.01G039900	91.7206	33.6801	1.44535	58.0406	0.910952	58.0586	Putative membrane lipoprotein
[UP]	Glyma.01G042100	76.7458	28.4985	1.4292	48.2473	0.903555	48.2685	nitrate transporter 1:2
[UP]	Glyma.01G043400	102.952	0.5	7.68582	102.452	0.990383	102.74	Cystathionine beta-synthase (CBS) protein
[UP]	Glyma.01G044100	2339.81	658.057	1.83011	1681.76	0.9546	1681.76	protein kinase 2B
[UP]	Glyma.01G044800	26.2059	1.29539	4.33844	24.9105	0.918913	25.2855	basic helix-loop-helix (bHLH) DNA-binding superfamily protein
[UP]	Glyma.01G046500	3605.18	1111.44	1.69764	2493.74	0.951592	2493.74	sphingoid base hydroxylase 2
[UP]	Glyma.01G046700	1632.25	531.109	1.61979	1101.14	0.950754	1101.15	S-adenosyl-L-methionine-dependent methyltransferases superfamily protein
[UP]	Glyma.01G047300	529.734	19.4308	4.76885	510.303	0.999235	510.325	glycine-rich protein
[UP]	Glyma.01G047400	1621.02	177.468	3.19127	1443.55	0.997523	1443.56	RING/FYVE/PHD zinc finger superfamily protein
[UP]	Glyma.01G047800	26.2059	1.29539	4.33844	24.9105	0.918913	25.2855	CLAVATA3/ESR-RELATED 45
[UP]	Glyma.01G048100	69.2584	12.9539	2.41861	56.3046	0.961074	56.3565	Pentatricopeptide repeat (PPR) superfamily protein
[UP]	Glyma.01G050100	128.222	31.0893	2.04415	97.1324	0.969585	97.1539	expansin A1
[UP]	Glyma.01G053100	27.1418	0.5	5.76245	26.6418	0.927431	27.2579	Argonaute family protein
[UP]	Glyma.01G056900	125.414	22.0216	2.50971	103.392	0.975349	103.423	C2H2-like zinc finger protein
[UP]	Glyma.01G057600	84.2332	15.5446	2.43797	68.6886	0.966955	68.7319	Pentatricopeptide repeat (PPR) superfamily protein
[UP]	Glyma.01G057700	154.428	2.59077	5.8974	151.837	0.994702	151.951
[UP]	Glyma.01G058200	309.791	138.606	1.1603	171.185	0.910097	171.189	Tetratricopeptide repeat (TPR)-like superfamily protein
[UP]	Glyma.01G058300	288.265	137.311	1.06995	150.954	0.904347	150.958	plasmodesmata callose-binding protein 3
[UP]	Glyma.01G061100	146.94	37.5662	1.96772	109.374	0.946698	109.392	cytochrome P450, family 78, subfamily A, polypeptide 5
[UP]	Glyma.01G063100	156.299	51.8155	1.59286	104.484	0.941619	104.496	S-adenosyl-L-methionine-dependent methyltransferases superfamily protein
[UP]	Glyma.01G064800	25.27	0.5	5.65935	24.77	0.918933	25.4083	histone-lysine N-methyltransferase ASHH3
[UP]	Glyma.01G064900	1840.03	305.711	2.58949	1534.32	0.993011	1534.32	18S pre-ribosomal assembly protein gar2-related
[UP]	Glyma.01G065100	476.386	227.988	1.06317	248.398	0.906923	248.4	BSD domain-containing protein
[UP]	Glyma.01G067000	5252.41	1353.68	1.95609	3898.73	0.955362	3898.73	phosphoinositide 4-kinase gamma 7
[UP]	Glyma.01G067600	538.157	160.628	1.7443	377.529	0.951272	377.533	sugar transporter 1
[UP]	Glyma.01G073000	645.788	322.551	1.00153	323.237	0.906873	323.238
[UP]	Glyma.01G073000	645.788	322.551	1.00153	323.237	0.906873	323.238	FAD-linked oxidases family protein
[UP]	Glyma.01G073400	118.862	46.6339	1.34984	72.2285	0.913703	72.2411	SNF2 domain-containing protein / helicase domain-containing protein
[UP]	Glyma.01G081600	193.736	6.47694	4.90264	187.26	0.996236	187.324	Major facilitator superfamily protein
[UP]	Glyma.01G083000	1210.15	558.312	1.11604	651.839	0.91194	651.84	Regulator of Vps4 activity in the MVB pathway protein
[UP]	Glyma.01G083400	77.6818	24.6124	1.65819	53.0694	0.925595	53.0953
[UP]	Glyma.01G087500	20932.9	2765.65	2.92008	18167.2	0.994167	18167.2	AP2/B3 transcription factor family protein
[UP]	Glyma.01G089100	698.2	310.893	1.16722	387.307	0.915498	387.309	Family of unknown function (DUF572)
[UP]	Glyma.01G090400	931.245	405.456	1.19962	525.789	0.916745	525.79	Putative membrane lipoprotein
[UP]	Glyma.01G093902	338.805	142.493	1.24957	196.312	0.918094	196.316	ARM repeat superfamily protein
[UP]	Glyma.01G096800	2123.61	573.857	1.88776	1549.76	0.955113	1549.76	VQ motif-containing protein
[UP]	Glyma.01G098200	92.6566	20.7262	2.16044	71.9304	0.963612	71.9628
[UP]	Glyma.01G098300	80.4895	20.7262	1.95735	59.7634	0.933633	59.7954
[UP]	Glyma.01G099100	332.253	143.788	1.20834	188.465	0.913801	188.469	DHHC-type zinc finger family protein
[UP]	Glyma.01G099700	395.896	195.603	1.01719	200.293	0.905079	200.295	uracil phosphoribosyltransferase
[UP]	Glyma.01G101800	229.302	80.314	1.51352	148.988	0.929475	148.995	zinc-finger protein 10
[UP]	Glyma.01G102300	3695.03	200.785	4.20186	3494.25	0.999913	3494.25
[UP]	Glyma.01G106200	1623.83	410.638	1.98346	1213.19	0.955224	1213.19	Adenine nucleotide alpha hydrolases-like superfamily protein
[UP]	Glyma.01G106800	35.5651	2.59077	3.77901	32.9744	0.945709	33.1902	HSP20-like chaperones superfamily protein
[UP]	Glyma.01G109700	196.544	44.0432	2.15786	152.501	0.974921	152.516	fructokinase-like 1
[UP]	Glyma.01G118000	2921.02	1.29539	11.1389	2919.73	0.999966	2919.75	Thiamine pyrophosphate dependent pyruvate decarboxylase family protein
[UP]	Glyma.01G120800	315.407	119.176	1.40412	196.231	0.927425	196.236	ALC-interacting protein 1
[UP]	Glyma.01G121000	618.646	203.376	1.60497	415.271	0.949901	415.274	Homeodomain-like superfamily protein
[UP]	Glyma.01G121209	1398.27	601.06	1.21806	797.212	0.92084	797.213	2-oxoglutarate (2OG) and Fe(II)-dependent oxygenase superfamily protein
[UP]	Glyma.01G122100	473.578	200.785	1.23795	272.793	0.919208	272.796	LMBR1-like membrane protein
[UP]	Glyma.01G122300	1193.3	90.6771	3.71808	1102.63	0.999313	1102.63	glycine-rich protein
[UP]	Glyma.01G122800	56.1555	3.88616	3.85301	52.2693	0.973495	52.4112	cation exchanger 3
[UP]	Glyma.01G123600	158.171	58.2924	1.44011	99.8789	0.923234	99.8893	myb-like HTH transcriptional regulator family protein
[UP]	Glyma.01G124700	3564.94	1751.36	1.0254	1813.57	0.908475	1813.57	PYR1-like 4
[UP]	Glyma.01G126700	31.8214	2.59077	3.61854	29.2307	0.937311	29.4538	Disease resistance-responsive (dirigent-like protein) family protein
[UP]	Glyma.01G131100	7118.65	115.289	5.94827	7003.36	0.999996	7003.36	aspartate aminotransferase 1
[UP]	Glyma.01G131800	10533.8	3485.89	1.59543	7047.95	0.950941	7047.95	ARM repeat superfamily protein
[UP]	Glyma.01G133100	367.819	119.176	1.6259	248.643	0.948517	248.648	Disease resistance protein (CC-NBS-LRR class) family
[UP]	Glyma.01G136200	56.1555	5.18155	3.43797	50.9739	0.971118	51.0898
[UP]	Glyma.01G137600	131.029	51.8155	1.33844	79.214	0.915729	79.2253	plasmodesmata-located protein 8
[UP]	Glyma.01G137700	2731.97	647.694	2.07656	2084.27	0.97988	2084.27	Plant invertase/pectin methylesterase inhibitor superfamily
[UP]	Glyma.01G142700	810.511	325.142	1.31776	485.369	0.928949	485.371	RNA helicase family protein
[UP]	Glyma.01G144300	228.366	50.5201	2.17642	177.846	0.976716	177.859	EF hand calcium-binding protein family
[UP]	Glyma.01G144500	101.08	24.6124	2.03804	76.4675	0.964986	76.4947	armadillo repeat kinesin 2
[UP]	Glyma.01G145600	263.931	110.108	1.26124	153.823	0.917389	153.828
[UP]	Glyma.01G147400	155.364	20.7262	2.90612	134.637	0.987791	134.669	RNA-binding CRS1 / YhbY (CRM) domain-containing protein
[UP]	Glyma.01G147900	134.773	56.997	1.24157	77.7762	0.90664	77.7861	pentatricopeptide (PPR) repeat-containing protein
[UP]	Glyma.01G149300	5201.87	2338.17	1.15365	2863.7	0.914317	2863.7	S-adenosyl-L-methionine-dependent methyltransferases superfamily protein
[UP]	Glyma.01G150500	1806.34	400.275	2.174	1406.06	0.980739	1406.06	Homeodomain-like superfamily protein
[UP]	Glyma.01G151000	277.034	5.18155	5.74053	271.852	0.997888	271.913
[UP]	Glyma.01G153000	1592.01	101.04	3.97785	1490.97	0.999664	1490.97	Protein of unknown function (DUF1218)
[UP]	Glyma.01G153100	250.828	63.474	1.98246	187.354	0.951618	187.364	decapping 5
[UP]	Glyma.01G153300	12206.3	4583.08	1.41324	7623.25	0.93092	7623.25	cytochrome P450, family 707, subfamily A, polypeptide 2
[UP]	Glyma.01G153300	12206.3	4583.08	1.41324	7623.25	0.93092	7623.25	cytochrome P450, family 707, subfamily A, polypeptide 1
[UP]	Glyma.01G153600	215.263	67.3601	1.67613	147.903	0.945751	147.912	xyloglucanase 113
[UP]	Glyma.01G154450	81.4255	25.9077	1.6521	55.5177	0.92683	55.5423
[UP]	Glyma.01G154551	137.581	49.2247	1.48283	88.3563	0.922248	88.3687
[UP]	Glyma.01G154600	719.726	291.462	1.30414	428.264	0.922137	428.266	nodulin MtN21 /EamA-like transporter family protein
[UP]	Glyma.01G154700	2225.63	761.688	1.54694	1463.94	0.934935	1463.94	GDA1/CD39 nucleoside phosphatase family protein
[UP]	Glyma.01G154900	194.672	85.4956	1.18713	109.177	0.908634	109.183	nine-cis-epoxycarotenoid dioxygenase 4
[UP]	Glyma.01G155400	773.074	181.354	2.0918	591.72	0.979407	591.723	2-oxoglutarate (2OG) and Fe(II)-dependent oxygenase superfamily protein
[UP]	Glyma.01G155600	977.106	446.909	1.12853	530.197	0.911887	530.198	Concanavalin A-like lectin protein kinase family protein
[UP]	Glyma.01G155900	90.7847	23.317	1.96107	67.4678	0.937364	67.4962	Subtilisin-like serine endopeptidase family protein
[UP]	Glyma.01G156700	318.214	32.3847	3.29662	285.83	0.995709	285.849	hydroxy methylglutaryl CoA reductase 1
[UP]	Glyma.01G156800	160.043	62.1786	1.36397	97.8646	0.919761	97.8741	Histidine kinase-, DNA gyrase B-, and HSP90-like ATPase family protein
[UP]	Glyma.01G157400	2720.73	224.102	3.60177	2496.63	0.999448	2496.63	RING/U-box superfamily protein
[UP]	Glyma.01G159700	93.5925	16.84	2.4745	76.7525	0.969874	76.7923	Cyclin B2;3
[UP]	Glyma.01G160000	27.1418	0.5	5.76245	26.6418	0.927431	27.2579	serine acetyltransferase 3;2
[UP]	Glyma.01G160300	145.068	47.9293	1.59775	97.139	0.940609	97.1522	chromomethylase 1
[UP]	Glyma.01G161100	27314	13013.5	1.06964	14300.6	0.909699	14300.6	Transmembrane amino acid transporter family protein
[UP]	Glyma.01G161200	1450.68	239.647	2.59775	1211.04	0.992946	1211.04	SEC14 cytosolic factor family protein / phosphoglyceride transfer family protein
[UP]	Glyma.01G163300	2431.53	674.897	1.84913	1756.64	0.954687	1756.64	winged-helix DNA-binding transcription factor family protein
[UP]	Glyma.01G164500	99.208	10.3631	3.259	88.8449	0.985665	88.9047	Protein of unknown function (DUF630) ;Protein of unknown function (DUF632)
[UP]	Glyma.01G164800	1420.73	164.514	3.11035	1256.22	0.997215	1256.22	histidine kinase 1
[UP]	Glyma.01G165200	41.1807	0.5	6.3639	40.6807	0.961177	41.1755	Seven transmembrane MLO family protein
[UP]	Glyma.01G165300	5053.06	248.714	4.3446	4804.34	0.999968	4804.35	Rhodanese/Cell cycle control phosphatase superfamily protein
[UP]	Glyma.01G165600	898.488	143.788	2.64356	754.7	0.992728	754.705	Pathogenesis-related thaumatin superfamily protein
[UP]	Glyma.01G167800	224.622	59.5878	1.91441	165.034	0.950719	165.045
[UP]	Glyma.01G171100	1335.56	510.383	1.3878	825.182	0.930554	825.183	Peroxidase superfamily protein
[UP]	Glyma.01G174000	192.801	68.6555	1.48966	124.145	0.927466	124.154	AAA-type ATPase family protein
[UP]	Glyma.01G176200	409.935	36.2708	3.49851	373.664	0.997706	373.681
[UP]	Glyma.01G176600	2500.79	1032.42	1.27635	1468.37	0.92281	1468.37	C2H2-like zinc finger protein
[UP]	Glyma.01G176700	535.349	129.539	2.0471	405.81	0.978836	405.816	Tetratricopeptide repeat (TPR)-like superfamily protein
[UP]	Glyma.01G177500	96.4003	23.317	2.04766	73.0833	0.96403	73.112	homeobox protein 40
[UP]	Glyma.01G178700	518.502	37.5662	3.78684	480.936	0.998674	480.951	galacturonosyltransferase-like 2
[UP]	Glyma.01G179300	159.107	47.9293	1.73102	111.178	0.943242	111.191	Clathrin, heavy chain
[UP]	Glyma.01G180100	1168.97	439.136	1.4125	729.834	0.930518	729.835	nucleic acid binding;sequence-specific DNA binding transcription factors;zinc ion binding
[UP]	Glyma.01G180366	63.6429	5.18155	3.61854	58.4613	0.977161	58.5732	CAP (Cysteine-rich secretory proteins, Antigen 5, and Pathogenesis-related 1 protein) superfamily protein
[UP]	Glyma.01G180432	650.468	325.142	1.00041	325.326	0.906882	325.327
[UP]	Glyma.01G180800	25.27	1.29539	4.28597	23.9746	0.914108	24.3547	photosystem II subunit O-2
[UP]	Glyma.01G182200	2568.18	112.699	4.5102	2455.48	0.999944	2455.48
[UP]	Glyma.01G182400	7929.16	2207.34	1.84486	5721.82	0.954685	5721.82	Protein kinase superfamily protein
[UP]	Glyma.01G183000	1110.94	137.311	3.01626	973.632	0.997122	973.637	Dof-type zinc finger DNA-binding family protein
[UP]	Glyma.01G183500	1478.76	564.789	1.38861	913.973	0.930608	913.974	Protein kinase superfamily protein
[UP]	Glyma.01G183500	1478.76	564.789	1.38861	913.973	0.930608	913.974	sucrose nonfermenting 1(SNF1)-related protein kinase 2.3
[UP]	Glyma.01G187400	289.201	104.926	1.46269	184.274	0.930312	184.28	DNA-directed DNA polymerases
[UP]	Glyma.01G187600	280.777	6.47694	5.43797	274.301	0.997932	274.354	basic helix-loop-helix (bHLH) DNA-binding superfamily protein
[UP]	Glyma.01G188000	187.185	67.3601	1.4745	119.825	0.926602	119.834	SET domain-containing protein
[UP]	Glyma.01G189100	929.374	364.004	1.3523	565.37	0.92929	565.371	WRKY DNA-binding protein 15
[UP]	Glyma.01G190300	1451.62	384.73	1.91575	1066.89	0.955131	1066.89	maternal effect embryo arrest 59
[UP]	Glyma.01G191200	29.9496	0.5	5.90446	29.4496	0.937822	30.0357	alpha/beta-Hydrolases superfamily protein
[UP]	Glyma.01G192500	1739.88	32.3847	5.74754	1707.5	0.99992	1707.51	Peroxidase superfamily protein
[UP]	Glyma.01G193000	671.994	36.2708	4.21157	635.723	0.999426	635.737	Acyl-CoA N-acyltransferases (NAT) superfamily protein
[UP]	Glyma.01G193200	709.431	199.49	1.83035	509.941	0.953917	509.945	formin homolog 6
[UP]	Glyma.01G195500	1038.88	64.7694	4.00357	974.107	0.999652	974.116	ACT domain repeat 1
[UP]	Glyma.01G195600	276.098	86.791	1.66956	189.307	0.94741	189.314	Carbohydrate-binding protein
[UP]	Glyma.01G195900	199.352	72.5417	1.45844	126.81	0.927164	126.819	Integrase-type DNA-binding superfamily protein
[UP]	Glyma.01G196100	517.567	16.84	4.94178	500.726	0.999213	500.751	1-amino-cyclopropane-1-carboxylate synthase 8
[UP]	Glyma.01G196400	530.669	91.9725	2.52854	438.697	0.98388	438.704	little nuclei4
[UP]	Glyma.01G196600	1942.98	803.14	1.27455	1139.84	0.922439	1139.84	Homeobox-leucine zipper protein family
[UP]	Glyma.01G197800	403.384	183.945	1.13288	219.439	0.909626	219.442	Leucine-rich receptor-like protein kinase family protein
[UP]	Glyma.01G200466	2737.58	733.189	1.90064	2004.39	0.955148	2004.39	myo-inositol polyphosphate 5-phosphatase 2
[UP]	Glyma.01G200532	1592.01	651.58	1.28883	940.429	0.922787	940.429	myo-inositol polyphosphate 5-phosphatase 2
[UP]	Glyma.01G203100	164.723	63.474	1.3758	101.249	0.920977	101.258	lon protease 2
[UP]	Glyma.01G203200	3217.71	115.289	4.8027	3102.42	0.999969	3102.42	Protein of unknown function (DUF581)
[UP]	Glyma.01G203300	659.827	137.311	2.26464	522.516	0.980232	522.521	SBP (S-ribonuclease binding protein) family protein
[UP]	Glyma.01G203400	92.6566	23.317	1.99051	69.3396	0.938103	69.3682	chloroplast beta-amylase
[UP]	Glyma.01G206700	352.844	102.336	1.78572	250.508	0.950229	250.514	ethylene responsive element binding factor 5
[UP]	Glyma.01G206800	58.9633	3.88616	3.9234	55.0771	0.975567	55.2167	nudix hydrolase homolog 8
[UP]	Glyma.01G206900	52.4118	0.5	6.71182	51.9118	0.972959	52.3439	nudix hydrolase homolog 8
[UP]	Glyma.01G207300	102.016	28.4985	1.83983	73.5173	0.938801	73.5403	Homeobox-leucine zipper protein 4 (HB-4) / HD-ZIP protein
[UP]	Glyma.01G208100	3143.77	1067.4	1.5584	2076.37	0.934979	2076.37	ATP binding;leucine-tRNA ligases;aminoacyl-tRNA ligases;nucleotide binding;ATP binding;aminoacyl-tRNA ligases
[UP]	Glyma.01G208200	8601.15	1972.87	2.12423	6628.28	0.98016	6628.28	tonoplast intrinsic protein 2;3
[UP]	Glyma.01G209200	5517.28	2247.5	1.29564	3269.78	0.923103	3269.78	RGPR-related
[UP]	Glyma.01G209300	1331.82	652.875	1.02852	678.946	0.908088	678.947	RGPR-related
[UP]	Glyma.01G209800	509.143	246.124	1.04869	263.02	0.906763	263.022	DNAJ heat shock N-terminal domain-containing protein
[UP]	Glyma.01G210400	9351.76	663.238	3.81764	8688.52	0.999756	8688.52	Lactate/malate dehydrogenase family protein
[UP]	Glyma.01G211000	372.498	167.105	1.15648	205.393	0.911182	205.396	Glycosyl hydrolases family 32 protein
[UP]	Glyma.01G211900	1417.93	426.182	1.73424	991.744	0.951424	991.745	Leucine-rich repeat protein kinase family protein
[UP]	Glyma.01G212100	6144.35	203.376	4.91704	5940.97	0.999992	5940.97	Protein of unknown function (DUF1442)
[UP]	Glyma.01G213100	1037.94	304.416	1.76961	733.525	0.952228	733.527	AT-hook motif nuclear-localized protein 22
[UP]	Glyma.01G214500	129.158	53.1109	1.28205	76.0468	0.907977	76.0576	FIZZY-related 2
[UP]	Glyma.01G216500	233.045	54.4063	2.09877	178.639	0.975894	178.651	anaphase-promoting complex subunit 8
[UP]	Glyma.01G216550	60.8351	6.47694	3.23152	54.3582	0.97278	54.4542	anaphase-promoting complex subunit 8
[UP]	Glyma.01G216600	11571.8	3562.32	1.69972	8009.46	0.951632	8009.46	MATE efflux family protein
[UP]	Glyma.01G217100	286.393	101.04	1.50307	185.353	0.931021	185.359	PAS domain-containing protein tyrosine kinase family protein
[UP]	Glyma.01G217200	367.819	16.84	4.44903	350.978	0.998604	351.007	IQ-domain 22
[UP]	Glyma.01G217300	891.937	400.275	1.15595	491.662	0.913652	491.663	Zinc finger, C3HC4 type (RING finger) family protein
[UP]	Glyma.01G218200	211.519	66.0648	1.67883	145.454	0.945643	145.464	Protein of unknown function (DUF567)
[UP]	Glyma.01G218400	2518.57	217.625	3.53269	2300.95	0.998922	2300.95	Arabidopsis thaliana protein of unknown function (DUF821)
[UP]	Glyma.01G218600	94.5284	32.3847	1.54544	62.1437	0.914813	62.163	Transmembrane amino acid transporter family protein
[UP]	Glyma.01G220600	177.826	73.8371	1.26805	103.989	0.913138	103.996	plasma membrane intrinsic protein 1;4
[UP]	Glyma.01G221650	66.4507	0.5	7.05421	65.9507	0.981174	66.3269
[UP]	Glyma.01G222300	32.7574	2.59077	3.66036	30.1666	0.940369	30.3879	WRKY family transcription factor
[UP]	Glyma.01G224200	262.995	125.653	1.06559	137.342	0.903507	137.346	SPA1-related 2
[UP]	Glyma.01G225100	1381.43	9.06771	7.2512	1372.36	0.999881	1372.38	highly ABA-induced PP2C gene 3
[UP]	Glyma.01G226800	271.418	129.539	1.06713	141.88	0.903791	141.884	THUMP domain-containing protein
[UP]	Glyma.01G226900	873.218	382.139	1.19224	491.079	0.916511	491.08	hexokinase-like 1
[UP]	Glyma.01G228000	84.2332	22.0216	1.93547	62.2117	0.935149	62.2418	Pentatricopeptide repeat (PPR) superfamily protein
[UP]	Glyma.01G229600	75.8099	28.4985	1.4115	47.3114	0.900427	47.3325	Transducin family protein / WD-40 repeat family protein
[UP]	Glyma.01G231400	272.354	69.9509	1.96107	202.403	0.952041	202.413	FK506 BINDING PROTEIN 53
[UP]	Glyma.01G231900	163.787	19.4308	3.0754	144.356	0.991657	144.389	Rieske (2Fe-2S) domain-containing protein
[UP]	Glyma.01G232000	3000.58	80.314	5.22344	2920.26	0.999966	2920.27	Integrase-type DNA-binding superfamily protein
[UP]	Glyma.01G232100	874.154	322.551	1.43836	551.602	0.932605	551.604	acyl activating enzyme 1
[UP]	Glyma.01G234500	14298.1	305.711	5.54751	13992.4	1	13992.4	Nucleotide-diphospho-sugar transferases superfamily protein
[UP]	Glyma.01G236100	1410.44	680.078	1.05237	730.361	0.90858	730.361	Protein kinase superfamily protein
[UP]	Glyma.01G236400	1564.87	683.965	1.19405	880.902	0.917026	880.903	Kinase interacting (KIP1-like) family protein
[UP]	Glyma.01G238200	1635.06	716.349	1.19061	918.712	0.917048	918.712	Acyl-CoA N-acyltransferase with RING/FYVE/PHD-type zinc finger protein
[UP]	Glyma.01G238300	1484.38	646.398	1.19936	837.979	0.917144	837.98	Acyl-CoA N-acyltransferase with RING/FYVE/PHD-type zinc finger protein
[UP]	Glyma.01G238600	59.8992	7.77232	2.94612	52.1269	0.967904	52.2101	heat-shock protein 70T-2
[UP]	Glyma.01G238800	22011.1	1457.31	3.91685	20553.8	0.999762	20553.8	Major facilitator superfamily protein
[UP]	Glyma.01G239200	698.2	277.213	1.33265	420.987	0.928748	420.989	ARM repeat protein interacting with ABF2
[UP]	Glyma.01G240300	84033	28793.9	1.54519	55239.1	0.935037	55239.1	methylesterase PCR A
[UP]	Glyma.01G241500	73.0021	23.317	1.64656	49.6852	0.922405	49.7125	ethylene-dependent gravitropism-deficient and yellow-green-like 3
[UP]	Glyma.01G245700	423.974	196.899	1.10652	227.075	0.908636	227.078	DNAJ heat shock N-terminal domain-containing protein
[UP]	Glyma.02G000100	269.546	104.926	1.36116	164.62	0.925441	164.626	B-block binding subunit of TFIIIC
[UP]	Glyma.02G003100	219.006	72.5417	1.59409	146.465	0.945359	146.473
[UP]	Glyma.02G003200	542.836	198.194	1.4536	344.642	0.931859	344.645	AGC (cAMP-dependent, cGMP-dependent and protein kinase C) kinase family protein
[UP]	Glyma.02G004800	90.7847	1.29539	6.13099	89.4893	0.988261	89.6991
[UP]	Glyma.02G008000	4939.81	2053.19	1.26659	2886.62	0.922583	2886.62	ATP binding cassette subfamily B4
[UP]	Glyma.02G009500	842.332	225.397	1.90192	616.935	0.954675	616.938	NIM1-interacting 1
[UP]	Glyma.02G009800	2475.52	677.488	1.86947	1798.03	0.955127	1798.03	myb domain protein 2
[UP]	Glyma.02G010900	1977.61	629.558	1.65135	1348.05	0.950896	1348.05	WRKY DNA-binding protein 23
[UP]	Glyma.02G013500	403.384	67.3601	2.58219	336.024	0.991621	336.033	transcription coactivators
[UP]	Glyma.02G014200	110.439	23.317	2.2438	87.1222	0.968736	87.1511	CTP synthase family protein
[UP]	Glyma.02G015100	59.8992	19.4308	1.62419	40.4684	0.912124	40.501	winged-helix DNA-binding transcription factor family protein
[UP]	Glyma.02G015200	94.5284	32.3847	1.54544	62.1437	0.914813	62.163
[UP]	Glyma.02G015500	37.437	6.47694	2.53108	30.9601	0.925711	31.0634	P-loop nucleoside triphosphate hydrolases superfamily protein with CH (Calponin Homology) domain
[UP]	Glyma.02G016100	42990.8	8707.59	2.30368	34283.2	0.980959	34283.2	Integrase-type DNA-binding superfamily protein
[UP]	Glyma.02G017000	547.516	81.6094	2.74609	465.907	0.992342	465.915	Protein of unknown function, DUF538
[UP]	Glyma.02G018300	1346.8	237.056	2.50623	1109.74	0.984641	1109.74
[UP]	Glyma.02G018900	43.9885	1.29539	5.08567	42.6931	0.964003	42.9949	basic helix-loop-helix (bHLH) DNA-binding superfamily protein
[UP]	Glyma.02G020000	28.0777	1.29539	4.43797	26.7824	0.927411	27.1476	ubiquitin carrier protein 1
[UP]	Glyma.02G020100	73.9381	14.2493	2.37543	59.6888	0.96283	59.7361	Pentatricopeptide repeat (PPR) superfamily protein
[UP]	Glyma.02G020300	87.9769	20.7262	2.08567	67.2507	0.961963	67.2831	WRKY DNA-binding protein 72
[UP]	Glyma.02G022000	814.255	344.573	1.24067	469.682	0.920442	469.683	PAS/LOV protein B
[UP]	Glyma.02G022200	541.901	129.539	2.06464	412.362	0.978871	412.367	nitrate transporter 1:2
[UP]	Glyma.02G023500	2386.61	712.463	1.74407	1674.15	0.952436	1674.15	DNAJ heat shock family protein
[UP]	Glyma.02G026300	5210.29	875.682	2.57289	4334.61	0.984814	4334.61	myb-like transcription factor family protein
[UP]	Glyma.02G026400	262.995	31.0893	3.08055	231.906	0.994618	231.926	cofactor assembly of complex C
[UP]	Glyma.02G026600	286.393	47.9293	2.57902	238.464	0.990506	238.478	ARM repeat superfamily protein
[UP]	Glyma.02G027400	41.1807	6.47694	2.66858	34.7038	0.943887	34.8062	response regulator 3
[UP]	Glyma.02G028400	4369.83	562.198	2.95843	3807.64	0.994146	3807.64
[UP]	Glyma.02G028600	776.818	148.97	2.38256	627.848	0.984058	627.853	Matrixin family protein
[UP]	Glyma.02G028700	5021.24	2487.14	1.01355	2534.09	0.908403	2534.09	Matrixin family protein
[UP]	Glyma.02G028800	5951.55	14.2493	8.70623	5937.3	0.999992	5937.3	Matrixin family protein
[UP]	Glyma.02G029200	1347.73	437.841	1.62205	909.891	0.950674	909.892	Transducin/WD40 repeat-like superfamily protein
[UP]	Glyma.02G029600	456.731	199.49	1.19503	257.242	0.91515	257.245	ARG1-like 1
[UP]	Glyma.02G029900	525.054	12.9539	5.34101	512.1	0.999241	512.128	UDP-glucosyl transferase 74B1
[UP]	Glyma.02G030300	503.528	97.1541	2.37372	406.374	0.983495	406.381
[UP]	Glyma.02G031000	65.5147	6.47694	3.33844	59.0378	0.977158	59.1321	nucleobase-ascorbate transporter 7
[UP]	Glyma.02G041900	1685.6	836.82	1.01027	848.781	0.908134	848.781	phosphoserine aminotransferase
[UP]	Glyma.02G045000	30.8855	2.59077	3.57548	28.2947	0.934175	28.5198	Eukaryotic aspartyl protease family protein
[UP]	Glyma.02G048300	204.968	81.6094	1.32859	123.358	0.92252	123.365	calcium-dependent protein kinase 28
[UP]	Glyma.02G048600	36.5011	9.06771	2.00913	27.4334	0.911087	27.5068	flavanone 3-hydroxylase
[UP]	Glyma.02G049700	944.348	168.4	2.48742	775.948	0.984446	775.952	Zinc finger C-x8-C-x5-C-x3-H type family protein
[UP]	Glyma.02G049800	5857.95	1461.2	2.00325	4396.76	0.979905	4396.76	RNA-binding (RRM/RBD/RNP motifs) family protein
[UP]	Glyma.02G049900	243.34	56.997	2.09402	186.343	0.976178	186.355
[UP]	Glyma.02G050700	391.217	125.653	1.63853	265.564	0.948793	265.569	Protein of unknown function (DUF726)
[UP]	Glyma.02G052000	43.9885	6.47694	2.76374	37.5115	0.94968	37.6132	S-adenosyl-L-methionine-dependent methyltransferases superfamily protein
[UP]	Glyma.02G053100	190.929	49.2247	1.95558	141.704	0.949474	141.717	basic helix-loop-helix (bHLH) DNA-binding superfamily protein
[UP]	Glyma.02G055100	666.379	326.438	1.02953	339.941	0.907081	339.943	Chaperone DnaJ-domain superfamily protein
[UP]	Glyma.02G057400	212.455	6.47694	5.0357	205.978	0.996723	206.04	succinate dehydrogenase 1-1
[UP]	Glyma.02G059400	52.4118	11.6585	2.16851	40.7533	0.942027	40.811	galacturonosyltransferase-like 2
[UP]	Glyma.02G062400	66.4507	19.4308	1.77394	47.0199	0.922127	47.0533	Prolyl oligopeptidase family protein
[UP]	Glyma.02G064500	479.194	186.536	1.36116	292.658	0.928257	292.661	rhomboid protein-related
[UP]	Glyma.02G064600	147.876	50.5201	1.54946	97.356	0.924702	97.3684	agenet domain-containing protein
[UP]	Glyma.02G066000	995.824	441.727	1.17274	554.097	0.916048	554.098	Phosphoglycerate mutase family protein
[UP]	Glyma.02G067500	2301.44	80.314	4.84074	2221.13	0.999948	2221.13	nudix hydrolase homolog 12
[UP]	Glyma.02G069900	277.97	33.6801	3.04496	244.29	0.994863	244.309	apyrase 2
[UP]	Glyma.02G072400	1570.48	591.992	1.40756	978.49	0.930687	978.491	arabinogalactan protein 14
[UP]	Glyma.02G072500	1252.27	247.419	2.33951	1004.85	0.984354	1004.85
[UP]	Glyma.02G072600	364.075	163.219	1.15743	200.856	0.911079	200.859	APR-like 5
[UP]	Glyma.02G072800	359.395	110.108	1.70665	249.287	0.949208	249.293	related to AP2 11
[UP]	Glyma.02G073200	35.5651	5.18155	2.77901	30.3836	0.934094	30.5104	fucosyltransferase 13
[UP]	Glyma.02G074100	405.256	115.289	1.81357	289.966	0.952811	289.972	decapping 2
[UP]	Glyma.02G075200	253.636	108.813	1.22091	144.823	0.915491	144.828	Ubiquitin carboxyl-terminal hydrolase family protein
[UP]	Glyma.02G078500	2278.98	891.227	1.35452	1387.75	0.929797	1387.75	Protein kinase superfamily protein
[UP]	Glyma.02G079400	97.3362	12.9539	2.90959	84.3823	0.981325	84.4325	one-helix protein 2
[UP]	Glyma.02G080200	9519.29	4507.95	1.07838	5011.34	0.910081	5011.35	Integrase-type DNA-binding superfamily protein
[UP]	Glyma.02G080900	3830.74	389.912	3.2964	3440.83	0.997604	3440.83	cellulose synthase 6
[UP]	Glyma.02G081300	64.5788	18.1354	1.83225	46.4434	0.923217	46.4795	HSP20-like chaperones superfamily protein
[UP]	Glyma.02G082000	344.42	5.18155	6.05464	339.239	0.998536	339.293	Duplicated homeodomain-like superfamily protein
[UP]	Glyma.02G082100	669.186	163.219	2.0356	505.968	0.979147	505.972	Duplicated homeodomain-like superfamily protein
[UP]	Glyma.02G089500	3104.46	1119.21	1.47186	1985.25	0.934151	1985.25
[UP]	Glyma.02G090000	650.468	20.7262	4.97195	629.742	0.999483	629.761	MATE efflux family protein
[UP]	Glyma.02G091600	179.698	34.9755	2.36116	144.722	0.978877	144.741
[UP]	Glyma.02G092300	1981.35	330.324	2.58453	1651.03	0.993021	1651.03	Calcium-binding EF-hand family protein
[UP]	Glyma.02G092500	3981.42	80.314	5.63149	3901.11	0.99998	3901.11	Uncharacterised protein family (UPF0497)
[UP]	Glyma.02G093100	69.2584	20.7262	1.74053	48.5323	0.922961	48.5635
[UP]	Glyma.02G093600	566.235	167.105	1.76065	399.13	0.951411	399.134
[UP]	Glyma.02G094500	6227.64	2791.56	1.15762	3436.09	0.914435	3436.09	C2H2 and C2HC zinc fingers superfamily protein
[UP]	Glyma.02G095900	821.742	356.232	1.20587	465.511	0.916665	465.512	Phosphatidylinositol N-acetyglucosaminlytransferase subunit P-related
[UP]	Glyma.02G099500	15111.4	2551.91	2.56599	12559.5	0.98483	12559.5	AP2/B3 transcription factor family protein
[UP]	Glyma.02G100100	31.8214	5.18155	2.61854	26.6399	0.920538	26.7683	ROTUNDIFOLIA like 15
[UP]	Glyma.02G101400	43.9885	5.18155	3.08567	38.8069	0.95549	38.9294	2-oxoglutarate (2OG) and Fe(II)-dependent oxygenase superfamily protein
[UP]	Glyma.02G101800	1415.12	708.577	0.997927	706.542	0.908017	706.542	nuclear matrix constituent protein-related
[UP]	Glyma.02G102000	433.333	172.287	1.33067	261.047	0.927519	261.05	Tetratricopeptide repeat (TPR)-like superfamily protein
[UP]	Glyma.02G102400	1155.87	284.985	2.02002	870.882	0.979621	870.884	Thioredoxin superfamily protein
[UP]	Glyma.02G104200	819.87	284.985	1.52451	534.885	0.934303	534.887	Cystathionine beta-synthase (CBS) family protein
[UP]	Glyma.02G106300	192.801	25.9077	2.89565	166.893	0.989584	166.918	Fatty acid/sphingolipid desaturase
[UP]	Glyma.02G106600	30.8855	5.18155	2.57548	25.704	0.916362	25.8327	origin recognition complex protein 6
[UP]	Glyma.02G106700	5797.12	1531.15	1.92072	4265.97	0.955318	4265.97	sphingoid base hydroxylase 2
[UP]	Glyma.02G108300	19074.2	1075.17	4.14898	17999	0.999888	17999	RING/U-box superfamily protein
[UP]	Glyma.02G114500	74.874	11.6585	2.68308	63.2155	0.973393	63.2724	mitochondrial editing factor 21
[UP]	Glyma.02G115000	144.132	0.5	8.17125	143.632	0.994227	143.865	CLAVATA3/ESR-RELATED 9
[UP]	Glyma.02G115200	289.201	117.88	1.29475	171.321	0.918681	171.325	WRKY DNA-binding protein 57
[UP]	Glyma.02G116100	255.508	120.471	1.08468	135.036	0.903779	135.041	plasmodesmata callose-binding protein 3
[UP]	Glyma.02G122700	1070.7	388.616	1.46213	682.082	0.93372	682.084	18S pre-ribosomal assembly protein gar2-related
[UP]	Glyma.02G123700	5034.34	1519.49	1.72822	3514.85	0.95163	3514.85	phosphoinositide 4-kinase gamma 7
[UP]	Glyma.02G124100	1234.49	307.007	2.00757	927.478	0.979655	927.48	sugar transporter 1
[UP]	Glyma.02G131800	233.981	53.1109	2.13931	180.87	0.976159	180.883	cold regulated gene 27
[UP]	Glyma.02G132400	85.1692	33.6801	1.33844	51.4891	0.902773	51.5065	LAG1 homologue 2
[UP]	Glyma.02G133200	1868.11	284.985	2.71262	1583.12	0.993114	1583.12	PLAC8 family protein
[UP]	Glyma.02G133400	1315.91	545.358	1.27079	770.552	0.922251	770.553	autophagy 2
[UP]	Glyma.02G133500	1289.7	402.865	1.67867	886.839	0.951002	886.841	ARP protein (REF)
[UP]	Glyma.02G134300	3992.66	366.595	3.44509	3626.06	0.998883	3626.06	P-loop containing nucleoside triphosphate hydrolases superfamily protein
[UP]	Glyma.02G134400	10428.1	1843.34	2.50008	8584.74	0.984828	8584.74	RNA-binding protein 47B
[UP]	Glyma.02G134500	6830.38	2204.75	1.63135	4625.63	0.950947	4625.63	Protein of unknown function (DUF1645)
[UP]	Glyma.02G135400	1420.73	288.871	2.29814	1131.86	0.980776	1131.87	Homeodomain-like superfamily protein
[UP]	Glyma.02G136700	13687.9	1331.66	3.36161	12356.2	0.998907	12356.2	maternal effect embryo arrest 14
[UP]	Glyma.02G137200	607.415	209.853	1.53331	397.563	0.933873	397.566	Eukaryotic translation initiation factor eIF2A family protein
[UP]	Glyma.02G137300	73.0021	24.6124	1.56856	48.3898	0.905479	48.4152	RING/FYVE/PHD zinc finger superfamily protein
[UP]	Glyma.02G139900	1741.76	814.799	1.09603	926.958	0.911084	926.958	RNA-binding (RRM/RBD/RNP motifs) family protein
[UP]	Glyma.02G140100	104.824	20.7262	2.33844	84.0974	0.971737	84.1299	TRICHOME BIREFRINGENCE-LIKE 38
[UP]	Glyma.02G140200	252.7	101.04	1.32249	151.66	0.92447	151.665	RNA-binding KH domain-containing protein
[UP]	Glyma.02G141400	1674.37	190.422	3.13635	1483.95	0.997265	1483.95	prenylated RAB acceptor 1.F4
[UP]	Glyma.02G142300	347.228	84.2002	2.04399	263.028	0.977701	263.036	RNI-like superfamily protein
[UP]	Glyma.02G142600	721.598	194.308	1.89285	527.29	0.954492	527.293	AUX/IAA transcriptional regulator family protein
[UP]	Glyma.02G142700	343.484	155.446	1.14383	188.038	0.910333	188.041	plastid transcriptionally active 9
[UP]	Glyma.02G143200	195.608	77.7232	1.33155	117.885	0.921973	117.893	histone H2A 11
[UP]	Glyma.02G144400	105.76	7.77232	3.7663	97.9872	0.989171	98.0596	indeterminate(ID)-domain 12
[UP]	Glyma.02G145000	85.1692	32.3847	1.39502	52.7845	0.904661	52.8029	NIMA-related kinase 4
[UP]	Glyma.02G146000	1009.86	370.481	1.44669	639.382	0.932772	639.384	Galactose oxidase/kelch repeat superfamily protein
[UP]	Glyma.02G146100	241.469	73.8371	1.70942	167.632	0.947126	167.64	Protein of unknown function (DUF581)
[UP]	Glyma.02G146400	43.9885	7.77232	2.50071	36.2161	0.93955	36.3024	ovate family protein 12
[UP]	Glyma.02G146900	2620.59	967.654	1.43733	1652.94	0.933177	1652.94	time for coffee
[UP]	Glyma.02G148200	32345.6	978.017	5.04756	31367.5	1	31367.6	Eukaryotic aspartyl protease family protein
[UP]	Glyma.02G148600	159.107	3.88616	5.35551	155.221	0.994923	155.313	isopentenyltransferase 3
[UP]	Glyma.02G149000	47.7322	5.18155	3.20351	42.5506	0.96163	42.671	ROTUNDIFOLIA like 14
[UP]	Glyma.02G150600	292.009	98.4494	1.56856	193.559	0.931459	193.566	receptor-like kinase in in flowers 3
[UP]	Glyma.02G150700	353.78	76.4279	2.21068	277.352	0.978833	277.361	Protein kinase family protein
[UP]	Glyma.02G152800	1026.71	259.077	1.98657	767.632	0.955012	767.635	F-box/RNI-like superfamily protein
[UP]	Glyma.02G152900	55.2196	10.3631	2.41372	44.8565	0.950945	44.9214	B-box type zinc finger protein with CCT domain
[UP]	Glyma.02G153800	341.613	145.083	1.23548	196.529	0.917808	196.533	Cation efflux family protein
[UP]	Glyma.02G155000	9200.14	717.645	3.68031	8482.5	0.999488	8482.5	AAA-type ATPase family protein
[UP]	Glyma.02G155400	483.873	193.013	1.32593	290.86	0.92791	290.864
[UP]	Glyma.02G155550	322.894	0.5	9.33492	322.394	0.998421	322.529
[UP]	Glyma.02G155600	14294.4	1533.74	3.22032	12760.6	0.997627	12760.6	Adenine nucleotide alpha hydrolases-like superfamily protein
[UP]	Glyma.02G155701	24.334	1.29539	4.23152	23.0387	0.914107	23.424	beta glucosidase 11
[UP]	Glyma.02G157700	127.286	45.3386	1.48926	81.9472	0.921078	81.9608	binding
[UP]	Glyma.02G157800	5496.69	604.946	3.18368	4891.74	0.997616	4891.74	Transcription elongation factor (TFIIS) family protein
[UP]	Glyma.02G157900	11284.4	110.108	6.67927	11174.3	1	11174.3
[UP]	Glyma.02G158200	19460.7	4742.41	2.03687	14718.3	0.97992	14718.3	Proteinase inhibitor, propeptide
[UP]	Glyma.02G158200	19460.7	4742.41	2.03687	14718.3	0.97992	14718.3	SERINE CARBOXYPEPTIDASE-LIKE 49
[UP]	Glyma.02G167600	2207.85	823.866	1.42216	1383.98	0.932962	1383.98	ubiquitin-specific protease 12
[UP]	Glyma.02G168900	175.018	71.2463	1.29662	103.772	0.913646	103.78	RNA binding;RNA binding
[UP]	Glyma.02G169200	1926.13	375.662	2.3582	1550.47	0.984485	1550.47	protein phosphatase 2A-3
[UP]	Glyma.02G169200	1926.13	375.662	2.3582	1550.47	0.984485	1550.47	protein phosphatase 2A-4
[UP]	Glyma.02G170300	241.469	112.699	1.09936	128.77	0.904536	128.775
[UP]	Glyma.02G171200	731.893	120.471	2.60295	611.422	0.99257	611.428	Plant protein of unknown function (DUF828)
[UP]	Glyma.02G172300	39.3088	1.29539	4.9234	38.0135	0.958126	38.331
[UP]	Glyma.02G172350	39.3088	3.88616	3.33844	35.4227	0.951749	35.5797
[UP]	Glyma.02G174700	74.874	20.7262	1.85301	54.1478	0.929916	54.1795
[UP]	Glyma.02G178700	43.9885	10.3631	2.08567	33.6254	0.928505	33.69
[UP]	Glyma.02G182200	667.315	75.1325	3.15086	592.182	0.996791	592.19	curculin-like (mannose-binding) lectin family protein / PAN domain-containing protein
[UP]	Glyma.02G182300	4709.57	76.4279	5.94535	4633.15	0.999987	4633.15
[UP]	Glyma.02G182400	1412.31	24.6124	5.84253	1387.7	0.999882	1387.71	guanylate kinase
[UP]	Glyma.02G182600	1135.28	294.053	1.9489	841.224	0.955065	841.226	Remorin family protein
[UP]	Glyma.02G184100	842.332	405.456	1.05484	436.876	0.908028	436.878	Protein of unknown function (DUF288)
[UP]	Glyma.02G184500	230.238	77.7232	1.56671	152.514	0.929781	152.522
[UP]	Glyma.02G189600	377.178	181.354	1.05643	195.824	0.905837	195.826	S-adenosyl-L-methionine-dependent methyltransferases superfamily protein
[UP]	Glyma.02G190900	1257.88	379.548	1.72864	878.335	0.951362	878.336
[UP]	Glyma.02G192800	108.567	37.5662	1.53108	71.0011	0.918448	71.0176	Pentatricopeptide repeat (PPR) superfamily protein
[UP]	Glyma.02G194400	205.903	89.3817	1.20392	116.522	0.909589	116.528	RING/U-box superfamily protein
[UP]	Glyma.02G195900	4148.02	1764.32	1.23331	2383.7	0.921161	2383.7	plant U-box 23
[UP]	Glyma.02G197300	112.311	46.6339	1.26805	65.6771	0.903792	65.6893
[UP]	Glyma.02G197600	215.263	25.9077	3.05464	189.355	0.993651	189.38	NDR1/HIN1-like 1
[UP]	Glyma.02G198000	412.743	89.3817	2.20719	323.361	0.979282	323.369	Double Clp-N motif-containing P-loop nucleoside triphosphate hydrolases superfamily protein
[UP]	Glyma.02G198700	180.634	53.1109	1.76599	127.523	0.945713	127.535	E2F transcription factor 3
[UP]	Glyma.02G199500	67.3866	0.5	7.07439	66.8866	0.981586	67.2597	ovate family protein 13
[UP]	Glyma.02G200500	61.771	10.3631	2.57548	51.4079	0.966064	51.4724	AP2/B3-like transcriptional factor family protein
[UP]	Glyma.02G202900	345.356	46.6339	2.88863	298.722	0.992371	298.736	SOS3-interacting protein 3
[UP]	Glyma.02G203400	712.239	295.348	1.26994	416.891	0.921578	416.893	BTB/POZ domain with WD40/YVTN repeat-like protein
[UP]	Glyma.02G204800	29.9496	2.59077	3.53108	27.3588	0.930138	27.5858
[UP]	Glyma.02G205600	42.1166	2.59077	4.02293	39.5258	0.9596	39.73	heat shock protein 70B
[UP]	Glyma.02G206300	408.063	154.151	1.40445	253.912	0.928539	253.916	Leucine-rich receptor-like protein kinase family protein
[UP]	Glyma.02G207900	50.5399	15.5446	1.70101	34.9953	0.904478	35.0366	Metal-dependent phosphohydrolase
[UP]	Glyma.02G208000	22385.5	5125.85	2.1267	17259.6	0.980166	17259.6	UDP-D-glucuronate 4-epimerase 1
[UP]	Glyma.02G208500	1035.13	163.219	2.66494	871.914	0.992813	871.918	Protein kinase superfamily protein
[UP]	Glyma.02G208600	354.716	0.5	9.47052	354.216	0.99864	354.342	Protein of unknown function (DUF1637)
[UP]	Glyma.02G209600	29.9496	5.18155	2.53108	24.768	0.903765	24.897
[UP]	Glyma.02G211300	191.865	55.7017	1.7843	136.163	0.946405	136.175	purin 7
[UP]	Glyma.02G213500	1285.02	563.494	1.18933	721.531	0.916906	721.532	Predicted AT-hook DNA-binding family protein
[UP]	Glyma.02G213800	23.3981	0.5	5.54832	22.8981	0.908825	23.5607	basic helix-loop-helix 32
[UP]	Glyma.02G215300	146.004	33.6801	2.11604	112.324	0.971881	112.344	Protein kinase superfamily protein
[UP]	Glyma.02G216600	352.844	124.357	1.50454	228.487	0.932054	228.491	AGAMOUS-like 16
[UP]	Glyma.02G216800	80.4895	18.1354	2.14999	62.3541	0.959952	62.3912
[UP]	Glyma.02G217600	2594.38	725.417	1.83851	1868.97	0.954631	1868.97	Phosphoglycerate mutase family protein
[UP]	Glyma.02G217800	11661.6	310.893	5.22921	11350.7	1	11350.7	beta HLH protein 93
[UP]	Glyma.02G217900	92.6566	23.317	1.99051	69.3396	0.938103	69.3682	hydroxyproline-rich glycoprotein family protein
[UP]	Glyma.02G220300	214.327	46.6339	2.20036	167.693	0.976344	167.707	Calcium-dependent lipid-binding (CaLB domain) family protein
[UP]	Glyma.02G220500	2260.26	170.991	3.72449	2089.27	0.999448	2089.27	Vacuolar iron transporter (VIT) family protein
[UP]	Glyma.02G220700	793.664	366.595	1.11434	427.07	0.910447	427.071	Autophagy-related protein 13
[UP]	Glyma.02G222400	87443.5	10460.3	3.06343	76983.2	0.997359	76983.2	Aldolase superfamily protein
[UP]	Glyma.02G222900	788.049	351.05	1.16661	436.999	0.915743	437	GBF-interacting protein 1
[UP]	Glyma.02G222900	788.049	351.05	1.16661	436.999	0.915743	437	Kinase-related protein of unknown function (DUF1296)
[UP]	Glyma.02G223700	428.654	103.631	2.04836	325.023	0.97836	325.029	B-box type zinc finger protein with CCT domain
[UP]	Glyma.02G223800	31.8214	3.88616	3.03358	27.9353	0.928526	28.0995	Pentatricopeptide repeat (PPR) superfamily protein
[UP]	Glyma.02G224001	2824.62	1244.87	1.18207	1579.75	0.916745	1579.75	calmodulin-binding receptor-like cytoplasmic kinase 1
[UP]	Glyma.02G224001	2824.62	1244.87	1.18207	1579.75	0.916745	1579.75	phosphate transporter 4;3
[UP]	Glyma.02G225600	611.159	93.2679	2.7121	517.891	0.992459	517.898	josephin protein-related
[UP]	Glyma.02G227000	7930.09	2524.71	1.65122	5405.38	0.951015	5405.38	zinc finger (CCCH-type) family protein
[UP]	Glyma.02G227500	192.801	81.6094	1.2403	111.191	0.912893	111.198	Mannose-binding lectin superfamily protein
[UP]	Glyma.02G232500	400.576	72.5417	2.46519	328.034	0.983259	328.043
[UP]	Glyma.02G233900	303.24	55.7017	2.44467	247.538	0.98215	247.55	Peroxidase superfamily protein
[UP]	Glyma.02G234000	602.736	73.8371	3.02911	528.899	0.996645	528.907	Peroxidase superfamily protein
[UP]	Glyma.02G234300	2510.15	800.549	1.64871	1709.6	0.950946	1709.6	RING/U-box superfamily protein with ARM repeat domain
[UP]	Glyma.02G234600	467.027	71.2463	2.71262	395.78	0.992049	395.79	LOB domain-containing protein 13
[UP]	Glyma.02G234700	176.89	75.1325	1.23534	101.757	0.911539	101.765
[UP]	Glyma.02G236300	54.2836	11.6585	2.21914	42.6252	0.944938	42.6829	extra-large G-protein 1
[UP]	Glyma.02G240200	204.032	32.3847	2.65541	171.647	0.988751	171.667	PHYTOENE SYNTHASE
[UP]	Glyma.02G240400	76.7458	24.6124	1.64071	52.1335	0.924721	52.1593	sucrose synthase 6
[UP]	Glyma.02G241500	122.606	38.8616	1.65761	83.7446	0.938046	83.761	Concanavalin A-like lectin protein kinase family protein
[UP]	Glyma.02G243500	141.325	46.6339	1.59956	94.6907	0.940106	94.7042	Pentatricopeptide repeat (PPR) superfamily protein
[UP]	Glyma.02G243600	1300	294.053	2.14436	1005.95	0.979951	1005.95	Eukaryotic aspartyl protease family protein
[UP]	Glyma.02G244500	1131.53	54.4063	4.37836	1077.13	0.99978	1077.14	ADP-ribosylation factor-like A1A
[UP]	Glyma.02G244700	106.695	42.7478	1.31958	63.9477	0.910046	63.9613	O-Glycosyl hydrolases family 17 protein
[UP]	Glyma.02G245000	466.091	141.197	1.7229	324.893	0.950089	324.898	high mobility group A
[UP]	Glyma.02G245100	241.469	116.585	1.05046	124.884	0.901805	124.888	high mobility group A
[UP]	Glyma.02G245800	420.23	182.65	1.2021	237.581	0.914845	237.584	pfkB-like carbohydrate kinase family protein
[UP]	Glyma.02G247000	5795.25	759.097	2.93251	5036.15	0.994156	5036.15
[UP]	Glyma.02G247600	5758.75	1456.02	1.98373	4302.73	0.955365	4302.73	botrytis-induced kinase1
[UP]	Glyma.02G247600	5758.75	1456.02	1.98373	4302.73	0.955365	4302.73	Protein kinase superfamily protein
[UP]	Glyma.02G247700	112.311	45.3386	1.30869	66.9724	0.904717	66.9852	Radical SAM superfamily protein
[UP]	Glyma.02G251500	70.1944	24.6124	1.51197	45.582	0.902456	45.6071	Transducin/WD40 repeat-like superfamily protein
[UP]	Glyma.02G251700	165.659	75.1325	1.14071	90.5263	0.902489	90.5334	nucleotide binding;protein binding
[UP]	Glyma.02G252900	437.077	75.1325	2.54038	361.944	0.983501	361.953	Protein of unknown function (DUF620)
[UP]	Glyma.02G253600	2892.94	1106.26	1.38685	1786.68	0.930807	1786.68	Nucleotide-sugar transporter family protein
[UP]	Glyma.02G254600	4134.92	1979.35	1.06283	2155.56	0.909311	2155.56	HXXXD-type acyl-transferase family protein
[UP]	Glyma.02G258100	114.183	36.2708	1.65446	77.912	0.936361	77.9296	E3 ubiquitin ligase, putative
[UP]	Glyma.02G259600	494.168	106.222	2.21792	387.947	0.979739	387.953
[UP]	Glyma.02G259700	1818.5	3.88616	8.87019	1814.62	0.99993	1814.64	Hypoxia-responsive family protein
[UP]	Glyma.02G260100	295.752	84.2002	1.81249	211.552	0.951539	211.56	Transmembrane amino acid transporter family protein
[UP]	Glyma.02G260500	6253.85	2560.98	1.28805	3692.87	0.923021	3692.87	PLAC8 family protein
[UP]	Glyma.02G260600	2014.11	443.022	2.18469	1571.09	0.980757	1571.09	Staphylococcal nuclease homologue
[UP]	Glyma.02G260800	35188	2493.62	3.81877	32694.4	0.999758	32694.4
[UP]	Glyma.02G261100	1228.87	466.339	1.39788	762.53	0.930547	762.531	prenylated RAB acceptor 1.B4
[UP]	Glyma.02G261700	56.1555	10.3631	2.43797	45.7924	0.952121	45.8573	Integrase-type DNA-binding superfamily protein
[UP]	Glyma.02G261900	2255.58	775.937	1.53949	1479.64	0.934932	1479.64	PYR1-like 6
[UP]	Glyma.02G262500	133.837	55.7017	1.26469	78.1356	0.908206	78.1458	ferritin 4
[UP]	Glyma.02G264200	189.993	24.6124	2.94849	165.38	0.989551	165.407	plant U-box 13
[UP]	Glyma.02G264600	34.6292	3.88616	3.15557	30.7431	0.938245	30.9046	HXXXD-type acyl-transferase family protein
[UP]	Glyma.02G264800	247.084	40.157	2.62128	206.927	0.98985	206.944	RING/U-box superfamily protein
[UP]	Glyma.02G265900	27811.9	924.907	4.91025	26887	1	26887	Calcium-binding EF-hand family protein
[UP]	Glyma.02G266000	71.1303	12.9539	2.45708	58.1764	0.96248	58.2283	IQ-domain 33
[UP]	Glyma.02G267800	256.443	90.6771	1.49983	165.766	0.93023	165.773	Transducin/WD40 repeat-like superfamily protein
[UP]	Glyma.02G270600	193.736	37.5662	2.36659	156.17	0.97956	156.188	CLAVATA3/ESR-RELATED 20
[UP]	Glyma.02G271300	3442.33	773.346	2.1542	2668.99	0.980139	2668.99	ERD (early-responsive to dehydration stress) family protein
[UP]	Glyma.02G272600	337.869	126.948	1.41223	210.921	0.927747	210.926	HSP20-like chaperones superfamily protein
[UP]	Glyma.02G275900	3646.36	866.614	2.073	2779.75	0.979903	2779.75	CBL-interacting protein kinase 3
[UP]	Glyma.02G276100	275.162	6.47694	5.40883	268.685	0.997856	268.739
[UP]	Glyma.02G276200	254.572	108.813	1.22623	145.759	0.915566	145.764	Pentatricopeptide repeat (PPR) superfamily protein
[UP]	Glyma.02G277400	519.438	129.539	2.00357	389.9	0.978737	389.905	plectin-related
[UP]	Glyma.02G286900	315.407	10.3631	4.92769	305.044	0.998286	305.083	phy rapidly regulated 2
[UP]	Glyma.02G288300	129.158	14.2493	3.18017	114.908	0.989559	114.952	Integrin-linked protein kinase family
[UP]	Glyma.02G289300	1289.7	632.149	1.0287	657.556	0.908077	657.556	Ras-related small GTP-binding family protein
[UP]	Glyma.02G290500	278.906	80.314	1.79605	198.592	0.949211	198.6	DEA(D/H)-box RNA helicase family protein
[UP]	Glyma.02G291200	121.67	9.06771	3.74609	112.603	0.99122	112.665	RING/U-box superfamily protein
[UP]	Glyma.02G291500	79.5536	10.3631	2.94047	69.1905	0.976887	69.253	Translation initiation factor SUI1 family protein
[UP]	Glyma.02G294000	12678	648.989	4.28799	12029.1	0.999938	12029.1	O-Glycosyl hydrolases family 17 protein
[UP]	Glyma.02G295400	1507.78	186.536	3.0149	1321.24	0.997227	1321.24	RING/FYVE/PHD zinc finger superfamily protein
[UP]	Glyma.02G297900	64.5788	16.84	1.93917	47.7388	0.924877	47.7782	Mitochondrial transcription termination factor family protein
[UP]	Glyma.02G298900	107.631	29.7939	1.85301	77.8375	0.940099	77.8595	Tetratricopeptide repeat (TPR)-like superfamily protein
[UP]	Glyma.02G301800	2174.15	106.222	4.3553	2067.93	0.999922	2067.94	oligopeptide transporter 5
[UP]	Glyma.02G303300	879.769	137.311	2.67968	742.458	0.992725	742.463	seed imbibition 1
[UP]	Glyma.02G303400	1499.35	189.127	2.98692	1310.23	0.994031	1310.23	cytochrome c oxidase 15
[UP]	Glyma.02G304000	509.143	112.699	2.1756	396.444	0.979701	396.45	ARM repeat superfamily protein
[UP]	Glyma.02G305200	447.372	202.08	1.14655	245.292	0.911876	245.294	Nucleoporin, Nup133/Nup155-like
[UP]	Glyma.02G305900	844.204	239.647	1.81668	604.558	0.95414	604.56	histidine kinase 2
[UP]	Glyma.02G307500	58.0273	5.18155	3.48528	52.8458	0.97271	52.9606
[UP]	Glyma.02G310400	2268.68	694.328	1.70817	1574.35	0.951544	1574.36	BR-signaling kinase 1
[UP]	Glyma.02G310600	1096.9	448.204	1.29121	648.7	0.922551	648.701	Protein of unknown function (DUF630 and DUF632)
[UP]	Glyma.02G311000	23.3981	1.29539	4.17494	22.1027	0.908762	22.4936	Plant regulator RWP-RK family protein
[UP]	Glyma.02G312000	160.043	63.474	1.33422	96.5692	0.919256	96.5784	Nucleotide-sugar transporter family protein
[UP]	Glyma.03G000300	38.3729	9.06771	2.08128	29.3052	0.917762	29.379	pentatricopeptide (PPR) repeat-containing protein
[UP]	Glyma.03G005800	3893.45	1161.96	1.74448	2731.49	0.952482	2731.49	MATE efflux family protein
[UP]	Glyma.03G006000	285.457	77.7232	1.87686	207.734	0.951969	207.742	ARF GAP-like zinc finger-containing protein ZIGA4
[UP]	Glyma.03G007400	667.315	12.9539	5.68691	654.361	0.999524	654.385
[UP]	Glyma.03G007950	100.144	34.9755	1.51766	65.1685	0.916171	65.1862	cycling DOF factor 3
[UP]	Glyma.03G008000	147.876	1.29539	6.83486	146.581	0.994415	146.74
[UP]	Glyma.03G009600	1431.03	299.234	2.2577	1131.79	0.980775	1131.8	2-oxoglutarate (2OG) and Fe(II)-dependent oxygenase superfamily protein
[UP]	Glyma.03G009800	41.1807	0.5	6.3639	40.6807	0.961177	41.1755	Acyl-CoA thioesterase family protein
[UP]	Glyma.03G012600	2203.17	943.042	1.22419	1260.13	0.921047	1260.13	C2 calcium/lipid-binding plant phosphoribosyltransferase family protein
[UP]	Glyma.03G012800	33.6933	2.59077	3.70101	31.1025	0.943164	31.3219	Arabidopsis thaliana protein of unknown function (DUF821)
[UP]	Glyma.03G012900	471.706	133.425	1.82186	338.281	0.953213	338.286	downstream target of AGL15 2
[UP]	Glyma.03G012900	471.706	133.425	1.82186	338.281	0.953213	338.286	Arabidopsis thaliana protein of unknown function (DUF821)
[UP]	Glyma.03G013400	525.99	133.425	1.97901	392.565	0.954213	392.57	Remorin family protein
[UP]	Glyma.03G014300	52.4118	14.2493	1.879	38.1625	0.913325	38.2088	NAD(P)-binding Rossmann-fold superfamily protein
[UP]	Glyma.03G014400	62.707	11.6585	2.42725	51.0485	0.957568	51.1062	NAD(P)-binding Rossmann-fold superfamily protein
[UP]	Glyma.03G018900	1994.46	988.381	1.01286	1006.08	0.90822	1006.08	phospholipase D beta 1
[UP]	Glyma.03G019800	31.8214	3.88616	3.03358	27.9353	0.928526	28.0995	gibberellin 20 oxidase 2
[UP]	Glyma.03G022800	1272.86	468.93	1.44063	803.928	0.932914	803.929	EF hand calcium-binding protein family
[UP]	Glyma.03G022900	405.256	125.653	1.68939	279.603	0.949306	279.608	SEC7-like guanine nucleotide exchange family protein
[UP]	Glyma.03G023000	50.5399	15.5446	1.70101	34.9953	0.904478	35.0366	LOB domain-containing protein 18
[UP]	Glyma.03G025200	123.542	15.5446	2.99051	107.997	0.985348	108.039
[UP]	Glyma.03G025600	68.3225	18.1354	1.91355	50.1871	0.927545	50.2236
[UP]	Glyma.03G026600	1982.29	533.7	1.89307	1448.59	0.955104	1448.59	Protein of unknown function (DUF1442)
[UP]	Glyma.03G028600	57.0914	2.59077	4.46182	54.5006	0.975142	54.683	Plant invertase/pectin methylesterase inhibitor superfamily protein
[UP]	Glyma.03G029400	2769.4	344.573	3.00669	2424.83	0.997314	2424.83	Plant invertase/pectin methylesterase inhibitor superfamily
[UP]	Glyma.03G032900	3008.06	1161.96	1.37227	1846.1	0.930043	1846.1	Nucleotidyltransferase family protein
[UP]	Glyma.03G035400	42.1166	9.06771	2.21558	33.0489	0.929459	33.1231	Pentatricopeptide repeat (PPR) superfamily protein
[UP]	Glyma.03G036700	16629.5	4360.27	1.93126	12269.2	0.955368	12269.2	ARM repeat superfamily protein
[UP]	Glyma.03G041800	394.96	161.923	1.2864	233.037	0.920342	233.04
[UP]	Glyma.03G044000	419.294	195.603	1.10003	223.691	0.90847	223.694	LRR and NB-ARC domains-containing disease resistance protein
[UP]	Glyma.03G044400	185.313	72.5417	1.35308	112.771	0.921629	112.78	Disease resistance-responsive (dirigent-like protein) family protein
[UP]	Glyma.03G047950	675.738	284.985	1.24558	390.753	0.920412	390.755	target of AVRB operation1
[UP]	Glyma.03G051300	361.267	176.173	1.03608	185.094	0.904896	185.097	tetratricopeptide repeat (TPR)-containing protein
[UP]	Glyma.03G053500	165.659	71.2463	1.21733	94.4124	0.910354	94.4203	disease resistance protein (TIR-NBS-LRR class), putative
[UP]	Glyma.03G054100	5507.92	1107.56	2.31413	4400.36	0.980943	4400.36	Disease resistance protein (TIR-NBS-LRR class) family
[UP]	Glyma.03G054600	114.183	45.3386	1.33254	68.8443	0.912115	68.8572	Disease resistance protein (TIR-NBS-LRR class) family
[UP]	Glyma.03G055100	13701.9	45.3386	8.23943	13656.6	1	13656.6	Thiamine pyrophosphate dependent pyruvate decarboxylase family protein
[UP]	Glyma.03G056700	891.001	351.05	1.34375	539.951	0.929124	539.952	fatty acid desaturase 8
[UP]	Glyma.03G056800	424.91	202.08	1.07223	222.83	0.906802	222.832	ALC-interacting protein 1
[UP]	Glyma.03G056900	1446.94	181.354	2.99612	1265.59	0.997213	1265.59	Homeodomain-like superfamily protein
[UP]	Glyma.03G057100	2981.86	1443.06	1.04708	1538.8	0.908888	1538.8	2-oxoglutarate (2OG) and Fe(II)-dependent oxygenase superfamily protein
[UP]	Glyma.03G058100	848.884	296.644	1.51684	552.24	0.934346	552.242	LMBR1-like membrane protein
[UP]	Glyma.03G058500	45.8603	0.5	6.51917	45.3603	0.967512	45.8264	cation exchanger 3
[UP]	Glyma.03G066700	98.2721	37.5662	1.38735	60.7059	0.909645	60.7217	NAD(P)-linked oxidoreductase superfamily protein
[UP]	Glyma.03G067200	2607.49	221.511	3.55721	2385.98	0.998925	2385.98
[UP]	Glyma.03G067700	1181.14	169.696	2.79915	1011.44	0.992994	1011.45	zinc-finger protein 10
[UP]	Glyma.03G068100	266.739	9.06771	4.87854	257.671	0.997687	257.717	rubisco activase
[UP]	Glyma.03G068700	326.638	148.97	1.13267	177.668	0.908461	177.672	Metal-dependent protein hydrolase
[UP]	Glyma.03G069100	427.718	152.856	1.48449	274.862	0.932142	274.866	RmlC-like cupins superfamily protein
[UP]	Glyma.03G069400	30.8855	1.29539	4.57548	29.5901	0.937813	29.9418	delta 1-pyrroline-5-carboxylate synthase 2
[UP]	Glyma.03G069800	621.454	283.69	1.13133	337.764	0.911116	337.766	Protein kinase superfamily protein
[UP]	Glyma.03G072100	2654.28	534.995	2.31073	2119.29	0.980903	2119.29	Major facilitator superfamily protein
[UP]	Glyma.03G074800	214.327	33.6801	2.66985	180.647	0.989096	180.666	fructokinase-like 1
[UP]	Glyma.03G077400	379.05	132.13	1.52043	246.92	0.932527	246.925	Disease resistance protein (TIR-NBS-LRR class) family
[UP]	Glyma.03G079150	209.647	0.5	8.71182	209.147	0.996805	209.329
[UP]	Glyma.03G079200	1514.33	757.802	0.998784	756.525	0.908068	756.526	RING/U-box superfamily protein
[UP]	Glyma.03G081200	72.0662	3.88616	4.21291	68.1801	0.982283	68.3101	DNAse I-like superfamily protein
[UP]	Glyma.03G082100	373.434	161.923	1.20554	211.511	0.914391	211.514	metallothionein 2A
[UP]	Glyma.03G084200	247.084	62.1786	1.99051	184.906	0.951523	184.916	vacuolar iron transporter (VIT) family protein
[UP]	Glyma.03G085900	973.362	180.059	2.43451	793.303	0.984256	793.307	Protein of unknown function (DUF760)
[UP]	Glyma.03G089800	392.153	128.243	1.61253	263.909	0.948725	263.914
[UP]	Glyma.03G091000	58.9633	18.1354	1.70101	40.8279	0.912812	40.8633	PLAT/LH2 domain-containing lipoxygenase family protein
[UP]	Glyma.03G098600	3510.65	573.857	2.61298	2936.8	0.99307	2936.8	alkenal reductase
[UP]	Glyma.03G102700	280.777	63.474	2.14519	217.304	0.977177	217.314	P-loop containing nucleoside triphosphate hydrolases superfamily protein
[UP]	Glyma.03G103001	396.832	186.536	1.08908	210.296	0.90748	210.299
[UP]	Glyma.03G108300	70.1944	22.0216	1.67244	48.1728	0.92156	48.2018	Pentatricopeptide repeat (PPR-like) superfamily protein
[UP]	Glyma.03G109300	55.2196	7.77232	2.82876	47.4472	0.963646	47.5315	Protein kinase superfamily protein
[UP]	Glyma.03G110100	404.32	91.9725	2.13622	312.347	0.978513	312.354	ribosomal protein L4
[UP]	Glyma.03G112000	36.5011	1.29539	4.81648	35.2057	0.952842	35.5336	ethylene-responsive element binding factor 13
[UP]	Glyma.03G112100	81.4255	0.5	7.34741	80.9255	0.986178	81.2583	ethylene-responsive element binding factor 13
[UP]	Glyma.03G112400	32.7574	2.59077	3.66036	30.1666	0.940369	30.3879	ethylene-responsive element binding factor 13
[UP]	Glyma.03G114700	1261.63	108.813	3.53537	1152.81	0.998795	1152.82	Plant protein of unknown function (DUF247)
[UP]	Glyma.03G114800	146.94	11.6585	3.65578	135.282	0.993177	135.331	Plant protein of unknown function (DUF247)
[UP]	Glyma.03G115300	8498.2	642.512	3.72536	7855.69	0.999503	7855.69	CYTOCHROME P450 51G1
[UP]	Glyma.03G116100	91.7206	23.317	1.97587	68.4037	0.937728	68.4322	UDP-Glycosyltransferase superfamily protein
[UP]	Glyma.03G116200	664.507	243.533	1.44817	420.974	0.93226	420.976	UDP-Glycosyltransferase superfamily protein
[UP]	Glyma.03G117800	174.082	54.4063	1.67792	119.676	0.943678	119.688
[UP]	Glyma.03G122000	1346.8	393.798	1.774	952.998	0.952377	953	cytochrome P450, family 98, subfamily A, polypeptide 3
[UP]	Glyma.03G122200	1208.28	563.494	1.10048	644.786	0.910848	644.787	nodulin MtN21 /EamA-like transporter family protein
[UP]	Glyma.03G123500	153.492	67.3601	1.18819	86.1316	0.904919	86.1397	Cam interacting protein 111
[UP]	Glyma.03G123600	106.695	23.317	2.19405	83.3785	0.967783	83.4073	Cyclin family protein
[UP]	Glyma.03G123900	29.0137	2.59077	3.48528	26.4229	0.926404	26.6518
[UP]	Glyma.03G123900	29.0137	2.59077	3.48528	26.4229	0.926404	26.6518	Cyclin family protein
[UP]	Glyma.03G127700	116.991	28.4985	2.03743	88.4921	0.967958	88.5156
[UP]	Glyma.03G127800	160.979	15.5446	3.37238	145.434	0.993264	145.474	VQ motif-containing protein
[UP]	Glyma.03G130700	825.486	398.979	1.04893	426.507	0.907987	426.508
[UP]	Glyma.03G132300	412.743	137.311	1.5878	275.432	0.948896	275.436	elongation defective 1 protein / ELD1 protein
[UP]	Glyma.03G132800	532.541	211.148	1.33464	321.393	0.928181	321.396
[UP]	Glyma.03G133900	119.798	19.4308	2.62419	100.368	0.983214	100.402
[UP]	Glyma.03G134200	3575.23	1510.42	1.24309	2064.81	0.921246	2064.81	autoinhibited Ca2+-ATPase 11
[UP]	Glyma.03G134500	2834.92	1072.58	1.40222	1762.34	0.930846	1762.34	UDP-Glycosyltransferase superfamily protein
[UP]	Glyma.03G134800	2850.83	1161.96	1.29482	1688.87	0.922961	1688.87	Glycosyltransferase family 61 protein
[UP]	Glyma.03G138200	1517.13	413.229	1.87634	1103.91	0.955008	1103.91	guanylate kinase
[UP]	Glyma.03G139100	115.119	24.6124	2.22567	90.5064	0.969356	90.5338	oligopeptide transporter 5
[UP]	Glyma.03G140700	44.9244	9.06771	2.30869	35.8567	0.933801	35.9309	Leucine-rich repeat receptor-like protein kinase family protein
[UP]	Glyma.03G140900	694.456	182.65	1.92681	511.807	0.954607	511.81	nucleolar protein gar2-related
[UP]	Glyma.03G141600	73.0021	3.88616	4.23152	69.116	0.982658	69.2454	Leucine-rich repeat protein kinase family protein
[UP]	Glyma.03G141700	8632.04	972.836	3.14943	7659.2	0.997361	7659.2	basic helix-loop-helix (bHLH) DNA-binding superfamily protein
[UP]	Glyma.03G141800	82.3614	31.0893	1.40555	51.2721	0.903883	51.2914	uv-b-insensitive 4
[UP]	Glyma.03G142100	4801.3	2395.17	1.00329	2406.12	0.9084	2406.12	cytochrome P450, family 93, subfamily D, polypeptide 1
[UP]	Glyma.03G143500	73.0021	0.5	7.18987	72.5021	0.983789	72.8578	myb-like HTH transcriptional regulator family protein
[UP]	Glyma.03G143500	73.0021	0.5	7.18987	72.5021	0.983789	72.8578	phosphate starvation response 1
[UP]	Glyma.03G144600	450.18	94.5633	2.25115	355.617	0.979597	355.624	DNA polymerase delta small subunit
[UP]	Glyma.03G144800	1324.33	620.491	1.09379	703.843	0.910225	703.844	actin-11
[UP]	Glyma.03G145800	56.1555	9.06771	2.63062	47.0878	0.962608	47.1612	homeobox from Arabidopsis thaliana
[UP]	Glyma.03G146000	71.1303	25.9077	1.45708	45.2226	0.901683	45.246	WCRKC thioredoxin 1
[UP]	Glyma.03G148100	1009.86	277.213	1.86509	732.65	0.9548	732.653	Histone superfamily protein
[UP]	Glyma.03G148900	35.5651	0.5	6.15239	35.0651	0.952842	35.6008
[UP]	Glyma.03G149267	127.286	33.6801	1.9181	93.6057	0.94434	93.6254
[UP]	Glyma.03G149400	7809.36	1279.84	2.60924	6529.52	0.993097	6529.52	Auxin-responsive GH3 family protein
[UP]	Glyma.03G150100	175.954	71.2463	1.30431	104.708	0.913802	104.716
[UP]	Glyma.03G150500	176.89	31.0893	2.50836	145.801	0.979186	145.822
[UP]	Glyma.03G153000	61.771	18.1354	1.76812	43.6356	0.917816	43.6714
[UP]	Glyma.03G153600	33.6933	7.77232	2.11604	25.921	0.903425	26.0072
[UP]	Glyma.03G154700	42.1166	1.29539	5.02293	40.8212	0.961177	41.1291	Terpenoid cyclases/Protein prenyltransferases superfamily protein
[UP]	Glyma.03G156600	2424.98	418.41	2.53498	2006.57	0.98477	2006.57	kinase interacting (KIP1-like) family protein
[UP]	Glyma.03G158000	73.9381	11.6585	2.66494	62.2796	0.972888	62.3366
[UP]	Glyma.03G158100	255.508	72.5417	1.81648	182.966	0.950743	182.975	histone H2A 11
[UP]	Glyma.03G159500	207.775	86.791	1.25941	120.984	0.91504	120.991	DREB2A-interacting protein 2
[UP]	Glyma.03G161600	1105.33	321.256	1.78268	784.071	0.952287	784.073	HR-like lesion-inducing protein-related
[UP]	Glyma.03G162800	9050.39	3035.09	1.57624	6015.3	0.950936	6015.3	phosphate transporter 1;7
[UP]	Glyma.03G164700	895.68	373.072	1.26353	522.609	0.921855	522.61	casein kinase I-like 6
[UP]	Glyma.03G166400	816.127	397.684	1.03717	418.443	0.907687	418.444	phosphate starvation response 1
[UP]	Glyma.03G168101	171.274	3.88616	5.46182	167.388	0.99549	167.477	pleiotropic drug resistance 12
[UP]	Glyma.03G171600	117.927	45.3386	1.37908	72.588	0.914531	72.6011	cation/H+ exchanger 20
[UP]	Glyma.03G171800	1806.34	585.515	1.62529	1220.82	0.950803	1220.82	ARF-GAP domain 7
[UP]	Glyma.03G172600	308.855	132.13	1.22498	176.726	0.917025	176.73
[UP]	Glyma.03G173000	133.837	37.5662	1.83297	96.271	0.944171	96.2885	DNAse I-like superfamily protein
[UP]	Glyma.03G174100	332.253	136.016	1.28851	196.238	0.919546	196.242	Heavy metal transport/detoxification superfamily protein
[UP]	Glyma.03G174500	1723.97	783.709	1.13735	940.264	0.913813	940.265	Ankyrin repeat family protein
[UP]	Glyma.03G176200	3173.72	1529.85	1.05278	1643.87	0.908897	1643.87
[UP]	Glyma.03G177500	4956.66	108.813	5.50945	4847.85	0.999988	4847.85	related to AP2.7
[UP]	Glyma.03G177900	201.224	58.2924	1.78742	142.931	0.94682	142.943
[UP]	Glyma.03G178200	788.049	329.028	1.26007	459.02	0.921688	459.022	IQ-domain 2
[UP]	Glyma.03G180300	2823.69	559.607	2.33509	2264.08	0.984528	2264.08
[UP]	Glyma.03G184000	138.517	36.2708	1.93318	102.246	0.94575	102.264	methionine adenosyltransferase 3
[UP]	Glyma.03G184100	48.6681	2.59077	4.23152	46.0773	0.968471	46.2712	Thioredoxin superfamily protein
[UP]	Glyma.03G186500	539.093	220.216	1.29162	318.877	0.92143	318.88	transducin family protein / WD-40 repeat family protein
[UP]	Glyma.03G187000	355.651	33.6801	3.4005	321.971	0.99732	321.989	UDP-glucosyl transferase 73C1
[UP]	Glyma.03G189500	3195.25	488.361	2.70991	2706.89	0.993169	2706.89	phloem protein 2-A15
[UP]	Glyma.03G189600	24825.4	88.0863	8.13868	24737.3	1	24737.3	sequence-specific DNA binding transcription factors
[UP]	Glyma.03G189700	254.572	54.4063	2.22623	200.165	0.977555	200.178	Pyruvate kinase family protein
[UP]	Glyma.03G191100	526.926	250.01	1.07562	276.916	0.908055	276.918	heat shock transcription factor A3
[UP]	Glyma.03G191300	3667.89	1465.08	1.32397	2202.81	0.929714	2202.81	D-mannose binding lectin protein with Apple-like carbohydrate-binding domain
[UP]	Glyma.03G193000	87.9769	32.3847	1.44181	55.5923	0.909065	55.611	Protein kinase superfamily protein
[UP]	Glyma.03G194400	544.708	264.259	1.04353	280.449	0.906747	280.451	Integral membrane Yip1 family protein
[UP]	Glyma.03G196000	372.498	167.105	1.15648	205.393	0.911182	205.396	pentatricopeptide (PPR) repeat-containing protein
[UP]	Glyma.03G196300	3062.35	847.183	1.85389	2215.16	0.95471	2215.16
[UP]	Glyma.03G199500	978.978	448.204	1.12712	530.773	0.911887	530.775
[UP]	Glyma.03G200000	1167.1	536.29	1.12184	630.808	0.911907	630.809	Polynucleotidyl transferase, ribonuclease H-like superfamily protein
[UP]	Glyma.03G200800	27.1418	0.5	5.76245	26.6418	0.927431	27.2579	Putative lysine decarboxylase family protein
[UP]	Glyma.03G200900	840.461	64.7694	3.6978	775.691	0.999143	775.7	Eukaryotic aspartyl protease family protein
[UP]	Glyma.03G201600	1971.06	965.064	1.03027	1005.99	0.90832	1005.99	NDR1/HIN1-like 1
[UP]	Glyma.03G202100	818.934	389.912	1.0706	429.023	0.908712	429.024	UDP-Glycosyltransferase superfamily protein
[UP]	Glyma.03G202400	5834.56	1369.22	2.09126	4465.33	0.979967	4465.33	BTB/POZ domain-containing protein
[UP]	Glyma.03G205500	408.063	203.376	1.00464	204.687	0.90515	204.69	FAD-linked oxidases family protein
[UP]	Glyma.03G207600	513.823	237.056	1.11604	276.767	0.910387	276.769	sister-chromatid cohesion protein 3
[UP]	Glyma.03G208500	811.447	389.912	1.05735	421.535	0.90835	421.537	RNA-binding protein-defense related 1
[UP]	Glyma.03G212100	718.79	327.733	1.13305	391.057	0.91142	391.059	Transducin/WD40 repeat-like superfamily protein
[UP]	Glyma.03G214100	5583.73	284.985	4.29227	5298.74	0.999928	5298.74	SPX (SYG1/Pho81/XPR1) domain-containing protein
[UP]	Glyma.03G214300	304.176	27.2031	3.48306	276.972	0.996936	276.994	F-box family protein
[UP]	Glyma.03G215500	2268.68	209.853	3.43441	2058.83	0.998848	2058.83	AtL5
[UP]	Glyma.03G215600	82.3614	14.2493	2.53108	68.1121	0.967176	68.1591	SET domain protein 14
[UP]	Glyma.03G215900	92.6566	36.2708	1.35308	56.3857	0.90638	56.402	Plant invertase/pectin methylesterase inhibitor superfamily
[UP]	Glyma.03G216000	2817.13	454.681	2.6313	2362.45	0.993055	2362.45	Plant invertase/pectin methylesterase inhibitor superfamily
[UP]	Glyma.03G216100	41.1807	5.18155	2.99051	35.9991	0.948887	36.1231	glycosyl hydrolase 9B13
[UP]	Glyma.03G216300	851.692	393.798	1.11288	457.894	0.910543	457.895	sucrose synthase 3
[UP]	Glyma.03G219900	24.334	0.5	5.6049	23.834	0.91417	24.4842	RGA-like protein 3
[UP]	Glyma.03G220500	491.361	230.579	1.09152	260.782	0.908391	260.784	Protein kinase superfamily protein
[UP]	Glyma.03G220751	1028.58	0.5	11.0064	1028.08	0.999785	1028.14
[UP]	Glyma.03G220800	1216.7	594.583	1.03303	622.12	0.908019	622.121	WRKY DNA-binding protein 23
[UP]	Glyma.03G221350	1078.19	0.5	11.0744	1077.69	0.9998	1077.74	glycerol-3-phosphate acyltransferase 2
[UP]	Glyma.03G221350	1078.19	0.5	11.0744	1077.69	0.9998	1077.74	AMP-dependent synthetase and ligase family protein
[UP]	Glyma.03G221700	947.156	471.521	1.00628	475.635	0.9076	475.636	myb domain protein 2
[UP]	Glyma.03G223000	40676.2	12545.8	1.69698	28130.4	0.951635	28130.4	S-adenosylmethionine synthetase 1
[UP]	Glyma.03G224100	50.5399	6.47694	2.96404	44.063	0.960528	44.1626	P-glycoprotein 11
[UP]	Glyma.03G224700	1962.63	414.524	2.24326	1548.11	0.980841	1548.11	WRKY family transcription factor
[UP]	Glyma.03G225900	128.222	15.5446	3.04415	112.677	0.989073	112.718	expansin A17
[UP]	Glyma.03G226200	10177.2	2791.56	1.8662	7385.69	0.955195	7385.69
[UP]	Glyma.03G228000	287.329	68.6555	2.06526	218.673	0.976953	218.683
[UP]	Glyma.03G231700	2990.28	463.749	2.68887	2526.53	0.993072	2526.53	Adenine nucleotide alpha hydrolases-like superfamily protein
[UP]	Glyma.03G231800	1163.35	445.613	1.38443	717.741	0.930329	717.743	secretion-associated RAS super family 2
[UP]	Glyma.03G233100	38.3729	3.88616	3.30367	34.4868	0.948402	34.6446	kinesin 4
[UP]	Glyma.03G236900	1217.64	173.582	2.8104	1044.06	0.993935	1044.06	homolog of yeast sucrose nonfermenting 4
[UP]	Glyma.03G237300	50.5399	3.88616	3.70101	46.6538	0.96804	46.8004	lipoxygenase 1
[UP]	Glyma.03G237800	53.3477	12.9539	2.04204	40.3938	0.941098	40.4454	P-loop containing nucleoside triphosphate hydrolases superfamily protein
[UP]	Glyma.03G238400	571.85	264.259	1.11368	307.591	0.909741	307.593	Integral membrane Yip1 family protein
[UP]	Glyma.03G238600	57.0914	6.47694	3.13989	50.6145	0.969575	50.7118
[UP]	Glyma.03G240000	357.523	23.317	3.93859	334.206	0.998261	334.23	basic helix-loop-helix (bHLH) DNA-binding superfamily protein
[UP]	Glyma.03G241000	43.0525	5.18155	3.05464	37.871	0.953827	37.994	Major facilitator superfamily protein
[UP]	Glyma.03G244800	3215.84	343.278	3.22775	2872.56	0.997592	2872.56	O-acetylserine (thiol) lyase (OAS-TL) isoform A1
[UP]	Glyma.03G245000	744.996	341.982	1.12331	403.014	0.911324	403.016	exoribonuclease 4
[UP]	Glyma.03G245200	7827.14	1338.14	2.54826	6489.01	0.984822	6489.01	DNA-binding storekeeper protein-related transcriptional regulator
[UP]	Glyma.03G248000	412.743	196.899	1.06779	215.844	0.906651	215.847	TPX2 (targeting protein for Xklp2) protein family
[UP]	Glyma.03G248000	412.743	196.899	1.06779	215.844	0.906651	215.847	WVD2-like 1
[UP]	Glyma.03G248800	2596.26	783.709	1.72804	1812.55	0.951583	1812.55	Protein of unknown function, DUF593
[UP]	Glyma.03G248900	1906.48	766.869	1.31386	1139.61	0.922951	1139.61
[UP]	Glyma.03G254500	639.237	112.699	2.50388	526.538	0.984113	526.544	Galactose oxidase/kelch repeat superfamily protein
[UP]	Glyma.03G256500	11832	3694.44	1.67926	8137.52	0.951284	8137.52	UDP-Glycosyltransferase superfamily protein
[UP]	Glyma.03G259500	361.267	170.991	1.07914	190.276	0.906423	190.279
[UP]	Glyma.03G261100	1216.7	597.174	1.02675	619.529	0.908019	619.53
[UP]	Glyma.03G262300	86.1051	33.6801	1.3542	52.425	0.903653	52.4425	photosystem I light harvesting complex gene 2
[UP]	Glyma.03G262400	327.574	134.72	1.28185	192.853	0.919309	192.858	purple acid phosphatase 29
[UP]	Glyma.03G263200	316.343	139.902	1.17707	176.441	0.912668	176.445	pumilio 23
[UP]	Glyma.04G000100	49.604	15.5446	1.67404	34.0594	0.901894	34.1005	ribonuclease Ps
[UP]	Glyma.04G000600	29.0137	1.29539	4.48528	27.7183	0.931155	28.0788	Plant regulator RWP-RK family protein
[UP]	Glyma.04G001900	229.302	102.336	1.16394	126.966	0.907452	126.971	RING/FYVE/PHD zinc finger superfamily protein
[UP]	Glyma.04G004200	245.212	85.4956	1.52011	159.717	0.930119	159.724	subtilisin-like serine protease 2
[UP]	Glyma.04G004250	56.1555	11.6585	2.26805	44.497	0.947319	44.5548	actin depolymerizing factor 5
[UP]	Glyma.04G004300	106.695	23.317	2.19405	83.3785	0.967783	83.4073	Cyclophilin-like peptidyl-prolyl cis-trans isomerase family protein
[UP]	Glyma.04G004500	74848.7	4623.24	4.017	70225.5	0.999888	70225.5	Major facilitator superfamily protein
[UP]	Glyma.04G005500	30.8855	2.59077	3.57548	28.2947	0.934175	28.5198
[UP]	Glyma.04G006800	160.979	10.3631	3.95735	150.616	0.99441	150.668	SAUR-like auxin-responsive protein family
[UP]	Glyma.04G007400	370.626	164.514	1.17175	206.112	0.913441	206.115	FMN-linked oxidoreductases superfamily protein
[UP]	Glyma.04G009400	87797.3	8559.92	3.35851	79237.3	0.998907	79237.3	cold-regulated 47
[UP]	Glyma.04G012700	33519.2	5557.21	2.59256	27962	0.993104	27962	cold, circadian rhythm, and rna binding 2
[UP]	Glyma.04G013400	5007.2	1272.07	1.97683	3735.13	0.955361	3735.13
[UP]	Glyma.04G013900	555.004	239.647	1.21159	315.357	0.915896	315.359	Phosphatidylinositol 3- and 4-kinase family protein
[UP]	Glyma.04G016000	451.116	40.157	3.48977	410.959	0.997911	410.974	glutamate receptor 3.3
[UP]	Glyma.04G016300	700.072	336.801	1.05561	363.271	0.908052	363.273	Galactose oxidase/kelch repeat superfamily protein
[UP]	Glyma.04G016800	1260.69	538.881	1.22618	721.81	0.920798	721.811	high mobility group B2
[UP]	Glyma.04G016900	408.063	186.536	1.12934	221.528	0.909671	221.53	DNA-binding bromodomain-containing protein
[UP]	Glyma.04G018100	246.148	121.766	1.01541	124.382	0.901282	124.386
[UP]	Glyma.04G018500	154.428	69.9509	1.14252	84.4767	0.901226	84.4844	Transducin/WD40 repeat-like superfamily protein
[UP]	Glyma.04G020000	32.7574	5.18155	2.66036	27.5758	0.924279	27.7039	HMG (high mobility group) box protein with ARID/BRIGHT DNA-binding domain
[UP]	Glyma.04G020100	2289.27	212.444	3.42974	2076.83	0.998849	2076.83	ACT-like protein tyrosine kinase family protein
[UP]	Glyma.04G021200	1752.05	151.56	3.53108	1600.49	0.998882	1600.5	RING/U-box superfamily protein
[UP]	Glyma.04G021300	308.855	133.425	1.2109	175.43	0.91334	175.435	Thioredoxin superfamily protein
[UP]	Glyma.04G025100	655.147	110.108	2.5729	545.04	0.984156	545.046	Putative lysine decarboxylase family protein
[UP]	Glyma.04G026200	1758.6	540.177	1.70293	1218.43	0.951478	1218.43	Basic-leucine zipper (bZIP) transcription factor family protein
[UP]	Glyma.04G027400	27.1418	3.88616	2.8041	23.2557	0.907384	23.4241	SHI-related sequence 5
[UP]	Glyma.04G030900	1252.27	106.222	3.55939	1146.05	0.998795	1146.05
[UP]	Glyma.04G031100	155.364	25.9077	2.58419	129.456	0.986365	129.482	oxidoreductases, acting on NADH or NADPH
[UP]	Glyma.04G031700	139.453	10.3631	3.75025	129.09	0.992766	129.144	RAD-like 6
[UP]	Glyma.04G032700	1100.65	537.586	1.03379	563.062	0.907916	563.063	GYF domain-containing protein
[UP]	Glyma.04G032800	1328.08	367.89	1.85199	960.188	0.954519	960.189	Protein of unknown function (DUF1195)
[UP]	Glyma.04G033100	117.927	38.8616	1.60147	79.0649	0.936862	79.0811
[UP]	Glyma.04G033300	102.016	34.9755	1.54438	67.0404	0.917013	67.0581	C2H2-like zinc finger protein
[UP]	Glyma.04G034200	920.014	126.948	2.85742	793.066	0.99379	793.071	metalloendopeptidases;zinc ion binding
[UP]	Glyma.04G035200	934.989	34.9755	4.74053	900.014	0.99972	900.026
[UP]	Glyma.04G036100	256.443	41.4524	2.62911	214.991	0.99003	215.007	Major facilitator superfamily protein
[UP]	Glyma.04G037100	58.0273	14.2493	2.02585	43.7781	0.945113	43.8249	RNA-binding protein 47C
[UP]	Glyma.04G038600	1938.3	884.75	1.13145	1053.55	0.912388	1053.55	Plant protein of unknown function (DUF827)
[UP]	Glyma.04G038800	651.404	148.97	2.12853	502.434	0.97938	502.439	Vacuolar import/degradation, Vid27-related protein
[UP]	Glyma.04G041200	3954.28	475.407	3.05618	3478.88	0.997335	3478.88	DREB and EAR motif protein 3
[UP]	Glyma.04G042400	10868	4710.03	1.20627	6157.93	0.917528	6157.93	S-locus lectin protein kinase family protein
[UP]	Glyma.04G042500	10290.5	410.638	4.6473	9879.86	0.99999	9879.86	S-locus lectin protein kinase family protein
[UP]	Glyma.04G043100	402.448	76.4279	2.39663	326.02	0.983025	326.029
[UP]	Glyma.04G049300	233.045	25.9077	3.16916	207.138	0.994397	207.162	homeobox from Arabidopsis thaliana
[UP]	Glyma.04G049951	313.535	38.8616	3.01221	274.673	0.99529	274.69
[UP]	Glyma.04G050000	840.461	248.714	1.75669	591.746	0.951962	591.749	Protein of unknown function (DUF1639)
[UP]	Glyma.04G050200	3778.33	364.004	3.37572	3414.33	0.998883	3414.33	hydroxyproline-rich glycoprotein family protein
[UP]	Glyma.04G050300	1750.18	391.207	2.1615	1358.97	0.980049	1358.97	CCCH-type zinc finger family protein
[UP]	Glyma.04G050550	131.029	56.997	1.20093	74.0325	0.901899	74.0422	KH domain-containing protein
[UP]	Glyma.04G050700	254.572	71.2463	1.83718	183.325	0.950795	183.334	N-MYC downregulated-like 2
[UP]	Glyma.04G051000	270.482	45.3386	2.57672	225.144	0.990265	225.159	myb-like transcription factor family protein
[UP]	Glyma.04G051200	473.578	130.834	1.85586	342.744	0.95333	342.749	glycine decarboxylase P-protein 1
[UP]	Glyma.04G052200	849.82	31.0893	4.77267	818.731	0.999665	818.744	IQ-domain 6
[UP]	Glyma.04G054400	125.414	49.2247	1.34924	76.1892	0.91498	76.2012	17.6 kDa class II heat shock protein
[UP]	Glyma.04G054600	1118.43	16.84	6.05344	1101.59	0.999808	1101.61	Mitochondrial substrate carrier family protein
[UP]	Glyma.04G055200	496.976	126.948	1.96894	370.028	0.954091	370.033	mechanosensitive channel of small conductance-like 10
[UP]	Glyma.04G055600	245.212	103.631	1.24258	141.581	0.915396	141.587	cytokinin oxidase 7
[UP]	Glyma.04G057300	83.2973	27.2031	1.6145	56.0942	0.92741	56.1174	Tetratricopeptide repeat (TPR)-like superfamily protein
[UP]	Glyma.04G057500	167.531	60.8832	1.46031	106.647	0.925083	106.657
[UP]	Glyma.04G057900	649.532	150.265	2.11189	499.267	0.979192	499.271	hydroxyproline-rich glycoprotein family protein
[UP]	Glyma.04G058000	63.6429	12.9539	2.29662	50.689	0.95317	50.741
[UP]	Glyma.04G059500	1690.28	842.002	1.00537	848.279	0.908134	848.279	Protein of unknown function (DUF1336)
[UP]	Glyma.04G060100	122.606	53.1109	1.20695	69.4953	0.900257	69.5058
[UP]	Glyma.04G061200	790.857	148.97	2.4084	641.887	0.984079	641.892	WRKY family transcription factor
[UP]	Glyma.04G061300	119.798	2.59077	5.53108	117.208	0.992205	117.338	WRKY DNA-binding protein 40
[UP]	Glyma.04G061500	3686.61	343.278	3.42485	3343.33	0.998883	3343.33	CBL-interacting protein kinase 25
[UP]	Glyma.04G062900	700.072	40.157	4.12378	659.915	0.999421	659.928	Integrase-type DNA-binding superfamily protein
[UP]	Glyma.04G063900	196.544	86.791	1.17924	109.753	0.908153	109.76
[UP]	Glyma.04G064100	593.376	187.831	1.65951	405.545	0.950025	405.549	KNOTTED1-like homeobox gene 3
[UP]	Glyma.04G064400	24.334	0.5	5.6049	23.834	0.91417	24.4842	SPFH/Band 7/PHB domain-containing membrane-associated protein family
[UP]	Glyma.04G065800	97.3362	14.2493	2.77209	83.0869	0.980146	83.1332	adenine phosphoribosyltransferase 5
[UP]	Glyma.04G066800	597.12	120.471	2.30934	476.649	0.980116	476.655	TPX2 (targeting protein for Xklp2) protein family
[UP]	Glyma.04G066900	3397.41	1535.03	1.14616	1862.37	0.91429	1862.37	EIN3-binding F box protein 1
[UP]	Glyma.04G069900	230.238	113.994	1.01416	116.243	0.90057	116.248	DNA-binding protein phosphatase 1
[UP]	Glyma.04G073200	43.0525	7.77232	2.46968	35.2802	0.93765	35.3666	Protein of unknown function (DUF581)
[UP]	Glyma.04G074900	953.708	427.478	1.1577	526.23	0.913742	526.231
[UP]	Glyma.04G075400	1577.97	757.802	1.05818	820.168	0.909036	820.169	RING/U-box superfamily protein
[UP]	Glyma.04G076000	19675	4849.93	2.02033	14825.1	0.97992	14825.1
[UP]	Glyma.04G076200	8167.82	1795.41	2.18564	6372.41	0.980842	6372.41	WRKY DNA-binding protein 11
[UP]	Glyma.04G079200	949.964	423.592	1.1652	526.372	0.915978	526.373	hemoglobin 3
[UP]	Glyma.04G082700	262.995	81.6094	1.68823	181.386	0.947313	181.393	Major facilitator superfamily protein
[UP]	Glyma.04G085200	2379.12	1047.97	1.18283	1331.15	0.916704	1331.15	Leucine-rich receptor-like protein kinase family protein
[UP]	Glyma.04G085800	121.67	19.4308	2.64656	102.239	0.983488	102.274
[UP]	Glyma.04G086800	4189.2	1282.43	1.70779	2906.77	0.9516	2906.77	nuclear poly(a) polymerase
[UP]	Glyma.04G086900	3739.96	217.625	4.1031	3522.33	0.999865	3522.33	phosphofructokinase 3
[UP]	Glyma.04G087000	48.6681	7.77232	2.64656	40.8958	0.954283	40.9813	plastid transcriptionally active 6
[UP]	Glyma.04G088300	452.052	97.1541	2.21814	354.898	0.979575	354.905	Putative serine esterase family protein
[UP]	Glyma.04G089851	65.5147	15.5446	2.0754	49.9701	0.951318	50.0132	Zinc finger (C3HC4-type RING finger) family protein
[UP]	Glyma.04G090000	670.122	143.788	2.22048	526.334	0.980219	526.339	hydroxyproline-rich glycoprotein family protein
[UP]	Glyma.04G091600	1689.34	211.148	3.00014	1478.2	0.997259	1478.2	Predicted AT-hook DNA-binding family protein
[UP]	Glyma.04G092400	5238.37	2071.32	1.33857	3167.05	0.929786	3167.05	phosphoglucose isomerase 1
[UP]	Glyma.04G096000	22.4622	1.29539	4.11604	21.1668	0.903001	21.5633	Protein kinase superfamily protein
[UP]	Glyma.04G097700	1013.61	272.031	1.89765	741.575	0.954819	741.578	MATE efflux family protein
[UP]	Glyma.04G097800	170.338	55.7017	1.61261	114.637	0.942876	114.648
[UP]	Glyma.04G098600	44.9244	11.6585	1.94612	33.2659	0.903904	33.3228	RNA-binding (RRM/RBD/RNP motifs) family protein
[UP]	Glyma.04G100100	1021.09	471.521	1.11472	549.573	0.910781	549.574	F-BOX WITH WD-40 2
[UP]	Glyma.04G100700	248.02	108.813	1.18861	139.208	0.911272	139.213	S-adenosyl-L-methionine-dependent methyltransferases superfamily protein
[UP]	Glyma.04G100900	147.876	45.3386	1.70558	102.538	0.942019	102.552	Ubiquitin carboxyl-terminal hydrolase family protein
[UP]	Glyma.04G101200	224.622	95.8587	1.22852	128.763	0.914396	128.769	methyl-CPG-binding domain 8
[UP]	Glyma.04G101500	293.88	60.8832	2.27111	232.997	0.978257	233.008	cryptochrome 1
[UP]	Glyma.04G103100	39.3088	9.06771	2.11604	30.2411	0.921048	30.3151	S-adenosyl-L-methionine-dependent methyltransferases superfamily protein
[UP]	Glyma.04G103600	34.6292	3.88616	3.15557	30.7431	0.938245	30.9046	Haloacid dehalogenase-like hydrolase (HAD) superfamily protein
[UP]	Glyma.04G104200	1336.5	148.97	3.16537	1187.53	0.997465	1187.54	Transducin/WD40 repeat-like superfamily protein
[UP]	Glyma.04G104400	58.0273	7.77232	2.90032	50.255	0.966354	50.3386	Sec14p-like phosphatidylinositol transfer family protein
[UP]	Glyma.04G105900	93.5925	0.5	7.54832	93.0925	0.989006	93.398	lipoxygenase 1
[UP]	Glyma.04G114800	784.305	316.075	1.31115	468.231	0.922262	468.232	chloride channel F
[UP]	Glyma.04G116700	282.649	132.13	1.09706	150.52	0.905997	150.524	peroxin 5
[UP]	Glyma.04G117900	58.9633	7.77232	2.9234	51.1909	0.967126	51.2744	Eukaryotic protein of unknown function (DUF842)
[UP]	Glyma.04G118700	59518.3	20472.3	1.53966	39046	0.935031	39046	Plant invertase/pectin methylesterase inhibitor superfamily protein
[UP]	Glyma.04G118900	91.7206	19.4308	2.2389	72.2898	0.964724	72.3245	Plant invertase/pectin methylesterase inhibitor superfamily protein
[UP]	Glyma.04G119700	839.525	406.752	1.04542	432.773	0.908009	432.774	Haloacid dehalogenase-like hydrolase (HAD) superfamily protein
[UP]	Glyma.04G128700	912.527	190.422	2.26067	722.105	0.980548	722.108	SCP1-like small phosphatase 4
[UP]	Glyma.04G135200	599.928	205.967	1.54238	393.961	0.933866	393.964
[UP]	Glyma.04G135700	520.374	225.397	1.20708	294.977	0.915716	294.979	ARM repeat superfamily protein
[UP]	Glyma.04G140400	1163.35	406.752	1.51607	756.603	0.93462	756.605	NADPH:quinone oxidoreductase
[UP]	Glyma.04G156900	1328.08	91.9725	3.85199	1236.11	0.999604	1236.11	Protein of unknown function (DUF1637)
[UP]	Glyma.04G158800	33.6933	3.88616	3.11604	29.8071	0.935187	29.9696	OBF binding protein 4
[UP]	Glyma.04G159300	988.337	41.4524	4.57548	946.884	0.99974	946.895	AGAMOUS-like 8
[UP]	Glyma.04G166300	1421.67	707.282	1.00723	714.389	0.908028	714.389	CCT motif -containing response regulator protein
[UP]	Glyma.04G167300	5902.88	839.411	2.81397	5063.47	0.994132	5063.47	Protein of unknown function (DUF962)
[UP]	Glyma.04G167500	1114.69	217.625	2.35672	897.062	0.984298	897.065	atypical CYS HIS rich thioredoxin 4
[UP]	Glyma.04G171700	93.5925	24.6124	1.92701	68.9801	0.937714	69.007	ribosomal protein L29 family protein
[UP]	Glyma.04G171800	499.784	15.5446	5.00681	484.239	0.999179	484.265	organic cation/carnitine transporter 3
[UP]	Glyma.04G177600	593.376	116.585	2.34757	476.792	0.983736	476.797	ARM repeat superfamily protein
[UP]	Glyma.04G178400	383.729	101.04	1.92516	282.689	0.953418	282.696	ADP-glucose pyrophosphorylase family protein
[UP]	Glyma.04G178700	215.263	58.2924	1.88472	156.97	0.950181	156.982	Proteasome component (PCI) domain protein
[UP]	Glyma.04G179900	33.6933	3.88616	3.11604	29.8071	0.935187	29.9696
[UP]	Glyma.04G180900	1787.62	678.783	1.39702	1108.83	0.930733	1108.83	trehalose-phosphatase/synthase 9
[UP]	Glyma.04G183100	19168.7	90.6771	7.7238	19078	1	19078	similar to RCD one 2
[UP]	Glyma.04G183300	1040.75	117.88	3.14223	922.868	0.997094	922.874	Protein of unknown function (DUF1645)
[UP]	Glyma.04G183600	157.235	55.7017	1.49713	101.534	0.92508	101.545	Tetratricopeptide repeat (TPR)-like superfamily protein
[UP]	Glyma.04G185200	628.942	193.013	1.70423	435.929	0.95068	435.932	Protein phosphatase 2A, regulatory subunit PR55
[UP]	Glyma.04G185500	745.932	71.2463	3.38816	674.686	0.99845	674.694
[UP]	Glyma.04G186800	57.0914	11.6585	2.29189	45.4329	0.948471	45.4907	Tetratricopeptide repeat (TPR)-like superfamily protein
[UP]	Glyma.04G187600	218.071	73.8371	1.56238	144.233	0.929336	144.242	methyltransferase 1
[UP]	Glyma.04G189800	308.855	69.9509	2.14252	238.904	0.977578	238.914	Rhodanese/Cell cycle control phosphatase superfamily protein
[UP]	Glyma.04G190900	293.88	49.2247	2.57777	244.656	0.990608	244.669	BTB and TAZ domain protein 2
[UP]	Glyma.04G191200	102.952	22.0216	2.22498	80.9302	0.967113	80.9607	AAA-type ATPase family protein
[UP]	Glyma.04G192200	306.983	145.083	1.08128	161.9	0.905311	161.904	retinoblastoma-related 1
[UP]	Glyma.04G192300	571.85	217.625	1.39379	354.225	0.929519	354.228	glucan synthase-like 8
[UP]	Glyma.04G192800	101.08	27.2031	1.89365	73.8768	0.939314	73.901	Radical SAM superfamily protein
[UP]	Glyma.04G193600	217.135	85.4956	1.34467	131.639	0.923232	131.646
[UP]	Glyma.04G193700	141.325	62.1786	1.18452	79.1461	0.902754	79.1549	Nucleic acid-binding, OB-fold-like protein
[UP]	Glyma.04G194600	122.606	32.3847	1.92065	90.2215	0.943755	90.2419	RNA-metabolising metallo-beta-lactamase family protein
[UP]	Glyma.04G195300	1011.73	470.226	1.10541	541.509	0.910759	541.51	SNF1-related protein kinase regulatory subunit gamma 1
[UP]	Glyma.04G195633	1149.32	533.7	1.10668	615.616	0.910906	615.617	Lycopene beta/epsilon cyclase protein
[UP]	Glyma.04G195700	1534.92	750.029	1.03314	784.888	0.908185	784.888	HCP-like superfamily protein with MYND-type zinc finger
[UP]	Glyma.04G196600	190.929	85.4956	1.15911	105.433	0.905268	105.44
[UP]	Glyma.04G197100	24.334	2.59077	3.23152	21.7433	0.90074	21.9821	Squamosa promoter-binding protein-like (SBP domain) transcription factor family protein
[UP]	Glyma.04G197300	212.455	90.6771	1.22835	121.778	0.913755	121.784	Heavy metal transport/detoxification superfamily protein
[UP]	Glyma.04G198100	44.9244	9.06771	2.30869	35.8567	0.933801	35.9309	SAUR-like auxin-responsive protein family
[UP]	Glyma.04G198400	90.7847	7.77232	3.54603	83.0124	0.985906	83.0881	Nodulin MtN3 family protein
[UP]	Glyma.04G199400	805.831	187.831	2.10104	618	0.979453	618.004
[UP]	Glyma.04G199500	3961.77	1174.92	1.75359	2786.85	0.9525	2786.85	ARM repeat superfamily protein
[UP]	Glyma.04G199800	21.5263	0.5	5.42803	21.0263	0.903113	21.7156
[UP]	Glyma.04G199900	248.02	29.7939	3.05737	218.226	0.994373	218.248	basic helix-loop-helix (bHLH) DNA-binding superfamily protein
[UP]	Glyma.04G200000	195.608	84.2002	1.21607	111.408	0.912781	111.415	Polynucleotide adenylyltransferase family protein
[UP]	Glyma.04G203000	2513.89	1215.07	1.04888	1298.82	0.90884	1298.82	TUDOR-SN protein 1
[UP]	Glyma.04G205400	5012.81	259.077	4.27417	4753.74	0.999926	4753.74	Protein kinase superfamily protein
[UP]	Glyma.04G206800	262.059	55.7017	2.2341	206.357	0.977681	206.369	SAUR-like auxin-responsive protein family
[UP]	Glyma.04G207700	412.743	44.0432	3.22825	368.7	0.996329	368.714	Plant protein of unknown function (DUF869)
[UP]	Glyma.04G208300	9202.95	3960	1.2166	5242.95	0.921182	5242.95	NAC (No Apical Meristem) domain transcriptional regulator superfamily protein
[UP]	Glyma.04G208450	160.979	69.9509	1.20246	91.0282	0.906067	91.0361	beta-galactosidase 10
[UP]	Glyma.04G208450	160.979	69.9509	1.20246	91.0282	0.906067	91.0361	Glycosyl hydrolase family 35 protein
[UP]	Glyma.04G210700	110.439	34.9755	1.65884	75.4637	0.935881	75.4819	DNA binding;nucleotide binding;nucleic acid binding;DNA-directed DNA polymerases;DNA-directed DNA polymerases
[UP]	Glyma.04G211300	2469.91	891.227	1.47059	1578.68	0.934119	1578.68	S-adenosyl-L-methionine-dependent methyltransferases superfamily protein
[UP]	Glyma.04G211800	184.377	3.88616	5.56817	180.491	0.995983	180.577	ABC-2 type transporter family protein
[UP]	Glyma.04G212000	1654.72	296.644	2.47978	1358.07	0.98468	1358.07	xylem NAC domain 1
[UP]	Glyma.04G213900	22676.5	23.317	9.9256	22653.2	1	22653.2	alcohol dehydrogenase 1
[UP]	Glyma.04G215500	555.939	239.647	1.21402	316.293	0.915905	316.295	protein kinase family protein
[UP]	Glyma.04G215800	53.3477	15.5446	1.77901	37.8031	0.909115	37.8449	photosystem I reaction center subunit PSI-N, chloroplast, putative / PSI-N, putative (PSAN)
[UP]	Glyma.04G216100	600.864	237.056	1.34181	363.808	0.928497	363.81	Duplicated homeodomain-like superfamily protein
[UP]	Glyma.04G217300	304.176	64.7694	2.23152	239.406	0.978349	239.417	ribonucleotide reductase 1
[UP]	Glyma.04G217400	6859.39	641.217	3.4192	6218.18	0.998899	6218.18	Integrase-type DNA-binding superfamily protein
[UP]	Glyma.04G218300	823.614	389.912	1.07882	433.702	0.909124	433.704	Leucine-rich receptor-like protein kinase family protein
[UP]	Glyma.04G219200	452.988	102.336	2.14616	350.652	0.978801	350.659	shikimate kinase 1
[UP]	Glyma.04G225600	1507.78	531.109	1.50534	976.666	0.934708	976.667	Mitochondrial import inner membrane translocase subunit Tim17/Tim22/Tim23 family protein
[UP]	Glyma.04G228000	3385.24	256.487	3.7223	3128.75	0.999477	3128.76	Transducin/WD40 repeat-like superfamily protein
[UP]	Glyma.04G228300	4670.27	1160.67	2.00855	3509.6	0.979897	3509.6	pseudo-response regulator 5
[UP]	Glyma.04G229700	751.548	202.08	1.89494	549.467	0.954548	549.471
[UP]	Glyma.04G232500	1970.12	598.469	1.71894	1371.65	0.951534	1371.65	Major facilitator superfamily protein
[UP]	Glyma.04G233000	384.665	165.81	1.21408	218.856	0.91455	218.859	oligopeptide transporter 1
[UP]	Glyma.04G233400	4191.07	269.441	3.95928	3921.63	0.999742	3921.63	Transducin/WD40 repeat-like superfamily protein
[UP]	Glyma.04G235800	1652.84	648.989	1.34868	1003.85	0.929689	1003.86	Pentatricopeptide repeat (PPR) superfamily protein
[UP]	Glyma.04G235900	676.674	301.825	1.16475	374.849	0.913199	374.85	Calcium-binding EF-hand family protein
[UP]	Glyma.04G236200	1314.04	54.4063	4.59409	1259.63	0.999843	1259.64	pectin methylesterase PCR fragment F
[UP]	Glyma.04G236700	2070.27	801.845	1.36842	1268.42	0.929961	1268.42
[UP]	Glyma.04G238100	150.684	12.9539	3.54007	137.73	0.99278	137.776	Nodulin MtN3 family protein
[UP]	Glyma.04G238700	627.07	66.0648	3.24667	561.005	0.996997	561.014	cytokinin response factor 4
[UP]	Glyma.04G239900	284.521	102.336	1.47523	182.186	0.93027	182.192	glycolipid transfer protein 2
[UP]	Glyma.04G240800	28101.1	1579.08	4.15348	26522.1	0.999888	26522.1	alcohol dehydrogenase 1
[UP]	Glyma.04G242100	3331.89	954.7	1.80322	2377.19	0.952598	2377.19	SCARECROW-like 1
[UP]	Glyma.04G243000	73.0021	18.1354	2.00913	54.8667	0.955073	54.9035	Thiamin diphosphate-binding fold (THDP-binding) superfamily protein
[UP]	Glyma.04G243600	5127	2510.46	1.03016	2616.54	0.908507	2616.54	Target of Myb protein 1
[UP]	Glyma.04G243900	1529.3	323.847	2.23949	1205.45	0.980776	1205.46	S-adenosyl-L-methionine-dependent methyltransferases superfamily protein
[UP]	Glyma.04G244300	111.375	29.7939	1.90234	81.5812	0.941642	81.6033
[UP]	Glyma.04G245000	1548.96	494.838	1.64627	1054.12	0.950819	1054.12	Calcium-binding EF-hand family protein
[UP]	Glyma.04G245400	1876.53	882.159	1.08896	994.371	0.910427	994.371	histone methyltransferases(H3-K4 specific);histone methyltransferases(H3-K36 specific)
[UP]	Glyma.04G245900	420.23	66.0648	2.66923	354.166	0.991752	354.176	2-oxoglutarate (2OG) and Fe(II)-dependent oxygenase superfamily protein
[UP]	Glyma.04G248900	77.6818	10.3631	2.90612	67.3187	0.976148	67.3814	replication factor C subunit 3
[UP]	Glyma.04G249000	18708.2	2124.44	3.13852	16583.8	0.997364	16583.8	NAC (No Apical Meristem) domain transcriptional regulator superfamily protein
[UP]	Glyma.04G249600	36.5011	7.77232	2.23152	28.7287	0.915622	28.8153	Plant protein of unknown function (DUF869)
[UP]	Glyma.04G249900	116.991	40.157	1.54267	76.8336	0.920097	76.8491
[UP]	Glyma.04G250100	24.334	2.59077	3.23152	21.7433	0.90074	21.9821	Adenine nucleotide alpha hydrolases-like superfamily protein
[UP]	Glyma.04G251400	852.628	418.41	1.027	434.218	0.907583	434.219	Integrase-type DNA-binding superfamily protein
[UP]	Glyma.04G251700	4784.45	159.333	4.90824	4625.12	0.999987	4625.12	Histone H3 K4-specific methyltransferase SET7/9 family protein
[UP]	Glyma.04G252000	616.775	250.01	1.30276	366.765	0.921815	366.767	camphor resistance CrcB family protein
[UP]	Glyma.04G254300	175.954	60.8832	1.53108	115.071	0.927046	115.081	serine hydroxymethyltransferase 7
[UP]	Glyma.04G254402	66.4507	6.47694	3.3589	59.9737	0.977158	60.0677
[UP]	Glyma.04G254900	116.055	44.0432	1.39781	72.0115	0.914711	72.0251	MUTL-homologue 1
[UP]	Glyma.04G256700	127.286	44.0432	1.53108	83.2426	0.921947	83.2567	O-fucosyltransferase family protein
[UP]	Glyma.05G000700	16029.6	6128.48	1.38714	9901.11	0.930879	9901.11	Pyruvate kinase family protein
[UP]	Glyma.05G001100	160.043	66.0648	1.27651	93.9784	0.911916	93.9871	ribosomal protein L22
[UP]	Glyma.05G005100	475.45	177.468	1.42173	297.982	0.931297	297.985	cysteine-rich RLK (RECEPTOR-like protein kinase) 42
[UP]	Glyma.05G008800	131.965	27.2031	2.27832	104.762	0.971634	104.787	Tetratricopeptide repeat (TPR)-like superfamily protein
[UP]	Glyma.05G008900	216.199	2.59077	6.38283	213.608	0.996904	213.703	early nodulin-related
[UP]	Glyma.05G009000	1416.05	3.88616	8.50931	1412.17	0.99989	1412.19	early nodulin-related
[UP]	Glyma.05G009100	213.391	0.5	8.73735	212.891	0.996878	213.07	early nodulin-related
[UP]	Glyma.05G009200	101.08	19.4308	2.37908	81.6491	0.971013	81.6837	AGC (cAMP-dependent, cGMP-dependent and protein kinase C) kinase family protein
[UP]	Glyma.05G009300	234.917	111.403	1.07636	123.514	0.902843	123.519	BED zinc finger ;hAT family dimerisation domain
[UP]	Glyma.05G009400	134.773	3.88616	5.11604	130.887	0.993341	130.987	plastid transcriptionally active 5
[UP]	Glyma.05G010600	291.073	32.3847	3.168	258.688	0.995336	258.707	K+ transporter 1
[UP]	Glyma.05G011500	215.263	73.8371	1.54368	141.426	0.929123	141.434	Homeodomain-like superfamily protein
[UP]	Glyma.05G011600	772.138	270.736	1.51197	501.402	0.934157	501.404	Leucine-rich repeat protein kinase family protein
[UP]	Glyma.05G012300	1721.17	637.331	1.43327	1083.84	0.932913	1083.84	fatty acyl-ACP thioesterases B
[UP]	Glyma.05G012850	185.313	85.4956	1.11604	99.8176	0.902398	99.8238	histone deacetylase 15
[UP]	Glyma.05G013200	420.23	117.88	1.83386	302.35	0.952949	302.356	Transmembrane Fragile-X-F-associated protein
[UP]	Glyma.05G013600	108.567	36.2708	1.58171	72.2965	0.934733	72.3138	CLAVATA3/ESR-RELATED 13
[UP]	Glyma.05G013700	2112.38	901.59	1.22833	1210.79	0.921051	1210.79
[UP]	Glyma.05G014000	365.947	160.628	1.18791	205.319	0.914041	205.322	arogenate dehydrogenase
[UP]	Glyma.05G017900	4791	520.746	3.20168	4270.25	0.997611	4270.26	O-fucosyltransferase family protein
[UP]	Glyma.05G018100	41.1807	1.29539	4.99051	39.8853	0.959711	40.1963	OBF binding protein 4
[UP]	Glyma.05G018800	1380.49	457.272	1.59406	923.218	0.950676	923.219	AGAMOUS-like 8
[UP]	Glyma.05G020600	548.452	20.7262	4.72584	527.726	0.999282	527.747	RPA70-kDa subunit B
[UP]	Glyma.05G021300	2966.88	1485.81	0.997699	1481.07	0.908345	1481.07	DNAJ heat shock N-terminal domain-containing protein
[UP]	Glyma.05G022700	119.798	14.2493	3.07165	105.549	0.988168	105.594	C2H2-like zinc finger protein
[UP]	Glyma.05G022900	40.2448	2.59077	3.95735	37.654	0.95623	37.8614	photosystem I subunit F
[UP]	Glyma.05G025300	286.393	130.834	1.13026	155.559	0.907518	155.563	D-ribulose-5-phosphate-3-epimerase
[UP]	Glyma.05G027800	149.748	49.2247	1.60508	100.523	0.941054	100.536	Transducin/WD40 repeat-like superfamily protein
[UP]	Glyma.05G028600	407.127	187.831	1.11604	219.296	0.909455	219.299	IQ-domain 31
[UP]	Glyma.05G032200	6145.28	2189.2	1.48907	3956.08	0.934623	3956.08	Homeodomain-like superfamily protein
[UP]	Glyma.05G033000	145.068	41.4524	1.80721	103.616	0.945203	103.632	response regulator 5
[UP]	Glyma.05G033400	67.3866	7.77232	3.11604	59.6143	0.975615	59.6957	DP-E2F-like 1
[UP]	Glyma.05G034500	563.427	152.856	1.88206	410.571	0.954138	410.575	Gibberellin-regulated family protein
[UP]	Glyma.05G034800	136.645	47.9293	1.51145	88.7157	0.922981	88.7286
[UP]	Glyma.05G038000	320.086	111.403	1.52267	208.683	0.93178	208.689	Transducin family protein / WD-40 repeat family protein
[UP]	Glyma.05G039900	118.862	50.5201	1.23436	68.3424	0.903556	68.3535	Leucine-rich receptor-like protein kinase family protein
[UP]	Glyma.05G040000	82.3614	16.84	2.29007	65.5214	0.962133	65.5614
[UP]	Glyma.05G040600	586.825	145.083	2.01605	441.742	0.978978	441.746	histone deacetylase 6
[UP]	Glyma.05G041202	213.391	1.29539	7.36397	212.096	0.996878	212.223	ferric reduction oxidase 8
[UP]	Glyma.05G041300	2557.88	322.551	2.98735	2235.33	0.994115	2235.33	Concanavalin A-like lectin protein kinase family protein
[UP]	Glyma.05G042700	1572.35	722.826	1.12121	849.528	0.912115	849.529	FUS3-complementing gene 2
[UP]	Glyma.05G042800	402.448	11.6585	5.10935	390.789	0.998821	390.823	cytochrome P450, family 71 subfamily B, polypeptide 7
[UP]	Glyma.05G043100	256.443	67.3601	1.92867	189.083	0.95166	189.093	proline transporter 1
[UP]	Glyma.05G043200	1010.8	378.253	1.41807	632.546	0.932565	632.547	chloroplast RNA-binding protein 31B
[UP]	Glyma.05G047700	1392.66	121.766	3.51565	1270.89	0.998826	1270.89	SNF1-related protein kinase regulatory subunit gamma 1
[UP]	Glyma.05G048000	70.1944	10.3631	2.7599	59.8313	0.971464	59.8949	ATP synthase delta-subunit gene
[UP]	Glyma.05G048800	1504.03	685.26	1.13411	818.772	0.912262	818.772	Zinc finger, C3HC4 type (RING finger) family protein
[UP]	Glyma.05G049600	370.626	31.0893	3.57548	339.537	0.998025	339.556	BCL-2-associated athanogene 1
[UP]	Glyma.05G054500	776.818	349.755	1.15123	427.063	0.91336	427.065	SNARE associated Golgi protein family
[UP]	Glyma.05G055000	1389.85	408.047	1.76812	981.802	0.95239	981.803	copper chaperone for SOD1
[UP]	Glyma.05G055700	461.411	183.945	1.32678	277.466	0.927747	277.469	beta vacuolar processing enzyme
[UP]	Glyma.05G056200	89.8488	22.0216	2.02858	67.8272	0.961902	67.8575	Ran BP2/NZF zinc finger-like superfamily protein
[UP]	Glyma.05G057000	323.83	128.243	1.33635	195.587	0.926283	195.591	Bifunctional inhibitor/lipid-transfer protein/seed storage 2S albumin superfamily protein
[UP]	Glyma.05G057100	4019.8	933.974	2.10567	3085.82	0.979952	3085.82	Bifunctional inhibitor/lipid-transfer protein/seed storage 2S albumin superfamily protein
[UP]	Glyma.05G057500	8618	1940.49	2.15093	6677.51	0.980171	6677.51	Bifunctional inhibitor/lipid-transfer protein/seed storage 2S albumin superfamily protein
[UP]	Glyma.05G058100	75058.4	6864.26	3.45084	68194.1	0.998907	68194.1	Lactate/malate dehydrogenase family protein
[UP]	Glyma.05G058500	88.9129	20.7262	2.10094	68.1867	0.962327	68.219	P-loop containing nucleoside triphosphate hydrolases superfamily protein
[UP]	Glyma.05G062100	79.5536	7.77232	3.35551	71.7813	0.982342	71.8597	Integrase-type DNA-binding superfamily protein
[UP]	Glyma.05G065800	200.288	73.8371	1.43966	126.451	0.926253	126.459	expansin-like B1
[UP]	Glyma.05G067200	964.003	29.7939	5.01595	934.209	0.99974	934.222	Histone H3 K4-specific methyltransferase SET7/9 family protein
[UP]	Glyma.05G068200	151.62	64.7694	1.22708	86.8505	0.908811	86.8591
[UP]	Glyma.05G068500	3314.11	275.918	3.58631	3038.19	0.999459	3038.19	Protein of unknown function (DUF581)
[UP]	Glyma.05G068600	1587.33	409.342	1.95522	1177.99	0.955214	1177.99	lon protease 2
[UP]	Glyma.05G068900	442.693	147.674	1.58389	295.018	0.949139	295.023	Ras-related small GTP-binding family protein
[UP]	Glyma.05G069000	68.3225	23.317	1.55098	45.0056	0.90255	45.0323	Tetratricopeptide repeat (TPR)-like superfamily protein
[UP]	Glyma.05G070000	3391.79	984.494	1.78459	2407.3	0.952602	2407.3	S-adenosyl-L-methionine-dependent methyltransferases superfamily protein
[UP]	Glyma.05G070200	105.76	24.6124	2.10333	81.1472	0.966416	81.1744	CheY-like two-component responsive regulator family protein
[UP]	Glyma.05G070400	2323.9	75.1325	4.95097	2248.77	0.999949	2248.77	myo-inositol polyphosphate 5-phosphatase 2
[UP]	Glyma.05G073300	1209.22	569.97	1.08511	639.245	0.910146	639.246	Protein phosphatase 2A regulatory B subunit family protein
[UP]	Glyma.05G075100	1389.85	443.022	1.64948	946.826	0.950775	946.828	AMP-dependent synthetase and ligase family protein
[UP]	Glyma.05G076700	501.656	213.739	1.23085	287.917	0.919311	287.92	Cupredoxin superfamily protein
[UP]	Glyma.05G077300	248.02	106.222	1.22338	141.798	0.915285	141.804
[UP]	Glyma.05G080300	81.4255	14.2493	2.51459	67.1762	0.966811	67.2233	Transmembrane Fragile-X-F-associated protein
[UP]	Glyma.05G081900	345.356	168.4	1.03619	176.956	0.904554	176.959	sucrose nonfermenting 1(SNF1)-related protein kinase 2.3
[UP]	Glyma.05G095600	166.595	0.5	8.3802	166.095	0.995441	166.306	Amino acid kinase family protein
[UP]	Glyma.05G095633	29.0137	0.5	5.85866	28.5137	0.934686	29.1093
[UP]	Glyma.05G096500	4783.51	2274.7	1.07239	2508.81	0.909658	2508.81	WRKY DNA-binding protein 15
[UP]	Glyma.05G099000	342.549	60.8832	2.49219	281.665	0.982844	281.676	MRG family protein
[UP]	Glyma.05G102400	480.13	207.262	1.21197	272.868	0.915439	272.87	Tetratricopeptide repeat (TPR)-like superfamily protein
[UP]	Glyma.05G103600	8172.5	1316.11	2.63449	6856.38	0.9931	6856.38	root hair specific 19
[UP]	Glyma.05G104800	54.2836	10.3631	2.38906	43.9205	0.949777	43.9855	Acyl-CoA N-acyltransferases (NAT) superfamily protein
[UP]	Glyma.05G108900	117.927	2.59077	5.50836	115.336	0.992033	115.467	1-amino-cyclopropane-1-carboxylate synthase 8
[UP]	Glyma.05G110000	505.399	251.305	1.00798	254.094	0.906082	254.096
[UP]	Glyma.05G111500	4971.63	980.608	2.34197	3991.03	0.98456	3991.03	Predicted AT-hook DNA-binding family protein
[UP]	Glyma.05G120300	180.634	28.4985	2.66411	152.135	0.987857	152.158	FAD/NAD(P)-binding oxidoreductase family protein
[UP]	Glyma.05G120500	128.222	28.4985	2.16968	99.7232	0.970823	99.7468	xylem NAC domain 1
[UP]	Glyma.05G123700	409.935	0.5	9.67925	409.435	0.998934	409.55	polygalacturonase inhibiting protein 1
[UP]	Glyma.05G123900	865.731	1.29539	9.38439	864.435	0.999697	864.486	polygalacturonase inhibiting protein 1
[UP]	Glyma.05G124000	10268	59.5878	7.42893	10208.4	1	10208.4	polygalacturonase inhibiting protein 1
[UP]	Glyma.05G124100	192.801	84.2002	1.19521	108.6	0.908644	108.607	methyltransferases
[UP]	Glyma.05G125600	1321.53	341.982	1.95021	979.544	0.955144	979.546	FAD-binding Berberine family protein
[UP]	Glyma.05G127200	586.825	240.942	1.28424	345.883	0.921495	345.885	S-adenosyl-L-methionine-dependent methyltransferases superfamily protein
[UP]	Glyma.05G127600	876.962	76.4279	3.52034	800.534	0.998624	800.542	WRKY DNA-binding protein 28
[UP]	Glyma.05G128200	7266.52	901.59	3.01072	6364.93	0.997352	6364.93	Leucine-rich receptor-like protein kinase family protein
[UP]	Glyma.05G129300	239.597	91.9725	1.38133	147.624	0.925207	147.631
[UP]	Glyma.05G130600	655.147	66.0648	3.30987	589.083	0.997049	589.092	gibberellin 2-oxidase
[UP]	Glyma.05G134800	215.263	86.791	1.31048	128.472	0.916317	128.478	Leucine-rich repeat transmembrane protein kinase
[UP]	Glyma.05G137900	173.146	66.0648	1.39004	107.081	0.92192	107.09	Tetratricopeptide repeat (TPR)-like superfamily protein
[UP]	Glyma.05G138800	410.871	138.606	1.56769	272.265	0.93294	272.269	Cytochrome b561/ferric reductase transmembrane protein family
[UP]	Glyma.05G140300	356.587	117.88	1.59693	238.707	0.948346	238.713	Protein of unknown function (DUF3317)
[UP]	Glyma.05G140400	1968.25	812.208	1.27699	1156.04	0.922735	1156.04	GRAS family transcription factor family protein
[UP]	Glyma.05G140700	44.9244	0.5	6.48943	44.4244	0.966361	44.8959
[UP]	Glyma.05G141800	253.636	95.8587	1.40378	157.777	0.925951	157.783	RNA-binding KH domain-containing protein
[UP]	Glyma.05G143500	1074.44	239.647	2.16461	834.795	0.979857	834.798	Remorin family protein
[UP]	Glyma.05G145000	28.0777	2.59077	3.43797	25.487	0.922162	25.7178	multidrug resistance-associated protein 3
[UP]	Glyma.05G145700	69.2584	6.47694	3.41861	62.7815	0.978682	62.8745	Remorin family protein
[UP]	Glyma.05G146300	3702.52	138.606	4.73944	3563.91	0.999974	3563.92	ARM repeat superfamily protein
[UP]	Glyma.05G146400	61.771	5.18155	3.57548	56.5895	0.975955	56.7023	glucosidase 1
[UP]	Glyma.05G148300	4439.09	1356.27	1.71062	3082.82	0.951607	3082.82	Calmodulin-binding transcription activator protein with CG-1 and Ankyrin domains
[UP]	Glyma.05G151100	2741.32	182.65	3.90772	2558.67	0.999722	2558.68	aspartate kinase-homoserine dehydrogenase ii
[UP]	Glyma.05G152300	281.713	110.108	1.35531	171.605	0.925735	171.611	UDP-D-glucuronate 4-epimerase 6
[UP]	Glyma.05G152800	3509.72	253.896	3.78905	3255.82	0.999482	3255.82	DNAJ-like 20
[UP]	Glyma.05G155600	2248.09	301.825	2.89692	1946.27	0.994082	1946.27	Galactose oxidase/kelch repeat superfamily protein
[UP]	Glyma.05G159200	490.425	115.289	2.08877	375.135	0.978728	375.141	Leucine-rich repeat protein kinase family protein
[UP]	Glyma.05G159400	205.903	97.1541	1.08362	108.749	0.901272	108.755	Protein kinase superfamily protein
[UP]	Glyma.05G169400	260.187	82.9048	1.65002	177.282	0.946892	177.29	Phosphatidylinositol-4-phosphate 5-kinase family protein
[UP]	Glyma.05G169600	71.1303	19.4308	1.87212	51.6995	0.928158	51.7334	F-box/RNI-like superfamily protein
[UP]	Glyma.05G169800	63.6429	10.3631	2.61854	53.2798	0.967587	53.3441
[UP]	Glyma.05G170300	75.8099	20.7262	1.87093	55.0837	0.931004	55.1155	NAD(P)-binding Rossmann-fold superfamily protein
[UP]	Glyma.05G170400	114.183	6.47694	4.13989	107.706	0.990929	107.785	cytochrome P450, family 716, subfamily A, polypeptide 1
[UP]	Glyma.05G178900	1065.08	282.394	1.91518	782.688	0.954974	782.691	peroxisomal ABC transporter 1
[UP]	Glyma.05G179800	844.204	25.9077	5.02614	818.297	0.999667	818.312	Haloacid dehalogenase-like hydrolase (HAD) superfamily protein
[UP]	Glyma.05G181600	1446.94	246.124	2.55555	1200.82	0.98467	1200.82	binding
[UP]	Glyma.05G182100	28764.7	362.708	6.30935	28402	1	28402
[UP]	Glyma.05G182600	667.315	209.853	1.66899	457.462	0.950221	457.465	alanine:glyoxylate aminotransferase 2
[UP]	Glyma.05G183200	70.1944	22.0216	1.67244	48.1728	0.92156	48.2018	nuclear factor Y, subunit B3
[UP]	Glyma.05G183300	378.114	150.265	1.33131	227.849	0.926964	227.853
[UP]	Glyma.05G183800	12458.1	383.435	5.02196	12074.7	1	12074.7	D-aminoacyl-tRNA deacylases
[UP]	Glyma.05G183900	61.771	16.84	1.87504	44.931	0.92156	44.9701	Tetratricopeptide repeat (TPR)-like superfamily protein
[UP]	Glyma.05G184400	410.871	204.671	1.00538	206.2	0.905191	206.202	Ras-related small GTP-binding family protein
[UP]	Glyma.05G186000	222.75	40.157	2.4717	182.593	0.980867	182.61	TSL-kinase interacting protein 1
[UP]	Glyma.05G186200	87.9769	25.9077	1.76374	62.0692	0.932311	62.0943	essential meiotic endonuclease 1B
[UP]	Glyma.05G186700	8290.42	204.671	5.34007	8085.75	0.999998	8085.75	Integrase-type DNA-binding superfamily protein
[UP]	Glyma.05G186800	1247.59	101.04	3.62614	1146.55	0.999312	1146.55
[UP]	Glyma.05G186900	317.279	85.4956	1.89183	231.783	0.952466	231.791	ribonucleotide reductase 1
[UP]	Glyma.05G187000	587.761	266.85	1.1392	320.911	0.912476	320.913	Splicing factor, CC1-like
[UP]	Glyma.05G188700	569.978	161.923	1.8156	408.055	0.953613	408.059	Histone superfamily protein
[UP]	Glyma.05G188800	642.045	251.305	1.35323	390.739	0.928736	390.742	actin 7
[UP]	Glyma.05G188900	812.383	58.2924	3.80078	754.09	0.999128	754.1	RING/U-box superfamily protein
[UP]	Glyma.05G189400	124.478	19.4308	2.67947	105.047	0.983923	105.081	tetratricopeptide repeat (TPR)-containing protein
[UP]	Glyma.05G190100	1089.42	208.557	2.38504	880.859	0.984293	880.863	Protein of unknown function (DUF506)
[UP]	Glyma.05G190300	770.266	297.939	1.37034	472.327	0.929255	472.329	Plant invertase/pectin methylesterase inhibitor superfamily
[UP]	Glyma.05G191100	3731.53	6.47694	9.17024	3725.06	0.999979	3725.07	chloroplastic NIFS-like cysteine desulfurase
[UP]	Glyma.05G191600	26.2059	3.88616	2.75347	22.3197	0.902039	22.4889	callose synthase 5
[UP]	Glyma.05G191700	10605.9	630.854	4.07142	9975.05	0.999888	9975.05	mitogen-activated protein kinase kinase kinase 3
[UP]	Glyma.05G192700	131.029	23.317	2.49044	107.713	0.975849	107.741	ABC-2 type transporter family protein
[UP]	Glyma.05G193200	7095.25	345.868	4.35856	6749.38	0.999974	6749.38	S-adenosyl-L-methionine-dependent methyltransferases superfamily protein
[UP]	Glyma.05G193400	29.0137	0.5	5.85866	28.5137	0.934686	29.1093
[UP]	Glyma.05G194500	2327.65	1124.4	1.04972	1203.25	0.908823	1203.25	Chaperone DnaJ-domain superfamily protein
[UP]	Glyma.05G195000	19486	6743.79	1.5308	12742.2	0.935014	12742.2	NAC (No Apical Meristem) domain transcriptional regulator superfamily protein
[UP]	Glyma.05G195200	861.987	6.47694	7.05621	855.51	0.999695	855.539
[UP]	Glyma.05G195300	348.164	143.788	1.27582	204.376	0.919616	204.38	cyclin-dependent kinase E;1
[UP]	Glyma.05G196700	1913.03	711.168	1.4276	1201.86	0.932952	1201.86	Protein of unknown function (DUF668)
[UP]	Glyma.05G198300	2833.98	566.084	2.32374	2267.9	0.984528	2267.9	calcium-dependent protein kinase 4
[UP]	Glyma.05G199400	820.806	181.354	2.17823	639.452	0.980341	639.456	Mitochondrial substrate carrier family protein
[UP]	Glyma.05G200101	301.368	76.4279	1.97936	224.94	0.952526	224.949
[UP]	Glyma.05G200200	108.567	19.4308	2.48217	89.1365	0.973069	89.171
[UP]	Glyma.05G200700	575.594	121.766	2.24093	453.827	0.980027	453.833	ARF GTPase-activating protein
[UP]	Glyma.05G200800	5712.89	2470.3	1.20953	3242.58	0.917512	3242.58	auxin response factor 2
[UP]	Glyma.05G203100	248.02	86.791	1.51484	161.229	0.930163	161.236	DEK domain-containing chromatin associated protein
[UP]	Glyma.05G205400	64.5788	3.88616	4.05464	60.6927	0.978654	60.8279	CLAVATA3/ESR-RELATED 14
[UP]	Glyma.05G207500	2366.02	208.557	3.50395	2157.46	0.998918	2157.46	beta-6 tubulin
[UP]	Glyma.05G208400	1022.97	323.847	1.65937	699.119	0.950678	699.121	GMP synthase (glutamine-hydrolyzing), putative / glutamine amidotransferase, putative
[UP]	Glyma.05G209250	161.915	40.157	2.01151	121.758	0.972466	121.775	Disease resistance protein (TIR-NBS class)
[UP]	Glyma.05G210000	69.2584	18.1354	1.93318	51.123	0.928327	51.1596	brassinosteroid-responsive RING-H2
[UP]	Glyma.05G210400	440.821	181.354	1.28138	259.466	0.920634	259.47	Protein of unknown function (DUF604)
[UP]	Glyma.05G210900	230.238	111.403	1.04733	118.834	0.901284	118.839	Pectin lyase-like superfamily protein
[UP]	Glyma.05G211600	672.93	329.028	1.03224	343.902	0.907118	343.903	Heavy metal transport/detoxification superfamily protein
[UP]	Glyma.05G211900	1388.91	173.582	3.00027	1215.33	0.997201	1215.33	WRKY family transcription factor
[UP]	Glyma.05G212300	1726.78	165.81	3.38049	1560.97	0.998813	1560.98	Protein of unknown function (DUF567)
[UP]	Glyma.05G213300	8228.65	1838.15	2.1624	6390.5	0.98017	6390.5
[UP]	Glyma.05G214700	907.847	24.6124	5.20499	883.235	0.999714	883.25	Cox19-like CHCH family protein
[UP]	Glyma.05G214851	874.154	308.302	1.50354	565.852	0.934221	565.854	arabinogalactan protein 16
[UP]	Glyma.05G215500	52.4118	16.84	1.638	35.5718	0.903827	35.6095	HMG (high mobility group) box protein
[UP]	Glyma.05G215600	1076.31	176.173	2.61104	900.141	0.992826	900.145	Transmembrane amino acid transporter family protein
[UP]	Glyma.05G215700	600.864	261.668	1.1993	339.196	0.916	339.198
[UP]	Glyma.05G216000	4809.72	2063.55	1.22082	2746.17	0.921156	2746.17
[UP]	Glyma.05G217300	732.829	349.755	1.06713	383.075	0.908486	383.076	dynamin-like protein
[UP]	Glyma.05G217400	300.432	146.379	1.03733	154.053	0.903581	154.057	alpha/beta-Hydrolases superfamily protein
[UP]	Glyma.05G217500	306.047	89.3817	1.7757	216.666	0.949621	216.673	Glycine-rich protein family
[UP]	Glyma.05G217800	662.635	291.462	1.18491	371.173	0.915549	371.175
[UP]	Glyma.05G218800	102.952	22.0216	2.22498	80.9302	0.967113	80.9607	Translation elongation factor EF1B/ribosomal protein S6 family protein
[UP]	Glyma.05G219900	145.068	27.2031	2.41489	117.865	0.976789	117.89	NAD(P)-binding Rossmann-fold superfamily protein
[UP]	Glyma.05G222400	3783.01	71.2463	5.73058	3711.76	0.999979	3711.77	ACC oxidase 1
[UP]	Glyma.05G222500	196.544	20.7262	3.24533	175.818	0.993431	175.848	K+ efflux antiporter 4
[UP]	Glyma.05G222600	34.6292	1.29539	4.74053	33.3338	0.948522	33.6692	myb-like transcription factor family protein
[UP]	Glyma.05G224400	4013.25	88.0863	5.50971	3925.16	0.99998	3925.16	CCCH-type zinc finger family protein
[UP]	Glyma.05G228100	165.659	0.5	8.37207	165.159	0.995384	165.371	Integrase-type DNA-binding superfamily protein
[UP]	Glyma.05G229300	326.638	152.856	1.09552	173.782	0.907071	173.786	phytochrome-associated protein 2
[UP]	Glyma.05G229900	284.521	89.3817	1.67048	195.139	0.947589	195.147	Tesmin/TSO1-like CXC domain-containing protein
[UP]	Glyma.05G230300	394.96	0.5	9.62556	394.46	0.998837	394.578
[UP]	Glyma.05G230400	1288.77	646.398	0.995498	642.37	0.907941	642.371	RHO guanyl-nucleotide exchange factor 11
[UP]	Glyma.05G232000	55.2196	16.84	1.71328	38.3795	0.909762	38.4178	Leucine-rich repeat (LRR) family protein
[UP]	Glyma.05G236400	58.9633	16.84	1.80792	42.1232	0.918686	42.162	glycosyl hydrolase 9B1
[UP]	Glyma.05G236800	41.1807	2.59077	3.99051	38.5899	0.957889	38.7957	Plant invertase/pectin methylesterase inhibitor superfamily
[UP]	Glyma.05G237000	1892.44	879.568	1.10538	1012.87	0.911221	1012.87	Phosphoglucomutase/phosphomannomutase family protein
[UP]	Glyma.05G237300	327.574	44.0432	2.89483	283.531	0.992204	283.545	Core-2/I-branching beta-1,6-N-acetylglucosaminyltransferase family protein
[UP]	Glyma.05G237400	991.145	437.841	1.17869	553.304	0.916189	553.305	delta-adaptin
[UP]	Glyma.05G237500	1532.11	252.601	2.60059	1279.51	0.992958	1279.51	zinc finger protein-related
[UP]	Glyma.05G238300	155.364	37.5662	2.04814	117.797	0.972128	117.815	Rubisco methyltransferase family protein
[UP]	Glyma.05G239400	3684.74	448.204	3.03933	3236.53	0.997335	3236.53	flavin-binding, kelch repeat, f box 1
[UP]	Glyma.05G240200	823.614	170.991	2.26805	652.623	0.980474	652.627	MAC/Perforin domain-containing protein
[UP]	Glyma.05G240300	47.7322	5.18155	3.20351	42.5506	0.96163	42.671	Tetratricopeptide repeat (TPR)-like superfamily protein
[UP]	Glyma.05G240500	511.015	161.923	1.65805	349.092	0.949726	349.096	heat shock transcription factor A8
[UP]	Glyma.05G240600	274.226	73.8371	1.89295	200.389	0.951827	200.398	vacuolar iron transporter 1
[UP]	Glyma.05G240700	1214.83	129.539	3.2293	1085.29	0.997429	1085.3	semialdehyde dehydrogenase family protein
[UP]	Glyma.05G242000	107.631	7.77232	3.79161	99.859	0.98948	99.931	UDP-Glycosyltransferase superfamily protein
[UP]	Glyma.05G243500	85.1692	33.6801	1.33844	51.4891	0.902773	51.5065	Glycosyltransferase family 29 (sialyltransferase) family protein
[UP]	Glyma.05G244300	102.952	38.8616	1.40555	64.0901	0.911673	64.1055	Tetratricopeptide repeat (TPR)-like superfamily protein
[UP]	Glyma.05G244400	99.208	28.4985	1.79957	70.7095	0.935697	70.7324	Tetratricopeptide repeat (TPR)-like superfamily protein
[UP]	Glyma.05G247300	776.818	376.958	1.04317	399.86	0.907598	399.861	receptor-like kinase 1
[UP]	Glyma.06G001400	282.649	106.222	1.41193	176.428	0.926754	176.433	RING/FYVE/PHD zinc finger superfamily protein
[UP]	Glyma.06G003800	199.352	58.2924	1.77394	141.06	0.946715	141.071	myb domain protein 4
[UP]	Glyma.06G004100	34.6292	0.5	6.11392	34.1292	0.950775	34.6725	Cyclophilin-like peptidyl-prolyl cis-trans isomerase family protein
[UP]	Glyma.06G004200	106.695	2.59077	5.36397	104.105	0.990675	104.243	EXORDIUM like 2
[UP]	Glyma.06G004300	132.901	2.59077	5.68083	130.311	0.993341	130.434	Major facilitator superfamily protein
[UP]	Glyma.06G005900	224.622	103.631	1.11604	120.991	0.904883	120.996	Calcium-binding EF-hand family protein
[UP]	Glyma.06G007000	28.0777	2.59077	3.43797	25.487	0.922162	25.7178
[UP]	Glyma.06G007300	212.455	54.4063	1.96531	158.049	0.950455	158.061	ribosome-binding factor A family protein
[UP]	Glyma.06G009100	52.4118	0.5	6.71182	51.9118	0.972959	52.3439	salt tolerance homolog2
[UP]	Glyma.06G011300	31.8214	2.59077	3.61854	29.2307	0.937311	29.4538	Arabidopsis protein of unknown function (DUF241)
[UP]	Glyma.06G012900	769.33	319.961	1.26571	449.37	0.921699	449.371	O-Glycosyl hydrolases family 17 protein
[UP]	Glyma.06G013100	714.111	286.281	1.31872	427.83	0.928774	427.832	coatomer gamma-2 subunit, putative / gamma-2 coat protein, putative / gamma-2 COP, putative
[UP]	Glyma.06G013300	1650.97	713.758	1.20981	937.213	0.917276	937.214
[UP]	Glyma.06G013600	78.6177	27.2031	1.53108	51.4146	0.907973	51.4374
[UP]	Glyma.06G014600	1362.71	392.502	1.7957	970.204	0.952408	970.206	AT hook motif DNA-binding family protein
[UP]	Glyma.06G015100	80.4895	25.9077	1.63542	54.5818	0.926136	54.6063	multiple chloroplast division site 1
[UP]	Glyma.06G015200	657.019	34.9755	4.23152	622.044	0.999412	622.058	RING/U-box superfamily protein
[UP]	Glyma.06G016000	1102.52	283.69	1.95842	818.83	0.955049	818.832	glutamate receptor 3.3
[UP]	Glyma.06G017300	846.076	279.804	1.59637	566.273	0.950322	566.275	DNA-binding bromodomain-containing protein
[UP]	Glyma.06G018700	267.675	58.2924	2.1991	209.382	0.977659	209.394
[UP]	Glyma.06G018800	106.695	42.7478	1.31958	63.9477	0.910046	63.9613	Transducin/WD40 repeat-like superfamily protein
[UP]	Glyma.06G019700	276.098	112.699	1.29271	163.399	0.918346	163.404
[UP]	Glyma.06G019800	1112.81	174.877	2.6698	937.938	0.992853	937.941	SKU5 similar 5
[UP]	Glyma.06G020400	47.7322	3.88616	3.61854	43.846	0.964682	43.9951	plastocyanin 1
[UP]	Glyma.06G021200	350.972	5.18155	6.08183	345.79	0.998584	345.844	DC1 domain-containing protein
[UP]	Glyma.06G021400	500.72	50.5201	3.30907	450.2	0.99671	450.212	RING/U-box superfamily protein
[UP]	Glyma.06G023300	607.415	296.644	1.03395	310.772	0.906866	310.773	RAC-like 3
[UP]	Glyma.06G023500	51.4759	7.77232	2.72748	43.7035	0.958398	43.7886	ATP binding microtubule motor family protein
[UP]	Glyma.06G025100	368.754	107.517	1.77809	261.237	0.950398	261.243	glycosyl hydrolase 9B7
[UP]	Glyma.06G025200	2020.66	117.88	4.09943	1902.78	0.999827	1902.79	lysine decarboxylase family protein
[UP]	Glyma.06G027100	179.698	68.6555	1.38812	111.042	0.922468	111.051	Forkhead-associated (FHA) domain-containing protein
[UP]	Glyma.06G028500	135.709	22.0216	2.62353	113.688	0.984929	113.718	ATP-dependent protease La (LON) domain protein
[UP]	Glyma.06G029100	1770.77	575.152	1.62236	1195.62	0.950787	1195.62	BEL1-like homeodomain 3
[UP]	Glyma.06G031000	2783.44	90.6771	4.93999	2692.76	0.999963	2692.77
[UP]	Glyma.06G031100	973.362	12.9539	6.23152	960.408	0.999756	960.428
[UP]	Glyma.06G033100	81.4255	31.0893	1.38906	50.3362	0.903091	50.3553
[UP]	Glyma.06G033300	111.375	16.84	2.72546	94.535	0.982367	94.5743	indeterminate(ID)-domain 2
[UP]	Glyma.06G033700	128.222	19.4308	2.72222	108.791	0.984386	108.825	J-domain protein required for chloroplast accumulation response 1
[UP]	Glyma.06G033700	128.222	19.4308	2.72222	108.791	0.984386	108.825	Chaperone DnaJ-domain superfamily protein
[UP]	Glyma.06G035300	18795.2	2239.72	3.06897	16555.5	0.997359	16555.5	cytochrome P450, family 82, subfamily C, polypeptide 4
[UP]	Glyma.06G035400	85.1692	7.77232	3.45391	77.3968	0.984243	77.4739	cytochrome P450, family 82, subfamily C, polypeptide 4
[UP]	Glyma.06G037300	500.72	72.5417	2.78712	428.178	0.992223	428.187	uroporphyrinogen-III synthase family protein
[UP]	Glyma.06G037600	1278.47	251.305	2.34691	1027.17	0.984364	1027.17	RNA-binding protein 47C
[UP]	Glyma.06G041400	1001.44	269.441	1.89404	731.999	0.954808	732.002	HXXXD-type acyl-transferase family protein
[UP]	Glyma.06G042100	3224.26	1001.33	1.68704	2222.93	0.951238	2222.93	DREB and EAR motif protein 3
[UP]	Glyma.06G042200	228.366	42.7478	2.41742	185.618	0.980783	185.634
[UP]	Glyma.06G043900	31.8214	3.88616	3.03358	27.9353	0.928526	28.0995	CYCLIN A3;4
[UP]	Glyma.06G050000	357.523	98.4494	1.86058	259.074	0.952489	259.081	myb domain protein 84
[UP]	Glyma.06G050300	637.365	103.631	2.62066	533.734	0.992407	533.74	CCCH-type zinc finger family protein
[UP]	Glyma.06G050600	671.058	253.896	1.4022	417.162	0.929885	417.165	Protein of unknown function (DUF1639)
[UP]	Glyma.06G050900	267.675	124.357	1.10599	143.317	0.905667	143.322	Protein phosphatase 2C family protein
[UP]	Glyma.06G051500	508.207	72.5417	2.80853	435.666	0.993188	435.675	N-MYC downregulated-like 2
[UP]	Glyma.06G051900	847.012	129.539	2.709	717.473	0.992792	717.478	myb-like transcription factor family protein
[UP]	Glyma.06G052700	107.631	36.2708	1.56922	71.3605	0.918472	71.3778	cytochrome P450, family 711, subfamily A, polypeptide 1
[UP]	Glyma.06G052900	1911.16	659.352	1.53533	1251.81	0.934882	1251.81	Mitochondrial substrate carrier family protein
[UP]	Glyma.06G053100	608.351	107.517	2.50034	500.834	0.984043	500.84	Protein of unknown function (DUF803)
[UP]	Glyma.06G053200	3495.68	876.977	1.99496	2618.7	0.955344	2618.7	eukaryotic translation initiation factor 4A1
[UP]	Glyma.06G053400	802.088	240.942	1.73507	561.146	0.951888	561.148
[UP]	Glyma.06G053500	78.6177	20.7262	1.9234	57.8915	0.932418	57.9234
[UP]	Glyma.06G054700	75.8099	19.4308	1.96404	56.3791	0.931847	56.4133	17.6 kDa class II heat shock protein
[UP]	Glyma.06G054800	466.091	97.1541	2.26226	368.937	0.979659	368.944	Mitochondrial substrate carrier family protein
[UP]	Glyma.06G057900	110.439	37.5662	1.55574	72.8729	0.918826	72.8895	Tetratricopeptide repeat (TPR)-like superfamily protein
[UP]	Glyma.06G058300	58.9633	5.18155	3.50836	53.7817	0.973455	53.896	sterile alpha motif (SAM) domain-containing protein
[UP]	Glyma.06G058600	341.613	108.813	1.65052	232.8	0.948302	232.806	hydroxyproline-rich glycoprotein family protein
[UP]	Glyma.06G059300	70.1944	18.1354	1.95254	52.059	0.929117	52.0956	Ankyrin repeat family protein
[UP]	Glyma.06G059500	163.787	14.2493	3.52286	149.538	0.993552	149.579	glutamine dumper 3
[UP]	Glyma.06G062000	50.5399	2.59077	4.28597	47.9492	0.969442	48.1403
[UP]	Glyma.06G062000	50.5399	2.59077	4.28597	47.9492	0.969442	48.1403	WRKY DNA-binding protein 40
[UP]	Glyma.06G062100	7635.28	397.684	4.26299	7237.59	0.999935	7237.59	CBL-interacting protein kinase 25
[UP]	Glyma.06G063800	1001.44	98.4494	3.34655	902.99	0.998629	902.996	PPPDE putative thiol peptidase family protein
[UP]	Glyma.06G063900	2871.42	1124.4	1.35261	1747.02	0.929837	1747.02	Plant protein of unknown function (DUF868)
[UP]	Glyma.06G064000	786.177	27.2031	4.85301	758.974	0.999623	758.989	Integrase-type DNA-binding superfamily protein
[UP]	Glyma.06G065100	354.716	120.471	1.55798	234.245	0.93236	234.25
[UP]	Glyma.06G065200	409.935	67.3601	2.60543	342.575	0.991669	342.585	KNOTTED1-like homeobox gene 3
[UP]	Glyma.06G065900	4767.6	1277.25	1.90022	3490.35	0.955184	3490.35	serine-rich protein-related
[UP]	Glyma.06G066500	298.56	120.471	1.30934	178.089	0.919044	178.094	EamA-like transporter family
[UP]	Glyma.06G068400	5716.63	2567.46	1.15482	3149.17	0.914326	3149.17	EIN3-binding F box protein 1
[UP]	Glyma.06G068600	289.201	137.311	1.07462	151.89	0.904402	151.894	phospholipase D alpha 1
[UP]	Glyma.06G069100	44.9244	1.29539	5.11604	43.629	0.965193	43.9279	DnaJ/Hsp40 cysteine-rich domain superfamily protein
[UP]	Glyma.06G073400	68.3225	12.9539	2.39898	55.3686	0.960388	55.4206	CTC-interacting domain 5
[UP]	Glyma.06G074400	73.9381	22.0216	1.7474	51.9165	0.925495	51.9459	Protein of unknown function (DUF581)
[UP]	Glyma.06G075200	116.991	46.6339	1.32694	70.3567	0.912818	70.3692	Protein of unknown function (DUF1218)
[UP]	Glyma.06G077200	6872.5	2038.94	1.75302	4833.56	0.952523	4833.56
[UP]	Glyma.06G077400	8107.92	3419.82	1.24541	4688.1	0.921578	4688.1	WRKY DNA-binding protein 11
[UP]	Glyma.06G080200	360.331	174.877	1.04298	185.454	0.904896	185.457	NAC domain containing protein 38
[UP]	Glyma.06G080800	30.8855	0.5	5.94886	30.3855	0.94088	30.9624
[UP]	Glyma.06G081300	106.695	23.317	2.19405	83.3785	0.967783	83.4073	Flavin-binding monooxygenase family protein
[UP]	Glyma.06G081800	42.1166	10.3631	2.02293	31.7535	0.92358	31.8179	Protein kinase superfamily protein
[UP]	Glyma.06G082400	1237.29	573.857	1.10842	663.436	0.910977	663.437	aspartate aminotransferase 3
[UP]	Glyma.06G082600	795.536	250.01	1.66994	545.526	0.950444	545.529
[UP]	Glyma.06G082700	40.2448	3.88616	3.37238	36.3586	0.953627	36.5147	D-aminoacid aminotransferase-like PLP-dependent enzymes superfamily protein
[UP]	Glyma.06G082800	651.404	107.517	2.59899	543.887	0.992431	543.893	ENTH/VHS/GAT family protein
[UP]	Glyma.06G085900	120.734	40.157	1.58811	80.5773	0.937122	80.593	YebC-related
[UP]	Glyma.06G086400	67.3866	16.84	2.00057	50.5466	0.952131	50.5861	GATA transcription factor 12
[UP]	Glyma.06G087400	266.739	45.3386	2.55662	221.4	0.981906	221.415
[UP]	Glyma.06G088500	5236.5	1178.8	2.15128	4057.7	0.980159	4057.7	nuclear poly(a) polymerase
[UP]	Glyma.06G088600	13931.2	378.253	5.20283	13553	1	13553	phosphofructokinase 3
[UP]	Glyma.06G090900	1585.46	304.416	2.38078	1281.04	0.984433	1281.04	transcription factor-related
[UP]	Glyma.06G091651	236.789	63.474	1.89936	173.315	0.950929	173.325	Zinc finger (C3HC4-type RING finger) family protein
[UP]	Glyma.06G091900	973.362	299.234	1.7017	674.127	0.951177	674.13	hydroxyproline-rich glycoprotein family protein
[UP]	Glyma.06G092100	476.386	94.5633	2.33278	381.823	0.983352	381.83	Phosphoglycerate mutase family protein
[UP]	Glyma.06G092900	61.771	3.88616	3.99051	57.8849	0.976846	58.0223	Rhamnogalacturonate lyase family protein
[UP]	Glyma.06G093400	1134.34	198.194	2.51687	936.147	0.984569	936.15	Predicted AT-hook DNA-binding family protein
[UP]	Glyma.06G093500	781.497	384.73	1.02239	396.767	0.90731	396.769	ubiquitin-specific protease 16
[UP]	Glyma.06G093500	781.497	384.73	1.02239	396.767	0.90731	396.769	ubiquitin-specific protease 17
[UP]	Glyma.06G095400	438.013	191.717	1.19199	246.296	0.914847	246.298	auxin F-box protein 5
[UP]	Glyma.06G095700	464.219	177.468	1.38725	286.751	0.928972	286.754	K-box region and MADS-box transcription factor family protein
[UP]	Glyma.06G098500	92.6566	25.9077	1.83851	66.7488	0.93628	66.7741	Sas10/Utp3/C1D family
[UP]	Glyma.06G098900	1237.29	340.687	1.86067	896.606	0.954485	896.608	phosphoenolpyruvate carboxylase-related kinase 2
[UP]	Glyma.06G099100	36.5011	9.06771	2.00913	27.4334	0.911087	27.5068	Tetratricopeptide repeat (TPR)-like superfamily protein
[UP]	Glyma.06G099400	24.334	1.29539	4.23152	23.0387	0.914107	23.424	purine permease 1
[UP]	Glyma.06G100000	760.907	212.444	1.84064	548.463	0.95403	548.467	basic helix-loop-helix (bHLH) DNA-binding superfamily protein
[UP]	Glyma.06G100100	85.1692	29.7939	1.51531	55.3753	0.910802	55.396
[UP]	Glyma.06G101400	735.637	145.083	2.34211	590.554	0.984003	590.558	VQ motif-containing protein
[UP]	Glyma.06G102100	13390.3	4559.76	1.55416	8830.52	0.935036	8830.52	Phosphate-responsive 1 family protein
[UP]	Glyma.06G102900	451.116	170.991	1.39958	280.125	0.928947	280.128	methyl-CPG-binding domain 8
[UP]	Glyma.06G103000	813.319	405.456	1.00427	407.863	0.907368	407.864	APR-like 4
[UP]	Glyma.06G103200	343.484	91.9725	1.90097	251.512	0.952803	251.519	cryptochrome 1
[UP]	Glyma.06G104200	586.825	200.785	1.54728	386.04	0.933837	386.043
[UP]	Glyma.06G104600	2654.28	1058.33	1.32653	1595.95	0.929677	1595.95	tetratricopeptide repeat (TPR)-containing protein
[UP]	Glyma.06G104800	949.028	16.84	5.81648	932.188	0.999739	932.206	Haloacid dehalogenase-like hydrolase (HAD) superfamily protein
[UP]	Glyma.06G104900	31.8214	2.59077	3.61854	29.2307	0.937311	29.4538	Late embryogenesis abundant (LEA) hydroxyproline-rich glycoprotein family
[UP]	Glyma.06G108051	25.27	2.59077	3.28597	22.6792	0.906452	22.916	DNA binding
[UP]	Glyma.06G109200	7859.9	396.389	4.30952	7463.51	0.999936	7463.51	nitrate reductase 1
[UP]	Glyma.06G109800	165.659	72.5417	1.19133	93.117	0.906323	93.1246	putative protein kinase 1
[UP]	Glyma.06G110500	50.5399	12.9539	1.96404	37.5861	0.91185	37.6374	camphor resistance CrcB family protein
[UP]	Glyma.06G111100	2915.41	525.927	2.47076	2389.48	0.984761	2389.48	Histone H3 K4-specific methyltransferase SET7/9 family protein
[UP]	Glyma.06G111300	1458.17	160.628	3.18236	1297.54	0.997485	1297.55	Integrase-type DNA-binding superfamily protein
[UP]	Glyma.06G112100	31.8214	3.88616	3.03358	27.9353	0.928526	28.0995	nodulin MtN21 /EamA-like transporter family protein
[UP]	Glyma.06G112700	23.3981	1.29539	4.17494	22.1027	0.908762	22.4936	Adenine nucleotide alpha hydrolases-like superfamily protein
[UP]	Glyma.06G113000	92.6566	33.6801	1.46	58.9765	0.911843	58.9946
[UP]	Glyma.06G114300	5524.77	1945.67	1.50564	3579.09	0.93492	3579.09	aldehyde dehydrogenase 3H1
[UP]	Glyma.06G116400	160.043	67.3601	1.24849	92.683	0.910383	92.6914	amino acid permease 3
[UP]	Glyma.06G116500	960.259	465.044	1.04606	495.215	0.908185	495.216	Chaperone DnaJ-domain superfamily protein
[UP]	Glyma.06G117200	369.69	97.1541	1.92797	272.536	0.953271	272.543	2-oxoglutarate (2OG) and Fe(II)-dependent oxygenase superfamily protein
[UP]	Glyma.06G119700	8827.64	2098.53	2.07265	6729.12	0.979932	6729.12	Target of Myb protein 1
[UP]	Glyma.06G121300	11070.1	3071.36	1.84972	7998.76	0.954761	7998.76	SCARECROW-like 1
[UP]	Glyma.06G121500	1730.53	659.352	1.39209	1071.17	0.930678	1071.17	SEUSS transcriptional co-regulator
[UP]	Glyma.06G122500	1911.16	788.891	1.27655	1122.27	0.922727	1122.27	global transcription factor group A2
[UP]	Glyma.06G122600	35584.8	1134.76	4.9708	34450	1	34450	alcohol dehydrogenase 1
[UP]	Glyma.06G123200	32.7574	5.18155	2.66036	27.5758	0.924279	27.7039	nodulin MtN21 /EamA-like transporter family protein
[UP]	Glyma.06G125800	421.166	64.7694	2.70101	356.397	0.991859	356.407	Nodulin MtN3 family protein
[UP]	Glyma.06G127500	189.057	88.0863	1.10183	100.971	0.901459	100.977	splicing factor-related
[UP]	Glyma.06G127700	630.813	275.918	1.19298	354.896	0.915957	354.898	OBP3-responsive gene 1
[UP]	Glyma.06G128500	1047.3	117.88	3.15128	929.42	0.997101	929.425	pectin methylesterase PCR fragment F
[UP]	Glyma.06G128700	266.739	124.357	1.10094	142.381	0.905522	142.386	Calcium-binding EF-hand family protein
[UP]	Glyma.06G131400	380.921	106.222	1.84241	274.7	0.952626	274.706	Transducin/WD40 repeat-like superfamily protein
[UP]	Glyma.06G131500	920.95	338.096	1.44569	582.854	0.932687	582.856	Dof-type zinc finger DNA-binding family protein
[UP]	Glyma.06G131600	511.951	173.582	1.56039	338.369	0.933567	338.373	Yippee family putative zinc-binding protein
[UP]	Glyma.06G131800	465.155	76.4279	2.60554	388.727	0.991916	388.736	oligopeptide transporter 1
[UP]	Glyma.06G132500	27723	3304.53	3.06857	24418.5	0.997359	24418.5	Major facilitator superfamily protein
[UP]	Glyma.06G132600	198.416	60.8832	1.70441	137.533	0.945443	137.543	Rhodanese/Cell cycle control phosphatase superfamily protein
[UP]	Glyma.06G132651	146.94	58.2924	1.33385	88.6478	0.917806	88.6578	Metal-dependent protein hydrolase
[UP]	Glyma.06G133300	9800.07	2272.11	2.10876	7527.96	0.979979	7527.96	cytochrome B5 isoform E
[UP]	Glyma.06G136600	2419.37	323.847	2.90125	2095.52	0.994087	2095.52	pseudo-response regulator 5
[UP]	Glyma.06G139100	117.927	44.0432	1.4209	73.8834	0.917188	73.897	double-stranded DNA binding
[UP]	Glyma.06G139200	2611.23	864.023	1.59559	1747.21	0.950867	1747.21	Mitochondrial import inner membrane translocase subunit Tim17/Tim22/Tim23 family protein
[UP]	Glyma.06G143900	174.082	29.7939	2.54668	144.288	0.979128	144.311
[UP]	Glyma.06G146000	396.832	176.173	1.17154	220.66	0.913744	220.663
[UP]	Glyma.06G147600	667.315	250.01	1.41638	417.305	0.932043	417.307	Leucine-rich receptor-like protein kinase family protein
[UP]	Glyma.06G148400	9364.87	550.54	4.08834	8814.33	0.999887	8814.33	Integrase-type DNA-binding superfamily protein
[UP]	Glyma.06G148500	107.631	32.3847	1.73272	75.2467	0.936423	75.2666	ribonucleotide reductase 1
[UP]	Glyma.06G149800	107.631	20.7262	2.37657	86.9052	0.97218	86.9377
[UP]	Glyma.06G149900	7523.9	985.79	2.93213	6538.11	0.994159	6538.11	Duplicated homeodomain-like superfamily protein
[UP]	Glyma.06G152000	78.6177	19.4308	2.01651	59.1869	0.958172	59.2212	Plant invertase/pectin methylesterase inhibitor superfamily
[UP]	Glyma.06G153500	54.2836	15.5446	1.8041	38.739	0.910773	38.781	ABC transporter family protein
[UP]	Glyma.06G154400	2615.91	49.2247	5.73179	2566.69	0.999962	2566.69	xylem NAC domain 1
[UP]	Glyma.06G154500	49.604	3.88616	3.67404	45.7179	0.967001	45.8653	ABC-2 type transporter family protein
[UP]	Glyma.06G154800	7591.29	1492.29	2.34682	6099	0.984571	6099	S-adenosyl-L-methionine-dependent methyltransferases superfamily protein
[UP]	Glyma.06G155066	50.5399	6.47694	2.96404	44.063	0.960528	44.1626
[UP]	Glyma.06G155600	184.377	47.9293	1.94368	136.448	0.949132	136.462	topoisomerase 3alpha
[UP]	Glyma.06G158900	315.407	130.834	1.26947	184.573	0.91876	184.577
[UP]	Glyma.06G160100	661.699	208.557	1.66573	453.142	0.95021	453.145	Protein kinase superfamily protein
[UP]	Glyma.06G161100	629.878	266.85	1.23904	363.028	0.91999	363.03	Protein prenylyltransferase superfamily protein
[UP]	Glyma.06G162400	10028.4	3321.37	1.59424	6707.06	0.950939	6707.06
[UP]	Glyma.06G162500	4502.74	1185.28	1.92557	3317.46	0.955344	3317.46	TUDOR-SN protein 1
[UP]	Glyma.06G163500	563.427	159.333	1.82219	404.094	0.95359	404.098	Sec14p-like phosphatidylinositol transfer family protein
[UP]	Glyma.06G164100	46.7962	3.88616	3.58997	42.9101	0.963492	43.06
[UP]	Glyma.06G166000	2508.28	1129.58	1.15091	1378.7	0.914234	1378.7	ARM repeat superfamily protein
[UP]	Glyma.06G166800	27.1418	0.5	5.76245	26.6418	0.927431	27.2579	homolog of Medicago truncatula MTN3
[UP]	Glyma.06G167000	32.7574	3.88616	3.0754	28.8712	0.932046	29.0345	Nodulin MtN3 family protein
[UP]	Glyma.06G167700	1047.3	471.521	1.15128	575.779	0.913748	575.78	DEK domain-containing chromatin associated protein
[UP]	Glyma.06G170100	2185.38	256.487	3.09093	1928.9	0.997303	1928.9	HCP-like superfamily protein with MYND-type zinc finger
[UP]	Glyma.06G170200	1005.18	146.379	2.77968	858.805	0.992907	858.809
[UP]	Glyma.06G171700	52.4118	16.84	1.638	35.5718	0.903827	35.6095	Leucine-rich repeat protein kinase family protein
[UP]	Glyma.06G173500	1569.55	397.684	1.98065	1171.86	0.95521	1171.86	glucan synthase-like 8
[UP]	Glyma.06G175700	132.901	38.8616	1.77394	94.0397	0.941784	94.0565	RING domain ligase2
[UP]	Glyma.06G176000	22.4622	1.29539	4.11604	21.1668	0.903001	21.5633	cytochrome P450, family 71, subfamily A, polypeptide 26
[UP]	Glyma.06G176100	64.5788	16.84	1.93917	47.7388	0.924877	47.7782	cytochrome P450, family 71, subfamily A, polypeptide 22
[UP]	Glyma.06G177600	161.915	2.59077	5.96571	159.324	0.995122	159.436
[UP]	Glyma.06G178200	613.967	283.69	1.11385	330.277	0.909914	330.279	methyltransferase 1
[UP]	Glyma.06G181100	703.816	332.915	1.08005	370.901	0.9088	370.903	Phox (PX) domain-containing protein
[UP]	Glyma.06G182100	107.631	42.7478	1.33218	64.8836	0.910519	64.8973	pantothenate kinase 2
[UP]	Glyma.06G183100	943.412	462.453	1.02858	480.959	0.907713	480.96	Protein of unknown function (DUF3506)
[UP]	Glyma.06G183400	1319.65	351.05	1.91041	968.604	0.955096	968.606	polygalacturonase 2
[UP]	Glyma.06G183600	69.2584	16.84	2.04009	52.4184	0.953658	52.4581	RING/U-box superfamily protein
[UP]	Glyma.06G184150	404.32	196.899	1.03804	207.421	0.905491	207.423
[UP]	Glyma.06G184300	4469.98	569.97	2.97131	3900.01	0.994146	3900.01
[UP]	Glyma.06G186800	742.189	281.099	1.40071	461.089	0.930036	461.092	DP-E2F-like 1
[UP]	Glyma.06G187000	1403.89	383.435	1.87237	1020.45	0.954983	1020.45	response regulator 6
[UP]	Glyma.06G187500	1094.1	318.665	1.77963	775.431	0.952285	775.433	ARM repeat superfamily protein
[UP]	Glyma.06G188100	78.6177	19.4308	2.01651	59.1869	0.958172	59.2212	BIG PETAL P
[UP]	Glyma.06G188600	360.331	180.059	1.00085	180.272	0.904428	180.275	DDT domain superfamily
[UP]	Glyma.06G188900	5550.04	2728.09	1.02461	2821.95	0.908423	2821.95	catalytics
[UP]	Glyma.06G190600	106.695	45.3386	1.23469	61.3569	0.900498	61.3693	HSP20-like chaperones superfamily protein
[UP]	Glyma.06G190800	9312.45	2105	2.14534	7207.45	0.980173	7207.45	WRKY DNA-binding protein 72
[UP]	Glyma.06G191000	154.428	55.7017	1.47114	98.726	0.924024	98.7369
[UP]	Glyma.06G191400	772.138	338.096	1.19143	434.042	0.916356	434.044	ABC2 homolog 6
[UP]	Glyma.06G191600	231.173	111.403	1.05318	119.77	0.901373	119.775	SIGNAL PEPTIDE PEPTIDASE-LIKE 2
[UP]	Glyma.06G191800	131.029	33.6801	1.95992	97.3494	0.945047	97.3692	BANQUO 3
[UP]	Glyma.06G192000	156.299	64.7694	1.27093	91.5301	0.911223	91.5389	Protein Transporter, Pam16
[UP]	Glyma.06G192100	8822.96	63.474	7.11895	8759.49	0.999999	8759.49	organic cation/carnitine transporter 3
[UP]	Glyma.06G192200	196.544	72.5417	1.43797	124.003	0.926083	124.011	ribosomal protein L29 family protein
[UP]	Glyma.06G192400	6641.32	1220.25	2.44429	5421.07	0.984598	5421.07	Plant invertase/pectin methylesterase inhibitor superfamily protein
[UP]	Glyma.06G192600	205.903	85.4956	1.26805	120.408	0.915078	120.415	end binding protein 1B
[UP]	Glyma.06G193800	24.334	2.59077	3.23152	21.7433	0.90074	21.9821	Gibberellin-regulated family protein
[UP]	Glyma.06G193900	727.214	349.755	1.05604	377.459	0.908119	377.461	Exostosin family protein
[UP]	Glyma.06G194600	105.76	27.2031	1.95894	78.5564	0.941007	78.5808
[UP]	Glyma.06G195000	36.5011	6.47694	2.49456	30.0241	0.92569	30.1276	expansin A15
[UP]	Glyma.06G195100	753.42	371.776	1.01902	381.643	0.907232	381.645	atypical CYS HIS rich thioredoxin 4
[UP]	Glyma.06G195500	246.148	85.4956	1.52561	160.653	0.930183	160.66	NAC domain containing protein 100
[UP]	Glyma.06G195600	355.651	34.9755	3.34605	320.676	0.997315	320.693	myb domain protein 29
[UP]	Glyma.06G196900	217.135	66.0648	1.71664	151.07	0.946356	151.08	Protein kinase superfamily protein
[UP]	Glyma.06G198550	133.837	58.2924	1.1991	75.5448	0.902232	75.5544	DNA-directed RNA polymerase, RBP11-like
[UP]	Glyma.06G198600	492.297	189.127	1.38018	303.17	0.929016	303.173	Ankyrin repeat family protein
[UP]	Glyma.06G200000	635.493	161.923	1.97256	473.57	0.954531	473.574	glucuronidase 2
[UP]	Glyma.06G202900	42.1166	1.29539	5.02293	40.8212	0.961177	41.1291	Polynucleotidyl transferase, ribonuclease H-like superfamily protein
[UP]	Glyma.06G205100	45.8603	5.18155	3.14579	40.6788	0.958541	40.8002	transmembrane receptors;ATP binding
[UP]	Glyma.06G205100	45.8603	5.18155	3.14579	40.6788	0.958541	40.8002	Disease resistance protein (TIR-NBS-LRR class) family
[UP]	Glyma.06G205800	1151.19	15.5446	6.21056	1135.64	0.999817	1135.66	AGAMOUS-like 8
[UP]	Glyma.06G205900	197.48	79.0186	1.32144	118.462	0.92207	118.469	galacturonosyltransferase 11
[UP]	Glyma.06G206000	121.67	24.6124	2.30552	97.0579	0.970624	97.0853	nucleic acid binding;ATP-dependent helicases;ATP binding;helicases;ATP-dependent helicases
[UP]	Glyma.06G208100	588.697	32.3847	4.18414	556.312	0.999297	556.328	Protein of unknown function (DUF1637)
[UP]	Glyma.06G209700	682.289	222.807	1.61459	459.483	0.950052	459.486	NagB/RpiA/CoA transferase-like superfamily protein
[UP]	Glyma.06G212601	417.423	42.7478	3.28759	374.675	0.996368	374.689
[UP]	Glyma.06G212700	44.9244	6.47694	2.79412	38.4475	0.951339	38.5489	Transducin/WD40 repeat-like superfamily protein
[UP]	Glyma.06G213000	1786.68	251.305	2.82977	1535.38	0.994049	1535.38
[UP]	Glyma.06G213100	243.34	56.997	2.09402	186.343	0.976178	186.355	GRAS family transcription factor family protein
[UP]	Glyma.06G213101	759.035	128.243	2.56528	630.792	0.984313	630.797	PHD finger transcription factor, putative
[UP]	Glyma.06G213600	2840.53	243.533	3.54397	2597	0.998934	2597	Histone H3 K4-specific methyltransferase SET7/9 family protein
[UP]	Glyma.06G214800	422.102	204.671	1.04428	217.431	0.905722	217.433	3-ketoacyl-CoA synthase 11
[UP]	Glyma.06G216500	29.9496	0.5	5.90446	29.4496	0.937822	30.0357	early nodulin-related
[UP]	Glyma.06G216800	2146.08	867.91	1.30608	1278.17	0.922984	1278.17	Protein kinase superfamily protein
[UP]	Glyma.06G217400	223.686	77.7232	1.52506	145.963	0.92937	145.971	DNA/RNA polymerases superfamily protein
[UP]	Glyma.06G222100	210.583	80.314	1.39067	130.269	0.92422	130.277	Protein of unknown function (DUF3414)
[UP]	Glyma.06G222500	366.883	174.877	1.06898	192.005	0.906097	192.008	Zinc-binding dehydrogenase family protein
[UP]	Glyma.06G223300	90.7847	19.4308	2.2241	71.3539	0.96437	71.3886	SET domain group 4
[UP]	Glyma.06G226700	445.5	94.5633	2.23607	350.937	0.979559	350.944	Leucine-rich repeat transmembrane protein kinase
[UP]	Glyma.06G228900	104.824	32.3847	1.69458	72.4389	0.935079	72.4587
[UP]	Glyma.06G229200	54.2836	16.84	1.68862	37.4436	0.907758	37.4817
[UP]	Glyma.06G242900	134.773	32.3847	2.05715	102.389	0.970309	102.409	metallothionein 3
[UP]	Glyma.06G249600	71.1303	22.0216	1.69155	49.1087	0.92267	49.1378
[UP]	Glyma.06G249800	1323.4	437.841	1.59577	885.557	0.950658	885.558	PYR1-like 12
[UP]	Glyma.06G254300	298.56	90.6771	1.71921	207.883	0.948423	207.89	NB-ARC domain-containing disease resistance protein
[UP]	Glyma.06G263200	257.379	126.948	1.01966	130.431	0.9018	130.435	RNA-binding (RRM/RBD/RNP motifs) family protein
[UP]	Glyma.06G263900	686.969	300.53	1.19274	386.439	0.916117	386.441	disease resistance protein (TIR-NBS-LRR class), putative
[UP]	Glyma.06G265400	264.867	34.9755	2.92085	229.891	0.991391	229.91	disease resistance protein (TIR-NBS-LRR class), putative
[UP]	Glyma.06G265500	21493.5	2921.1	2.87932	18572.4	0.994143	18572.4	GRAS family transcription factor
[UP]	Glyma.06G265600	3708.13	244.828	3.92085	3463.31	0.999739	3463.31	Protein kinase superfamily protein
[UP]	Glyma.06G265700	838.589	79.0186	3.4077	759.57	0.998532	759.578	NAD(P)-binding Rossmann-fold superfamily protein
[UP]	Glyma.06G268800	119.798	45.3386	1.4018	74.4598	0.915357	74.473	Tetratricopeptide repeat (TPR)-like superfamily protein
[UP]	Glyma.06G269300	33.6933	1.29539	4.70101	32.3979	0.946201	32.7372	ABC transporter family protein
[UP]	Glyma.06G276500	136.645	38.8616	1.81402	97.7834	0.944348	97.8003
[UP]	Glyma.06G276800	3069.83	555.721	2.46573	2514.11	0.984767	2514.11	Protein of unknown function (DUF688)
[UP]	Glyma.06G276900	393.088	182.65	1.10578	210.439	0.908265	210.442	Mitogen activated protein kinase kinase kinase-related
[UP]	Glyma.06G277600	438.013	150.265	1.54346	287.748	0.933133	287.752	ATP synthase protein I -related
[UP]	Glyma.06G277700	12569.5	152.856	6.36161	12416.6	1	12416.6	Plant Tudor-like protein
[UP]	Glyma.06G285500	250.828	123.062	1.02731	127.766	0.901635	127.77	disease resistance protein (TIR-NBS-LRR class), putative
[UP]	Glyma.06G286100	149.748	66.0648	1.18058	83.6832	0.90377	83.6916	MAK16 protein-related
[UP]	Glyma.06G288600	94.5284	23.317	2.01937	71.2114	0.963355	71.2401	HAESA-like 1
[UP]	Glyma.06G292100	259.251	117.88	1.13703	141.371	0.90816	141.376	Concanavalin A-like lectin protein kinase family protein
[UP]	Glyma.06G293400	650.468	156.742	2.05309	493.726	0.979121	493.73	RING membrane-anchor 1
[UP]	Glyma.06G293450	685.097	277.213	1.30531	407.884	0.922054	407.886
[UP]	Glyma.06G294200	72.0662	19.4308	1.89098	52.6354	0.928945	52.6694	ankyrin repeat family protein
[UP]	Glyma.06G295500	861.987	391.207	1.13973	470.78	0.913208	470.781
[UP]	Glyma.06G296200	447.372	215.034	1.05691	232.338	0.906643	232.34	Protein phosphatase 2C family protein
[UP]	Glyma.06G297100	664.507	292.758	1.18258	371.749	0.915549	371.751	Developmental regulator, ULTRAPETALA
[UP]	Glyma.06G297600	89.8488	27.2031	1.72373	62.6457	0.931429	62.6694	Wound-responsive family protein
[UP]	Glyma.06G297800	250.828	25.9077	3.27524	224.92	0.994771	224.944	Wound-responsive family protein
[UP]	Glyma.06G297900	965.875	148.97	2.69682	816.905	0.99287	816.909	Wound-responsive family protein
[UP]	Glyma.06G298400	164.723	10.3631	3.99051	154.36	0.994622	154.411	Wound-responsive family protein
[UP]	Glyma.06G298500	112.311	34.9755	1.68308	77.3355	0.936622	77.3539	PapD-like superfamily protein
[UP]	Glyma.06G298600	507.271	123.062	2.04337	384.21	0.97871	384.215	Wound-responsive family protein
[UP]	Glyma.06G298700	7463.07	512.973	3.86281	6950.09	0.999753	6950.09	Wound-responsive family protein
[UP]	Glyma.06G298800	810.511	10.3631	6.2893	800.148	0.999652	800.173	Wound-responsive family protein
[UP]	Glyma.06G298900	1847.52	204.671	3.17421	1642.84	0.997542	1642.85	Wound-responsive family protein
[UP]	Glyma.06G299000	469.834	22.0216	4.41516	447.813	0.999057	447.835	Wound-responsive family protein
[UP]	Glyma.06G301300	387.473	182.65	1.08502	204.823	0.90736	204.826	Integrase-type DNA-binding superfamily protein
[UP]	Glyma.06G304200	146.004	56.997	1.35705	89.0073	0.918357	89.0176	O-fucosyltransferase family protein
[UP]	Glyma.06G307600	259.251	91.9725	1.49508	167.279	0.930336	167.285	mitogen-activated protein kinase kinase kinase 18
[UP]	Glyma.06G308100	55.2196	18.1354	1.60637	37.0842	0.907412	37.1189
[UP]	Glyma.06G308400	25.27	2.59077	3.28597	22.6792	0.906452	22.916	alpha/beta-Hydrolases superfamily protein
[UP]	Glyma.06G308500	1163.35	304.416	1.93417	858.939	0.955062	858.941	alpha/beta-Hydrolases superfamily protein
[UP]	Glyma.06G308600	1725.85	713.758	1.2738	1012.09	0.9224	1012.09	FASCICLIN-like arabinogalactan protein 16 precursor
[UP]	Glyma.06G309300	186.249	86.791	1.10162	99.4581	0.901324	99.4642	Protein kinase superfamily protein
[UP]	Glyma.06G310000	5609.93	370.481	3.92051	5239.45	0.999752	5239.45	Disease resistance protein (TIR-NBS-LRR class) family
[UP]	Glyma.06G310500	41.1807	6.47694	2.66858	34.7038	0.943887	34.8062	DNA replication helicase, putative
[UP]	Glyma.06G311200	1054.79	89.3817	3.56083	965.406	0.998731	965.412	NB-ARC domain-containing disease resistance protein
[UP]	Glyma.06G314700	947.156	154.151	2.61926	793.005	0.992752	793.009	SCP1-like small phosphatase 4
[UP]	Glyma.06G315700	89.8488	31.0893	1.53108	58.7595	0.912685	58.7794	HSP20-like chaperones superfamily protein
[UP]	Glyma.06G316200	54.2836	16.84	1.68862	37.4436	0.907758	37.4817	HSP20-like chaperones superfamily protein
[UP]	Glyma.06G316301	45.8603	11.6585	1.97587	34.2018	0.906157	34.2589	NB-ARC domain-containing disease resistance protein
[UP]	Glyma.06G317500	613.967	301.825	1.02445	312.142	0.906796	312.143	prohibitin 3
[UP]	Glyma.06G317700	1096.9	466.339	1.23398	630.565	0.920693	630.566	U-box domain-containing protein kinase family protein
[UP]	Glyma.06G319300	15761	4738.53	1.73385	11022.4	0.951654	11022.4	Plant invertase/pectin methylesterase inhibitor superfamily protein
[UP]	Glyma.06G321200	77.6818	6.47694	3.58419	71.2048	0.982924	71.295	P-loop containing nucleoside triphosphate hydrolases superfamily protein
[UP]	Glyma.06G322200	260.187	125.653	1.05011	134.535	0.902607	134.539	Sec14p-like phosphatidylinositol transfer family protein
[UP]	Glyma.07G001500	2520.45	487.066	2.37149	2033.38	0.984519	2033.38	Inorganic H pyrophosphatase family protein
[UP]	Glyma.07G007000	64678	27153.9	1.25212	37524.1	0.921591	37524.1	lipoxygenase 1
[UP]	Glyma.07G010700	344.42	46.6339	2.88472	297.786	0.99236	297.8	cytochrome P450, family 90, subfamily D, polypeptide 1
[UP]	Glyma.07G010900	136.645	49.2247	1.47298	87.4203	0.922011	87.4327	phospholipase D alpha 4
[UP]	Glyma.07G012100	218.071	103.631	1.07334	114.44	0.901631	114.445	DOF zinc finger protein 1
[UP]	Glyma.07G014500	73.0021	2.59077	4.81648	70.4114	0.98305	70.5759	HAD superfamily, subfamily IIIB acid phosphatase
[UP]	Glyma.07G016800	97.3362	23.317	2.0616	74.0192	0.964361	74.0479	GATA transcription factor 9
[UP]	Glyma.07G018300	309.791	73.8371	2.06888	235.954	0.977285	235.963
[UP]	Glyma.07G019500	236.789	37.5662	2.65609	199.223	0.989707	199.24	HD-ZIP IV family of homeobox-leucine zipper protein with lipid-binding START domain
[UP]	Glyma.07G020400	119.798	12.9539	3.20915	106.845	0.988539	106.893	B-box 32
[UP]	Glyma.07G020600	1305.62	584.22	1.16015	721.396	0.914048	721.397	Pyridoxamine 5\'-phosphate oxidase family protein
[UP]	Glyma.07G021100	354.716	111.403	1.67087	243.312	0.948614	243.318	cyclin-dependent kinase B1;2
[UP]	Glyma.07G021200	111.375	11.6585	3.25597	99.7166	0.987601	99.7697	Eukaryotic aspartyl protease family protein
[UP]	Glyma.07G021300	7537	2028.58	1.89352	5508.43	0.955197	5508.43
[UP]	Glyma.07G023500	10079.9	2106.3	2.2587	7973.61	0.980955	7973.61	CBL-interacting protein kinase 25
[UP]	Glyma.07G023500	10079.9	2106.3	2.2587	7973.61	0.980955	7973.61	CBL-interacting protein kinase 5
[UP]	Glyma.07G029100	542.836	44.0432	3.62353	498.793	0.998697	498.806	BED zinc finger ;hAT family dimerisation domain
[UP]	Glyma.07G030300	1299.06	485.77	1.41913	813.294	0.932742	813.295	Protein of unknown function (DUF567)
[UP]	Glyma.07G031900	1925.2	849.774	1.17986	1075.42	0.916637	1075.42
[UP]	Glyma.07G033300	46.7962	10.3631	2.17494	36.4331	0.93557	36.498	Tetratricopeptide repeat (TPR)-like superfamily protein
[UP]	Glyma.07G034400	4397.91	901.59	2.28628	3496.32	0.980935	3496.32	Galactose oxidase/kelch repeat superfamily protein
[UP]	Glyma.07G035600	1043.56	360.118	1.53497	683.439	0.934563	683.44	ATPases;nucleotide binding;ATP binding;nucleoside-triphosphatases;transcription factor binding
[UP]	Glyma.07G038600	316.343	112.699	1.48902	203.644	0.93132	203.649	germin 3
[UP]	Glyma.07G039700	15192.9	1553.17	3.29011	13639.7	0.997627	13639.7	Protein kinase superfamily protein
[UP]	Glyma.07G041700	269.546	27.2031	3.30869	242.343	0.995105	242.366	Tetratricopeptide repeat (TPR)-like superfamily protein
[UP]	Glyma.07G042800	1124.98	340.687	1.72338	784.295	0.951294	784.297	sequence-specific DNA binding transcription factors
[UP]	Glyma.07G043100	10852.1	1086.83	3.31977	9765.22	0.998907	9765.22	Chaperone DnaJ-domain superfamily protein
[UP]	Glyma.07G043500	682.289	22.0216	4.95339	660.268	0.999533	660.286	SAUR-like auxin-responsive protein family
[UP]	Glyma.07G044200	1357.09	68.6555	4.305	1288.44	0.999793	1288.44	GDSL-motif lipase 5
[UP]	Glyma.07G044300	27706.2	9203.73	1.58992	18502.5	0.950945	18502.5	related to AP2 12
[UP]	Glyma.07G045400	330.382	121.766	1.44002	208.615	0.930043	208.62
[UP]	Glyma.07G045500	1329.01	650.284	1.03121	678.729	0.908088	678.73	Protein of unknown function (DUF567)
[UP]	Glyma.07G045800	60.8351	16.84	1.85301	43.9951	0.921124	44.0341	Remorin family protein
[UP]	Glyma.07G045900	6688.12	1465.08	2.19062	5223.04	0.980839	5223.04	alanine aminotransferase 2
[UP]	Glyma.07G045967	4885.53	382.139	3.67634	4503.39	0.999475	4503.39	pectin methylesterase 1
[UP]	Glyma.07G046400	219.006	86.791	1.33536	132.215	0.923308	132.222	RING/U-box superfamily protein
[UP]	Glyma.07G046500	1304.68	593.287	1.13689	711.392	0.91365	711.393	O-fucosyltransferase family protein
[UP]	Glyma.07G046800	653.276	322.551	1.01816	330.724	0.906934	330.726	STRUBBELIG-receptor family 6
[UP]	Glyma.07G047200	2186.32	854.956	1.35458	1331.37	0.929783	1331.37	Leucine-rich receptor-like protein kinase family protein
[UP]	Glyma.07G047700	409.935	203.376	1.01125	206.559	0.905191	206.562	Ribosomal RNA processing Brix domain protein
[UP]	Glyma.07G047800	1534.92	134.72	3.51012	1400.2	0.998861	1400.2	Calcium-binding endonuclease/exonuclease/phosphatase family
[UP]	Glyma.07G051300	1476.89	689.146	1.09968	787.744	0.910991	787.744	GRF1-interacting factor 3
[UP]	Glyma.07G054600	71.1303	12.9539	2.45708	58.1764	0.96248	58.2283
[UP]	Glyma.07G054800	222.75	73.8371	1.59301	148.913	0.945476	148.922	auxin response factor 18
[UP]	Glyma.07G056200	424.91	173.582	1.29154	251.328	0.920638	251.331	RING/U-box superfamily protein
[UP]	Glyma.07G056900	3123.18	1027.24	1.60424	2095.94	0.950889	2095.94	regulatory component of ABA receptor 1
[UP]	Glyma.07G057400	12458.1	2695.7	2.20835	9762.4	0.980854	9762.4	WRKY family transcription factor
[UP]	Glyma.07G058400	1694.02	183.945	3.20311	1510.08	0.997531	1510.08	formin homology 1
[UP]	Glyma.07G058800	15311.7	41.4524	8.52897	15270.3	1	15270.3	serine acetyltransferase 1;1
[UP]	Glyma.07G059800	102.016	41.4524	1.29927	60.5634	0.901893	60.5774	glyoxylate reductase 1
[UP]	Glyma.07G061500	140.389	47.9293	1.55045	92.4594	0.923829	92.4724	BCL-2-associated athanogene 6
[UP]	Glyma.07G062200	123.542	45.3386	1.44619	78.2035	0.918906	78.2169	ABI-1-like 1
[UP]	Glyma.07G062600	504.464	246.124	1.03537	258.34	0.90643	258.342	Reticulon family protein
[UP]	Glyma.07G065000	142.261	20.7262	2.77901	121.534	0.985759	121.566	NB-ARC domain-containing disease resistance protein
[UP]	Glyma.07G065600	703.816	211.148	1.73694	492.667	0.951714	492.671	NB-ARC domain-containing disease resistance protein
[UP]	Glyma.07G066100	101.08	33.6801	1.58553	67.3998	0.932926	67.4185	Homeodomain-like superfamily protein
[UP]	Glyma.07G068600	383.729	150.265	1.35258	233.464	0.927214	233.468	Pentatricopeptide repeat (PPR) superfamily protein
[UP]	Glyma.07G068700	664.507	292.758	1.18258	371.749	0.915549	371.751	transmembrane protein-related
[UP]	Glyma.07G069150	3118.5	664.534	2.23044	2453.97	0.98089	2453.97	ARID/BRIGHT DNA-binding domain;ELM2 domain protein
[UP]	Glyma.07G069700	1580.78	418.41	1.91764	1162.37	0.955161	1162.37	glycerol-3-phosphate acyltransferase 8
[UP]	Glyma.07G071300	496.976	202.08	1.29825	294.896	0.921307	294.899	Acyl-CoA thioesterase family protein
[UP]	Glyma.07G072100	1085.67	388.616	1.48217	697.057	0.93377	697.058	BR-signaling kinase 3
[UP]	Glyma.07G073100	12993.4	2830.42	2.1987	10163	0.980854	10163	Remorin family protein
[UP]	Glyma.07G074100	4149.89	305.711	3.76283	3844.18	0.999486	3844.18	NAD(P)-binding Rossmann-fold superfamily protein
[UP]	Glyma.07G074600	48.6681	6.47694	2.90959	42.1912	0.958169	42.2914	NAD(P)-binding Rossmann-fold superfamily protein
[UP]	Glyma.07G077400	675.738	156.742	2.10807	518.996	0.979246	519	S-adenosyl-L-methionine-dependent methyltransferases superfamily protein
[UP]	Glyma.07G077500	1557.38	500.02	1.63906	1057.36	0.950779	1057.36
[UP]	Glyma.07G077600	2008.49	765.574	1.3915	1242.92	0.930728	1242.92	phloem protein 2-A13
[UP]	Glyma.07G078600	124.478	18.1354	2.77901	106.343	0.984124	106.379	related to AP2 11
[UP]	Glyma.07G078800	261.123	86.791	1.58911	174.332	0.946704	174.339	RING/U-box superfamily protein
[UP]	Glyma.07G080700	5193.45	2426.26	1.09796	2767.19	0.911313	2767.19	S-locus lectin protein kinase family protein
[UP]	Glyma.07G083100	73.9381	24.6124	1.58693	49.3257	0.922324	49.3512	WD-40 repeat family protein / beige-related
[UP]	Glyma.07G086400	93.5925	7.77232	3.58997	85.8202	0.98689	85.8952	heat shock transcription factor C1
[UP]	Glyma.07G086900	611.159	252.601	1.27469	358.558	0.92128	358.561	serine-rich protein-related
[UP]	Glyma.07G087100	64.5788	19.4308	1.73272	45.148	0.919166	45.1813
[UP]	Glyma.07G087300	37.437	6.47694	2.53108	30.9601	0.925711	31.0634
[UP]	Glyma.07G090300	488.553	203.376	1.26437	285.177	0.920662	285.18	aluminum-activated malate transporter 9
[UP]	Glyma.07G090700	75.8099	25.9077	1.549	49.9022	0.906417	49.9262
[UP]	Glyma.07G090800	9071.92	3860.25	1.23271	5211.67	0.921199	5211.67
[UP]	Glyma.07G091600	17456.9	1598.51	3.449	15858.4	0.998907	15858.4	LOB domain-containing protein 41
[UP]	Glyma.07G092600	596.184	143.788	2.05181	452.396	0.979012	452.401	Plant protein of unknown function (DUF639)
[UP]	Glyma.07G092700	27.1418	0.5	5.76245	26.6418	0.927431	27.2579	BR enhanced expression 1
[UP]	Glyma.07G093700	762.779	313.484	1.28287	449.295	0.921991	449.297	zinc finger protein-related
[UP]	Glyma.07G095900	8153.78	2706.06	1.59127	5447.71	0.950934	5447.71	Protein kinase superfamily protein
[UP]	Glyma.07G096367	91.7206	27.2031	1.75347	64.5175	0.933286	64.5413
[UP]	Glyma.07G097200	123.542	53.1109	1.21792	70.4312	0.904243	70.4417	Putative membrane lipoprotein
[UP]	Glyma.07G098500	21.5263	0.5	5.42803	21.0263	0.903113	21.7156	Copper transport protein family
[UP]	Glyma.07G098500	21.5263	0.5	5.42803	21.0263	0.903113	21.7156	Heavy metal transport/detoxification superfamily protein
[UP]	Glyma.07G099500	2824.62	1396.43	1.01632	1428.19	0.908353	1428.19
[UP]	Glyma.07G099900	43.0525	6.47694	2.73272	36.5756	0.947926	36.6776	MATE efflux family protein
[UP]	Glyma.07G100700	487.617	205.967	1.24334	281.65	0.919341	281.653	myb domain protein 4r1
[UP]	Glyma.07G100900	29.9496	3.88616	2.94612	26.0634	0.921599	26.2294
[UP]	Glyma.07G101400	272.354	130.834	1.05775	141.52	0.903457	141.524	RAB GTPase homolog A6B
[UP]	Glyma.07G101600	1233.55	487.066	1.34063	746.483	0.929429	746.485	protein tyrosine kinase family protein
[UP]	Glyma.07G101700	354.716	134.72	1.3967	219.995	0.927971	220
[UP]	Glyma.07G102200	176.89	49.2247	1.8454	127.665	0.947853	127.678	Glutathione S-transferase family protein
[UP]	Glyma.07G104300	1691.22	380.844	2.15079	1310.37	0.980042	1310.37
[UP]	Glyma.07G108700	503.528	229.284	1.13494	274.244	0.910526	274.246	transcription regulators
[UP]	Glyma.07G109000	555.939	183.945	1.59565	371.994	0.949658	371.998	Tetratricopeptide repeat (TPR)-like superfamily protein
[UP]	Glyma.07G109200	456.731	154.151	1.567	302.58	0.933303	302.584
[UP]	Glyma.07G110900	3632.32	740.962	2.29342	2891.36	0.980923	2891.36	CYTOCHROME P450 51G1
[UP]	Glyma.07G111900	62.707	5.18155	3.59717	57.5254	0.976572	57.6378	Plant protein of unknown function (DUF247)
[UP]	Glyma.07G114600	4206.98	2090.76	1.00876	2116.23	0.908389	2116.23	Hyaluronan / mRNA binding family
[UP]	Glyma.07G115800	56.1555	16.84	1.73753	39.3155	0.91223	39.3538	Protein kinase superfamily protein
[UP]	Glyma.07G117400	2284.59	683.965	1.73994	1600.63	0.952428	1600.63	Protein kinase superfamily protein
[UP]	Glyma.07G119400	178.762	7.77232	4.52355	170.989	0.995592	171.049	UDP-Glycosyltransferase superfamily protein
[UP]	Glyma.07G120500	250.828	38.8616	2.69028	211.966	0.989969	211.983
[UP]	Glyma.07G124900	56.1555	7.77232	2.85301	48.3832	0.964585	48.4672	IQ-domain 26
[UP]	Glyma.07G125200	1115.62	472.816	1.2385	642.806	0.920801	642.807	protein kinase family protein / WD-40 repeat family protein
[UP]	Glyma.07G125500	8365.3	1216.37	2.78184	7148.93	0.993209	7148.93
[UP]	Glyma.07G125600	2399.71	290.167	3.04791	2109.54	0.997303	2109.55	oxidative stress 3
[UP]	Glyma.07G125800	642.045	24.6124	4.70522	617.432	0.999465	617.45	Protein of unknown function (DUF1005)
[UP]	Glyma.07G126400	13920	2471.6	2.49364	11448.4	0.984808	11448.4	phosphofructokinase 3
[UP]	Glyma.07G127100	6362.42	2779.9	1.19454	3582.52	0.917294	3582.52	Leucine-rich repeat transmembrane protein kinase protein
[UP]	Glyma.07G127100	6362.42	2779.9	1.19454	3582.52	0.917294	3582.52	root hair specific 16
[UP]	Glyma.07G129000	883.513	53.1109	4.05617	830.402	0.999568	830.412	ACC oxidase 1
[UP]	Glyma.07G129200	97.3362	9.06771	3.42417	88.2685	0.986944	88.3349	S-adenosyl-L-methionine-dependent methyltransferases superfamily protein
[UP]	Glyma.07G129300	4180.78	1930.13	1.11508	2250.65	0.912373	2250.65	cytidine deaminase 1
[UP]	Glyma.07G129400	799.28	104.926	2.92932	694.354	0.993723	694.36
[UP]	Glyma.07G130800	236.789	63.474	1.89936	173.315	0.950929	173.325	ferric reductase-like transmembrane component family protein
[UP]	Glyma.07G132600	267.675	20.7262	3.69095	246.948	0.997019	246.976	Barwin-like endoglucanases superfamily protein
[UP]	Glyma.07G132900	4645.93	1682.71	1.46518	2963.22	0.934176	2963.22	Oxysterol-binding family protein
[UP]	Glyma.07G133000	328.51	18.1354	4.17905	310.374	0.998258	310.402	TRF-like 2
[UP]	Glyma.07G134800	303.24	142.493	1.08957	160.747	0.905824	160.751	auxin response factor 9
[UP]	Glyma.07G136800	28060	3243.65	3.11282	24816.3	0.997364	24816.3
[UP]	Glyma.07G139100	54.2836	16.84	1.68862	37.4436	0.907758	37.4817	Major facilitator superfamily protein
[UP]	Glyma.07G139300	440.821	67.3601	2.71022	373.461	0.991939	373.47
[UP]	Glyma.07G139400	2693.59	177.468	3.9239	2516.12	0.999721	2516.13	Bifunctional inhibitor/lipid-transfer protein/seed storage 2S albumin superfamily protein
[UP]	Glyma.07G139500	122.606	47.9293	1.35505	74.6768	0.914531	74.6891	RHO guanyl-nucleotide exchange factor 7
[UP]	Glyma.07G141500	837.653	200.785	2.0607	636.868	0.979415	636.871	Bifunctional inhibitor/lipid-transfer protein/seed storage 2S albumin superfamily protein
[UP]	Glyma.07G142400	136.645	58.2924	1.22905	78.3526	0.906835	78.3623	laccase 7
[UP]	Glyma.07G143100	4425.99	1169.73	1.91982	3256.25	0.955311	3256.25	chaperone protein dnaJ-related
[UP]	Glyma.07G143200	2420.3	1029.83	1.23278	1390.47	0.921093	1390.47	Werner syndrome-like exonuclease
[UP]	Glyma.07G147300	27.1418	2.59077	3.38906	24.551	0.91784	24.7839
[UP]	Glyma.07G149900	748.74	255.191	1.55289	493.549	0.934235	493.551	LMBR1-like membrane protein
[UP]	Glyma.07G150400	516.631	28.4985	4.18017	488.132	0.999124	488.15	SGNH hydrolase-type esterase superfamily protein
[UP]	Glyma.07G150900	20380.7	1149.01	4.14874	19231.7	0.999888	19231.7	2-oxoglutarate (2OG) and Fe(II)-dependent oxygenase superfamily protein
[UP]	Glyma.07G151100	2351.04	796.663	1.56126	1554.38	0.934944	1554.38	Homeodomain-like superfamily protein
[UP]	Glyma.07G152200	115.119	40.157	1.5194	74.9618	0.919432	74.9772	electron transport SCO1/SenC family protein
[UP]	Glyma.07G153100	87202	827.753	6.71902	86374.2	1	86374.2	pyruvate decarboxylase-2
[UP]	Glyma.07G153100	87202	827.753	6.71902	86374.2	1	86374.2	Thiamine pyrophosphate dependent pyruvate decarboxylase family protein
[UP]	Glyma.07G154700	43.9885	0.5	6.45905	43.4885	0.965193	43.9655
[UP]	Glyma.07G155500	9393.88	1940.49	2.2753	7453.39	0.980956	7453.39	PYR1-like 4
[UP]	Glyma.07G155600	236.789	111.403	1.08781	125.386	0.903554	125.39	TRICHOME BIREFRINGENCE-LIKE 34
[UP]	Glyma.07G158200	181.569	16.84	3.43055	164.729	0.994252	164.765	indeterminate(ID)-domain 4
[UP]	Glyma.07G159600	6482.22	1873.13	1.79104	4609.09	0.952634	4609.09
[UP]	Glyma.07G160500	1343.05	569.97	1.23656	773.082	0.92094	773.083	Phosphofructokinase family protein
[UP]	Glyma.07G162100	40.2448	6.47694	2.63542	33.7678	0.94163	33.8705	exocyst complex component sec10
[UP]	Glyma.07G163400	123.542	32.3847	1.93162	91.1574	0.943972	91.1779
[UP]	Glyma.07G165300	3136.28	1570.01	0.998283	1566.28	0.908351	1566.28	hydroxyproline-rich glycoprotein family protein
[UP]	Glyma.07G168900	1859.68	795.368	1.22536	1064.32	0.921006	1064.32	tolB protein-related
[UP]	Glyma.07G172700	408.999	178.763	1.19405	230.236	0.914557	230.239	RNA-binding (RRM/RBD/RNP motifs) family protein
[UP]	Glyma.07G173300	110.439	36.2708	1.60637	74.1683	0.93538	74.1857	ATP binding;nucleic acid binding;helicases
[UP]	Glyma.07G177600	2770.34	761.688	1.86279	2008.65	0.954706	2008.65	Protein of unknown function (DUF1645)
[UP]	Glyma.07G178200	598.992	104.926	2.51316	494.066	0.98403	494.072	Cupredoxin superfamily protein
[UP]	Glyma.07G182400	269.546	116.585	1.20915	152.962	0.91228	152.966	RNA-binding KH domain-containing protein
[UP]	Glyma.07G182900	355.651	177.468	1.0029	178.183	0.904358	178.186	dynamin-related protein 3A
[UP]	Glyma.07G183200	30.8855	1.29539	4.57548	29.5901	0.937813	29.9418	UDP-glucosyl transferase 78D2
[UP]	Glyma.07G184100	46.7962	11.6585	2.00501	35.1378	0.932762	35.1949
[UP]	Glyma.07G184950	1052.92	5.18155	7.66679	1047.73	0.999792	1047.76
[UP]	Glyma.07G185000	1043.56	178.763	2.54538	864.793	0.984527	864.797	Ankyrin repeat family protein with DHHC zinc finger domain
[UP]	Glyma.07G186100	33.6933	7.77232	2.11604	25.921	0.903425	26.0072	D-aminoacid aminotransferase-like PLP-dependent enzymes superfamily protein
[UP]	Glyma.07G186600	1952.34	842.002	1.21331	1110.34	0.917347	1110.34	Sulfite exporter TauE/SafE family protein
[UP]	Glyma.07G188000	662.635	137.311	2.27077	525.324	0.980239	525.329	Protein of unknown function, DUF538
[UP]	Glyma.07G188100	126.35	46.6339	1.43797	79.7159	0.919178	79.7289	basic helix-loop-helix (bHLH) DNA-binding superfamily protein
[UP]	Glyma.07G188700	114.183	33.6801	1.76138	80.5028	0.938713	80.522	Pentatricopeptide repeat (PPR) superfamily protein
[UP]	Glyma.07G189000	1162.42	63.474	4.19482	1098.94	0.999743	1098.95	Octicosapeptide/Phox/Bem1p family protein
[UP]	Glyma.07G189300	27.1418	3.88616	2.8041	23.2557	0.907384	23.4241	MYB-like 102
[UP]	Glyma.07G189500	35992.9	1896.45	4.24634	34096.4	0.999938	34096.4	sugar transporter 1
[UP]	Glyma.07G194500	1163.35	511.678	1.18498	651.677	0.916353	651.678	WAPL (Wings apart-like protein regulation of heterochromatin) protein
[UP]	Glyma.07G195300	2753.49	274.622	3.32574	2478.87	0.998862	2478.87	Aluminium induced protein with YGL and LRDR motifs
[UP]	Glyma.07G195400	394.024	161.923	1.28297	232.101	0.920188	232.105	RING/U-box superfamily protein
[UP]	Glyma.07G197100	1924.26	869.205	1.14654	1055.06	0.914146	1055.06	Protein of unknown function (DUF506)
[UP]	Glyma.07G198000	3413.32	421.001	3.01928	2992.32	0.997324	2992.32	VQ motif-containing protein
[UP]	Glyma.07G199900	10826.8	4492.4	1.26904	6334.38	0.922611	6334.38	polyubiquitin 10
[UP]	Glyma.07G200800	1918.65	322.551	2.57249	1596.09	0.984739	1596.1	Drought-responsive family protein
[UP]	Glyma.07G201800	108.567	42.7478	1.34467	65.8195	0.910985	65.8332	NAC domain containing protein 73
[UP]	Glyma.07G202500	613.967	68.6555	3.16071	545.311	0.99669	545.32	Histone superfamily protein
[UP]	Glyma.07G205100	66.4507	14.2493	2.2214	52.2014	0.954673	52.2487	Tetratricopeptide repeat (TPR)-like superfamily protein
[UP]	Glyma.07G208600	613.967	278.508	1.14044	335.459	0.912577	335.46	Phox-associated domain;Phox-like;Sorting nexin, C-terminal
[UP]	Glyma.07G208750	38086.5	1528.56	4.63904	36558	0.99999	36558	maternal effect embryo arrest 14
[UP]	Glyma.07G208750	38086.5	1528.56	4.63904	36558	0.99999	36558	Tetratricopeptide repeat (TPR)-like superfamily protein
[UP]	Glyma.07G209100	262.059	50.5201	2.37496	211.539	0.981434	211.552	2-oxoglutarate (2OG) and Fe(II)-dependent oxygenase superfamily protein
[UP]	Glyma.07G209200	1010.8	119.176	3.08433	891.623	0.997077	891.629
[UP]	Glyma.07G209500	682.289	229.284	1.57325	453.006	0.93413	453.008	myb-like transcription factor family protein
[UP]	Glyma.07G213000	210.583	60.8832	1.79027	149.7	0.947227	149.711	cold regulated gene 27
[UP]	Glyma.07G214300	140.389	53.1109	1.40235	87.2779	0.918723	87.2891	plant U-box 26
[UP]	Glyma.07G215900	3640.75	1611.46	1.17586	2029.29	0.916777	2029.29	Leucine-rich repeat (LRR) family protein
[UP]	Glyma.07G217600	189.993	50.5201	1.91101	139.473	0.94929	139.486	TPX2 (targeting protein for Xklp2) protein family
[UP]	Glyma.07G217800	71.1303	25.9077	1.45708	45.2226	0.901683	45.246	Pentatricopeptide repeat (PPR) superfamily protein
[UP]	Glyma.07G218000	387.473	22.0216	4.13711	365.451	0.998576	365.475	homeobox-leucine zipper protein 17
[UP]	Glyma.07G219200	590.569	248.714	1.24761	341.854	0.920152	341.857	O-fucosyltransferase family protein
[UP]	Glyma.07G224000	740.317	334.21	1.14739	406.107	0.91327	406.108	peroxisome 1
[UP]	Glyma.07G226100	179.698	44.0432	2.02858	135.654	0.973608	135.67	QUASIMODO2 LIKE 1
[UP]	Glyma.07G226200	98.2721	33.6801	1.54489	64.5921	0.915782	64.6105	Pentatricopeptide repeat (PPR) superfamily protein
[UP]	Glyma.07G226633	82.3614	29.7939	1.46695	52.5675	0.907948	52.588
[UP]	Glyma.07G227400	234.917	67.3601	1.80219	167.557	0.948137	167.567	GC-rich sequence DNA-binding factor-like protein
[UP]	Glyma.07G227750	1355.22	255.191	2.40888	1100.03	0.984391	1100.03
[UP]	Glyma.07G228400	159.107	47.9293	1.73102	111.178	0.943242	111.191	EXS (ERD1/XPR1/SYG1) family protein
[UP]	Glyma.07G228500	244.276	102.336	1.25521	141.941	0.916672	141.946	GCK domain-containing protein
[UP]	Glyma.07G229000	507.271	136.016	1.89898	371.256	0.953921	371.261	expansin A15
[UP]	Glyma.07G232500	1438.52	130.834	3.45877	1307.68	0.998836	1307.69	CRT (chloroquine-resistance transporter)-like transporter 1
[UP]	Glyma.07G232500	1438.52	130.834	3.45877	1307.68	0.998836	1307.69	CRT (chloroquine-resistance transporter)-like transporter 3
[UP]	Glyma.07G233500	298.56	129.539	1.20464	169.021	0.913032	169.026	ARM repeat superfamily protein
[UP]	Glyma.07G234500	966.81	274.622	1.81579	692.188	0.954238	692.191	Protein kinase superfamily protein
[UP]	Glyma.07G237000	138.517	59.5878	1.21697	78.9291	0.906818	78.9385	O-acetyltransferase family protein
[UP]	Glyma.07G237200	2913.53	1108.85	1.3937	1804.68	0.930807	1804.68
[UP]	Glyma.07G237300	296.688	138.606	1.09795	158.082	0.906423	158.086	cell wall / vacuolar inhibitor of fructosidase 1
[UP]	Glyma.07G237500	156.299	19.4308	3.00789	136.869	0.991117	136.902	Plant invertase/pectin methylesterase inhibitor superfamily protein
[UP]	Glyma.07G238000	4029.16	500.02	3.01042	3529.14	0.997335	3529.14	WRKY DNA-binding protein 23
[UP]	Glyma.07G243100	1152.12	173.582	2.73061	978.542	0.99297	978.546	phospholipases;galactolipases
[UP]	Glyma.07G243600	2165.73	804.436	1.4288	1361.29	0.932986	1361.3	MLP-like protein 423
[UP]	Glyma.07G244000	55.2196	11.6585	2.2438	43.5611	0.946128	43.6188	Heavy metal transport/detoxification superfamily protein
[UP]	Glyma.07G244200	70.1944	20.7262	1.7599	49.4682	0.923915	49.4995	Pectin lyase-like superfamily protein
[UP]	Glyma.07G244600	516.631	238.351	1.11604	278.279	0.910423	278.282
[UP]	Glyma.07G246500	78.6177	25.9077	1.60147	52.71	0.924682	52.7343
[UP]	Glyma.07G248300	1250.4	514.269	1.28179	736.127	0.922518	736.128	vesicle-associated membrane protein 724
[UP]	Glyma.07G250400	32.7574	6.47694	2.33844	26.2804	0.912013	26.3843	Galactose oxidase/kelch repeat superfamily protein
[UP]	Glyma.07G252400	33.6933	5.18155	2.70101	28.5117	0.927892	28.6394	Ankyrin repeat family protein
[UP]	Glyma.07G254400	157.235	36.2708	2.11604	120.965	0.972626	120.983	F-box/RNI-like superfamily protein
[UP]	Glyma.07G254700	312.599	59.5878	2.39122	253.011	0.9822	253.022	UDP-glucosyl transferase 73B3
[UP]	Glyma.07G257000	47.7322	9.06771	2.39615	38.6645	0.94271	38.7386	SNARE associated Golgi protein family
[UP]	Glyma.07G258100	70.1944	1.29539	5.7599	68.899	0.982346	69.1393
[UP]	Glyma.07G259400	66.4507	7.77232	3.09587	58.6783	0.975035	58.76	binding;calmodulin binding
[UP]	Glyma.07G260100	429.59	27.2031	3.98111	402.386	0.998655	402.406	Protein of unknown function, DUF584
[UP]	Glyma.07G261100	150.684	27.2031	2.46968	123.481	0.97756	123.505	ankyrin repeat family protein
[UP]	Glyma.07G261200	150.684	58.2924	1.37014	92.3915	0.918899	92.4016	Ankyrin repeat family protein
[UP]	Glyma.07G261700	83.2973	24.6124	1.75889	58.685	0.930207	58.7113	endonuclease/exonuclease/phosphatase family protein
[UP]	Glyma.07G261900	233.045	82.9048	1.49108	150.141	0.929291	150.148
[UP]	Glyma.07G263400	292.009	139.902	1.0616	152.107	0.90411	152.11	O-fucosyltransferase family protein
[UP]	Glyma.07G263800	1013.61	386.025	1.39273	627.581	0.930359	627.583	Phosphofructokinase family protein
[UP]	Glyma.07G264100	505.399	36.2708	3.80054	469.129	0.998643	469.144	RING/U-box superfamily protein
[UP]	Glyma.07G264800	503.528	194.308	1.37372	309.22	0.92842	309.223
[UP]	Glyma.07G265000	642.045	66.0648	3.28072	575.98	0.997023	575.989	Protein of unknown function (DUF506)
[UP]	Glyma.07G265100	648.596	304.416	1.09128	344.18	0.909234	344.182	Alkaline phytoceramidase (aPHC)
[UP]	Glyma.07G265800	660.763	286.281	1.2067	374.482	0.916277	374.484	F-box and associated interaction domains-containing protein
[UP]	Glyma.07G266400	1886.82	349.755	2.43155	1537.07	0.984515	1537.07	ARM repeat superfamily protein
[UP]	Glyma.07G267100	330.382	143.788	1.20019	186.594	0.91366	186.597	cytochrome P450, family 71, subfamily B, polypeptide 34
[UP]	Glyma.07G267400	63.6429	20.7262	1.61854	42.9167	0.91495	42.9472	microtubule-associated proteins 70-2
[UP]	Glyma.07G267700	325.702	9.06771	5.16667	316.634	0.998369	316.676	Heavy metal transport/detoxification superfamily protein
[UP]	Glyma.07G274000	1144.64	60.8832	4.2327	1083.75	0.999739	1083.76	auxin-regulated gene involved in organ size
[UP]	Glyma.08G000200	33.6933	3.88616	3.11604	29.8071	0.935187	29.9696
[UP]	Glyma.08G003802	211.519	9.06771	4.54391	202.451	0.996648	202.502	HXXXD-type acyl-transferase family protein
[UP]	Glyma.08G005100	1086.61	366.595	1.56758	720.014	0.934626	720.016	Protein kinase superfamily protein
[UP]	Glyma.08G005500	339.741	142.493	1.25355	197.248	0.918126	197.252
[UP]	Glyma.08G005800	210.583	73.8371	1.51197	136.746	0.928701	136.754	forkhead-associated domain-containing protein / FHA domain-containing protein
[UP]	Glyma.08G006700	104.824	19.4308	2.43155	85.3928	0.972009	85.4274	Pentatricopeptide repeat (PPR) superfamily protein
[UP]	Glyma.08G010600	279.842	124.357	1.17012	155.484	0.911618	155.489	DEK domain-containing chromatin associated protein
[UP]	Glyma.08G012900	379.986	0.5	9.5698	379.486	0.998764	379.606	nucleotide binding
[UP]	Glyma.08G013600	203.096	89.3817	1.18411	113.714	0.908661	113.72	heavy metal atpase 5
[UP]	Glyma.08G014100	909.719	309.598	1.55503	600.121	0.934485	600.124	Protein kinase protein with tetratricopeptide repeat domain
[UP]	Glyma.08G014500	314.471	156.742	1.00454	157.729	0.903474	157.732	bromo-adjacent homology (BAH) domain-containing protein
[UP]	Glyma.08G014800	231.173	113.994	1.02002	117.179	0.900664	117.184	P-loop nucleoside triphosphate hydrolases superfamily protein with CH (Calponin Homology) domain
[UP]	Glyma.08G014900	3634.2	906.771	2.00283	2727.43	0.979884	2727.43	basic helix-loop-helix (bHLH) DNA-binding superfamily protein
[UP]	Glyma.08G015000	789.921	222.807	1.82592	567.114	0.954063	567.117	GMP synthase (glutamine-hydrolyzing), putative / glutamine amidotransferase, putative
[UP]	Glyma.08G015100	42.1166	6.47694	2.70101	35.6397	0.946047	35.7419	Protein of unknown function (DUF3741)
[UP]	Glyma.08G015300	168.466	54.4063	1.63062	114.06	0.942892	114.072	plasma membrane intrinsic protein 1;4
[UP]	Glyma.08G016500	92.6566	23.317	1.99051	69.3396	0.938103	69.3682	CCT motif family protein
[UP]	Glyma.08G016700	237.725	28.4985	3.06033	209.226	0.994164	209.249	brassinosteroid-responsive RING-H2
[UP]	Glyma.08G017000	730.021	68.6555	3.41049	661.366	0.998442	661.375	Protein of unknown function (DUF604)
[UP]	Glyma.08G018300	5274.87	217.625	4.59922	5057.25	0.99998	5057.25	WRKY family transcription factor
[UP]	Glyma.08G018500	1203.6	593.287	1.02055	610.312	0.907924	610.313	Calcineurin-like metallo-phosphoesterase superfamily protein
[UP]	Glyma.08G018700	427.718	199.49	1.10035	228.228	0.908558	228.231
[UP]	Glyma.08G018800	1737.08	55.7017	4.9628	1681.38	0.999917	1681.38	Protein of unknown function (DUF567)
[UP]	Glyma.08G019733	206.839	84.2002	1.29662	122.639	0.915782	122.646	calcium-dependent protein kinase 6
[UP]	Glyma.08G019800	2284.59	1101.08	1.05302	1183.51	0.908817	1183.51
[UP]	Glyma.08G020900	180.634	23.317	2.95361	157.317	0.989196	157.344	cytokinin response factor 2
[UP]	Glyma.08G021000	503.528	82.9048	2.60254	420.623	0.992084	420.631	Cox19-like CHCH family protein
[UP]	Glyma.08G021100	314.471	94.5633	1.73357	219.908	0.948685	219.914	arabinogalactan protein 16
[UP]	Glyma.08G021200	656.083	56.997	3.52492	599.086	0.998419	599.097	SPA1-related 2
[UP]	Glyma.08G022900	1823.18	411.933	2.14598	1411.25	0.980067	1411.25	RING/U-box superfamily protein
[UP]	Glyma.08G025500	426.782	205.967	1.05109	220.815	0.906031	220.818	beta-amylase 1
[UP]	Glyma.08G026000	2492.37	1133.46	1.13678	1358.9	0.91394	1358.9
[UP]	Glyma.08G027000	791.793	14.2493	5.79616	777.543	0.999638	777.565	cycloartenol synthase 1
[UP]	Glyma.08G027200	204.968	73.8371	1.47298	131.13	0.927631	131.139	regulatory particle non-ATPase 13
[UP]	Glyma.08G027300	126.35	49.2247	1.35997	77.1252	0.915432	77.1371	Pseudouridine synthase family protein
[UP]	Glyma.08G029200	552.196	12.9539	5.41372	539.242	0.999313	539.269	ACC oxidase 1
[UP]	Glyma.08G029300	204.968	58.2924	1.81402	146.675	0.949098	146.686	K+ efflux antiporter 4
[UP]	Glyma.08G029400	112.311	5.18155	4.43797	107.129	0.991021	107.221	myb-like transcription factor family protein
[UP]	Glyma.08G031400	2267.75	141.197	4.00548	2126.55	0.999832	2126.55	CCCH-type zinc finger family protein
[UP]	Glyma.08G032200	107.631	24.6124	2.12864	83.019	0.9671	83.0463	Protein of unknown function (DUF1005)
[UP]	Glyma.08G033200	45.8603	6.47694	2.82386	39.3834	0.953854	39.4845	MATE efflux family protein
[UP]	Glyma.08G037400	164.723	29.7939	2.46695	134.929	0.978433	134.951	Tesmin/TSO1-like CXC domain-containing protein
[UP]	Glyma.08G040202	96.4003	36.2708	1.41023	60.1294	0.909688	60.146	DNAse I-like superfamily protein
[UP]	Glyma.08G040800	1171.78	563.494	1.05623	608.285	0.908829	608.285
[UP]	Glyma.08G041700	305.112	145.083	1.07245	160.028	0.904869	160.032	CRS1 / YhbY (CRM) domain-containing protein
[UP]	Glyma.08G042800	194.672	18.1354	3.42417	176.537	0.994739	176.57
[UP]	Glyma.08G045300	1727.72	323.847	2.41548	1403.87	0.984498	1403.87
[UP]	Glyma.08G046500	560.619	111.403	2.33123	449.216	0.983659	449.222	flavin-binding, kelch repeat, f box 1
[UP]	Glyma.08G047800	2677.68	240.942	3.47423	2436.74	0.998927	2436.74	semialdehyde dehydrogenase family protein
[UP]	Glyma.08G052100	96.4003	22.0216	2.13012	74.3787	0.964601	74.4092
[UP]	Glyma.08G055700	590.569	250.01	1.24012	340.559	0.919853	340.561	receptor-like kinase 1
[UP]	Glyma.08G056200	3807.34	1744.89	1.12565	2062.46	0.912535	2062.46	Protein of unknown function (DUF760)
[UP]	Glyma.08G058900	5150.4	458.567	3.48948	4691.83	0.998959	4691.83	F-box family protein
[UP]	Glyma.08G059500	605.543	182.65	1.72915	422.894	0.950639	422.897	F-box/RNI-like superfamily protein
[UP]	Glyma.08G059700	13125.4	5426.38	1.2743	7699.03	0.922616	7699.03	sugar transporter 1
[UP]	Glyma.08G059900	607.415	16.84	5.17272	590.575	0.999424	590.598	MYB-like 102
[UP]	Glyma.08G060600	79.5536	10.3631	2.94047	69.1905	0.976887	69.253	Pentatricopeptide repeat (PPR) superfamily protein
[UP]	Glyma.08G061900	77.6818	19.4308	1.99923	58.251	0.957592	58.2853	Protein kinase superfamily protein
[UP]	Glyma.08G062600	1231.68	123.062	3.32317	1108.62	0.998718	1108.62	Sulfite exporter TauE/SafE family protein
[UP]	Glyma.08G064300	838.589	248.714	1.75347	589.874	0.951957	589.877	Ankyrin repeat family protein with DHHC zinc finger domain
[UP]	Glyma.08G064400	3690.35	50.5201	6.19076	3639.83	0.999976	3639.84
[UP]	Glyma.08G065300	28.0777	2.59077	3.43797	25.487	0.922162	25.7178	AGAMOUS-like 44
[UP]	Glyma.08G065700	59.8992	11.6585	2.36116	48.2407	0.955021	48.2985	Concanavalin A-like lectin protein kinase family protein
[UP]	Glyma.08G065800	1132.47	95.8587	3.56242	1036.61	0.99876	1036.62	Concanavalin A-like lectin protein kinase family protein
[UP]	Glyma.08G065900	393.088	54.4063	2.85301	338.682	0.992672	338.694	Concanavalin A-like lectin protein kinase family protein
[UP]	Glyma.08G066300	71.1303	20.7262	1.77901	50.4041	0.924858	50.4355	F-box family protein with a domain of unknown function (DUF295)
[UP]	Glyma.08G067700	408.999	106.222	1.94502	302.777	0.953645	302.784	Protein of unknown function (DUF3506)
[UP]	Glyma.08G068800	109.503	10.3631	3.40145	99.1401	0.988881	99.1985	HSP20-like chaperones superfamily protein
[UP]	Glyma.08G072300	255.508	98.4494	1.37591	157.058	0.925772	157.064	alternative oxidase 2
[UP]	Glyma.08G072400	819.87	409.342	1.00209	410.528	0.907384	410.529	P-type ATP-ase 1
[UP]	Glyma.08G074100	5046.51	1286.32	1.97204	3760.19	0.955362	3760.19	Bifunctional inhibitor/lipid-transfer protein/seed storage 2S albumin superfamily protein
[UP]	Glyma.08G075700	289.201	133.425	1.11604	155.776	0.907347	155.78	RNA-binding (RRM/RBD/RNP motifs) family protein with retrovirus zinc finger-like domain
[UP]	Glyma.08G078800	90.7847	0.5	7.50438	90.2847	0.988421	90.5961	polygalacturonase inhibiting protein 1
[UP]	Glyma.08G078900	11927.4	16.84	9.46817	11910.6	1	11910.6	polygalacturonase inhibiting protein 1
[UP]	Glyma.08G080200	59.8992	0.5	6.90446	59.3992	0.978251	59.7991	FAD-binding Berberine family protein
[UP]	Glyma.08G080400	6859.39	571.266	3.58585	6288.13	0.999481	6288.13	FAD-binding Berberine family protein
[UP]	Glyma.08G080500	544.708	136.016	2.00171	408.693	0.97885	408.698	FAD-binding Berberine family protein
[UP]	Glyma.08G081100	415.551	178.763	1.21697	236.787	0.918556	236.79	tubulin beta-7 chain
[UP]	Glyma.08G082400	613.031	146.379	2.06625	466.652	0.979067	466.657	WRKY DNA-binding protein 28
[UP]	Glyma.08G082900	64.5788	10.3631	2.63961	54.2157	0.968258	54.2799	chlorophyll A/B binding protein 1
[UP]	Glyma.08G083000	279.842	2.59077	6.75508	277.251	0.997979	277.333	Leucine-rich receptor-like protein kinase family protein
[UP]	Glyma.08G083300	1671.56	60.8832	4.77901	1610.68	0.999909	1610.69	Leucine-rich receptor-like protein kinase family protein
[UP]	Glyma.08G083376	266.739	62.1786	2.10094	204.56	0.976686	204.571	RECQ helicase l1
[UP]	Glyma.08G083451	88.9129	29.7939	1.57737	59.119	0.929196	59.14	HMG-box (high mobility group) DNA-binding family protein
[UP]	Glyma.08G083526	65.5147	14.2493	2.20093	51.2655	0.953814	51.3127	RECQ helicase l1
[UP]	Glyma.08G086500	118.862	49.2247	1.27184	69.6378	0.905339	69.6494	Tetratricopeptide repeat (TPR)-like superfamily protein
[UP]	Glyma.08G092300	288.265	128.243	1.16851	160.022	0.911864	160.026	indeterminate(ID)-domain 14
[UP]	Glyma.08G092900	135.709	49.2247	1.46306	86.4844	0.921773	86.4968	Tetratricopeptide repeat (TPR)-like superfamily protein
[UP]	Glyma.08G094900	1671.56	677.488	1.30293	994.074	0.922899	994.075	Protein of unknown function, DUF593
[UP]	Glyma.08G096000	45.8603	12.9539	1.82386	32.9065	0.900887	32.957
[UP]	Glyma.08G096700	73.0021	27.2031	1.42417	45.799	0.900594	45.8212	Aldolase-type TIM barrel family protein
[UP]	Glyma.08G097300	96.4003	33.6801	1.51714	62.7202	0.914772	62.7385	Aldolase-type TIM barrel family protein
[UP]	Glyma.08G097900	4250.97	1242.28	1.77481	3008.69	0.952591	3008.7	TEOSINTE BRANCHED 1, cycloidea and PCF transcription factor 2
[UP]	Glyma.08G099700	44.9244	10.3631	2.11604	34.5613	0.930941	34.626	Metallo-hydrolase/oxidoreductase superfamily protein
[UP]	Glyma.08G099900	846.076	145.083	2.54391	700.993	0.984396	700.997	Remorin family protein
[UP]	Glyma.08G100600	128.222	54.4063	1.2368	73.8155	0.905412	73.8258
[UP]	Glyma.08G101000	129.158	55.7017	1.21334	73.456	0.901643	73.466	HXXXD-type acyl-transferase family protein
[UP]	Glyma.08G101500	198.416	33.6801	2.55856	164.736	0.980175	164.756	multidrug resistance-associated protein 3
[UP]	Glyma.08G102500	34.6292	0.5	6.11392	34.1292	0.950775	34.6725	Remorin family protein
[UP]	Glyma.08G105000	10760.3	4513.13	1.25352	6247.2	0.921583	6247.2	histidine kinase 3
[UP]	Glyma.08G105200	138.517	34.9755	1.98565	103.541	0.945901	103.56	Calmodulin-binding transcription activator protein with CG-1 and Ankyrin domains
[UP]	Glyma.08G106500	175.018	73.8371	1.24509	101.181	0.911825	101.189	Tetratricopeptide repeat (TPR)-like superfamily protein
[UP]	Glyma.08G108600	1311.23	616.604	1.0885	694.627	0.910211	694.627	winged-helix DNA-binding transcription factor family protein
[UP]	Glyma.08G109700	369.69	183.945	1.00704	185.745	0.904619	185.748	DNAJ-like 20
[UP]	Glyma.08G112300	866.667	405.456	1.09593	461.21	0.910463	461.212	Bifunctional inhibitor/lipid-transfer protein/seed storage 2S albumin superfamily protein
[UP]	Glyma.08G116000	668.25	329.028	1.02218	339.222	0.906995	339.224	SCAR family protein
[UP]	Glyma.08G116100	242.405	27.2031	3.15557	215.201	0.994315	215.225	Protein of unknown function (DUF640)
[UP]	Glyma.08G117300	1058.53	102.336	3.37068	956.196	0.998661	956.201	RING/FYVE/PHD zinc finger superfamily protein
[UP]	Glyma.08G117400	82.3614	28.4985	1.53108	53.8629	0.909496	53.8846	Pentatricopeptide repeat (PPR) superfamily protein
[UP]	Glyma.08G117902	43.0525	6.47694	2.73272	36.5756	0.947926	36.6776	Protein of unknown function (DUF177)
[UP]	Glyma.08G118800	350.036	126.948	1.46327	223.088	0.931291	223.093	glutathione S-transferase tau 7
[UP]	Glyma.08G129600	3481.64	1220.25	1.51258	2261.39	0.934892	2261.39	amino acid transporter 1
[UP]	Glyma.08G130300	428.654	47.9293	3.16083	380.724	0.996132	380.737	Transducin/WD40 repeat-like superfamily protein
[UP]	Glyma.08G131925	140.389	6.47694	4.43797	133.912	0.993538	133.985
[UP]	Glyma.08G137500	978.042	198.194	2.30298	779.847	0.980596	779.851	Haloacid dehalogenase-like hydrolase (HAD) superfamily protein
[UP]	Glyma.08G139200	109.503	9.06771	3.59409	100.436	0.989598	100.5	Heavy metal transport/detoxification superfamily protein
[UP]	Glyma.08G139300	477.322	220.216	1.11604	257.106	0.91011	257.108	binding
[UP]	Glyma.08G139800	29183.1	617.9	5.56162	28565.2	1	28565.2
[UP]	Glyma.08G144600	92.6566	31.0893	1.57548	61.5673	0.930233	61.5874	TSL-kinase interacting protein 1
[UP]	Glyma.08G145300	16255.1	116.585	7.12337	16138.6	1	16138.6	Integrase-type DNA-binding superfamily protein
[UP]	Glyma.08G145350	60.8351	2.59077	4.55345	58.2443	0.977661	58.4221	ribonucleotide reductase 1
[UP]	Glyma.08G146600	356.587	170.991	1.06033	185.596	0.90554	185.599	RING/U-box superfamily protein
[UP]	Glyma.08G146700	748.74	148.97	2.32945	599.77	0.984025	599.775	Autophagy-related protein 13
[UP]	Glyma.08G147000	81.4255	29.7939	1.45046	51.6316	0.906241	51.6519	tetratricopeptide repeat (TPR)-containing protein
[UP]	Glyma.08G147200	1332.76	500.02	1.41436	832.738	0.930601	832.739	CYS, MET, PRO, and GLY protein 2
[UP]	Glyma.08G147500	61.771	16.84	1.87504	44.931	0.92156	44.9701	Amino acid kinase family protein
[UP]	Glyma.08G148900	195.608	38.8616	2.33155	156.747	0.97956	156.764	proline-rich family protein
[UP]	Glyma.08G150100	26.2059	2.59077	3.33844	23.6151	0.913077	23.8499	beta glucosidase 12
[UP]	Glyma.08G150700	1148.38	448.204	1.35737	700.176	0.929663	700.177	O-fucosyltransferase family protein
[UP]	Glyma.08G151500	182.505	5.18155	5.13841	177.324	0.995867	177.398	Thioredoxin superfamily protein
[UP]	Glyma.08G152500	33445.3	761.688	5.45646	32683.6	1	32683.6	basic helix-loop-helix (bHLH) DNA-binding superfamily protein
[UP]	Glyma.08G152600	3237.36	1362.75	1.2483	1874.62	0.921528	1874.62	SWAP (Suppressor-of-White-APricot)/surp domain-containing protein / D111/G-patch domain-containing protein
[UP]	Glyma.08G152800	133.837	24.6124	2.44303	109.225	0.975925	109.252	Leucine-rich repeat (LRR) family protein
[UP]	Glyma.08G153800	311.663	145.083	1.1031	166.58	0.906791	166.583	zinc finger (CCCH-type/C3HC4-type RING finger) family protein
[UP]	Glyma.08G156300	1282.22	3.88616	8.36608	1278.33	0.999854	1278.36
[UP]	Glyma.08G156900	818.934	335.505	1.28741	483.429	0.922221	483.431	mitogen-activated protein kinase kinase kinase 3
[UP]	Glyma.08G157900	283.585	19.4308	3.86736	264.154	0.997557	264.183	VQ motif-containing protein
[UP]	Glyma.08G158200	23.3981	0.5	5.54832	22.8981	0.908825	23.5607
[UP]	Glyma.08G161000	874.154	428.773	1.02767	445.381	0.907613	445.382	CTP synthase family protein
[UP]	Glyma.08G165600	303.24	134.72	1.17049	168.519	0.912223	168.523	RNA helicase 36
[UP]	Glyma.08G165900	1524.62	673.601	1.17848	851.02	0.916528	851.021	Protein kinase superfamily protein with octicosapeptide/Phox/Bem1p domain
[UP]	Glyma.08G166500	30.8855	5.18155	2.57548	25.704	0.916362	25.8327
[UP]	Glyma.08G169701	102.952	33.6801	1.612	69.2717	0.933665	69.2904	2-oxoglutarate (2OG) and Fe(II)-dependent oxygenase superfamily protein
[UP]	Glyma.08G171200	219.006	71.2463	1.62009	147.76	0.945412	147.769
[UP]	Glyma.08G172502	46.7962	12.9539	1.85301	33.8424	0.903289	33.8931	Pentatricopeptide repeat (PPR) superfamily protein
[UP]	Glyma.08G173100	548.452	235.761	1.21804	312.692	0.91953	312.694
[UP]	Glyma.08G174400	67.3866	5.18155	3.70101	62.205	0.979281	62.3151	Protein kinase superfamily protein
[UP]	Glyma.08G177400	1234.49	112.699	3.45337	1121.79	0.998723	1121.79	dicarboxylate transport 2.1
[UP]	Glyma.08G178000	1406.7	79.0186	4.15397	1327.68	0.999756	1327.68	EXORDIUM like 2
[UP]	Glyma.08G178500	412.743	185.24	1.15584	227.503	0.911655	227.505	metacaspase 1
[UP]	Glyma.08G179700	6267.89	2191.8	1.51587	4076.09	0.93498	4076.09	Peroxidase superfamily protein
[UP]	Glyma.08G179800	113.247	0.5	7.82333	112.747	0.991714	113.018	Peroxidase superfamily protein
[UP]	Glyma.08G180400	1301.87	95.8587	3.76353	1206.01	0.999348	1206.02	sulfate transporter 1;3
[UP]	Glyma.08G181700	1130.6	371.776	1.60458	758.821	0.950568	758.823	Pyridoxal phosphate (PLP)-dependent transferases superfamily protein
[UP]	Glyma.08G182000	128.222	19.4308	2.72222	108.791	0.984386	108.825	26S proteasome regulatory subunit, putative (RPN5)
[UP]	Glyma.08G184000	87.041	32.3847	1.42638	54.6563	0.908264	54.6749	Late embryogenesis abundant (LEA) hydroxyproline-rich glycoprotein family
[UP]	Glyma.08G184200	50.5399	14.2493	1.82654	36.2907	0.909404	36.3366	homolog of separase
[UP]	Glyma.08G184300	216.199	91.9725	1.23308	124.226	0.914032	124.232	Ribosomal protein L10 family protein
[UP]	Glyma.08G192000	535.349	225.397	1.24801	309.952	0.919904	309.954	Glycosyl hydrolases family 32 protein
[UP]	Glyma.08G192300	115.119	44.0432	1.38613	71.0756	0.914314	71.0891	indeterminate(ID)-domain 11
[UP]	Glyma.08G193900	1446	262.964	2.45914	1183.04	0.984643	1183.04	cytochrome P450, family 90, subfamily D, polypeptide 1
[UP]	Glyma.08G196700	197.48	51.8155	1.93025	145.665	0.949724	145.677
[UP]	Glyma.08G198900	45.8603	10.3631	2.14579	35.4972	0.933019	35.562	Leucine-rich repeat protein kinase family protein
[UP]	Glyma.08G200400	24.334	1.29539	4.23152	23.0387	0.914107	23.424	IQ-domain 26
[UP]	Glyma.08G200500	10400	3229.4	1.68724	7170.6	0.951287	7170.6	poly(A) polymerase 2
[UP]	Glyma.08G202100	101.08	23.317	2.11604	77.7629	0.965502	77.7917	GATA transcription factor 9
[UP]	Glyma.08G202800	189.057	6.47694	4.86736	182.58	0.996059	182.645	LETM1-like protein
[UP]	Glyma.08G203300	123.542	36.2708	1.76812	87.2713	0.940424	87.2892
[UP]	Glyma.08G204700	79.5536	29.7939	1.41691	49.7597	0.904461	49.7799	HD-ZIP IV family of homeobox-leucine zipper protein with lipid-binding START domain
[UP]	Glyma.08G209300	155.364	51.8155	1.58419	103.548	0.941464	103.56
[UP]	Glyma.08G211700	17417.6	2623.16	2.73117	14794.4	0.993205	14794.4	phospholipase D alpha 1
[UP]	Glyma.08G212900	234.917	18.1354	3.69527	216.782	0.99648	216.813	fatty acid desaturase 5
[UP]	Glyma.08G217000	98.2721	40.157	1.29113	58.1151	0.900714	58.1295	Mitochondrial glycoprotein family protein
[UP]	Glyma.08G217400	33.6933	5.18155	2.70101	28.5117	0.927892	28.6394	NOD26-like intrinsic protein 6;1
[UP]	Glyma.08G220100	998.632	309.598	1.68956	689.034	0.950844	689.036	Protein phosphatase 2C family protein
[UP]	Glyma.08G220500	6367.1	1702.14	1.90329	4664.96	0.955194	4664.96
[UP]	Glyma.08G226800	183.441	49.2247	1.89786	134.217	0.948832	134.23	RmlC-like cupins superfamily protein
[UP]	Glyma.08G227400	578.402	138.606	2.06108	439.795	0.978981	439.8	Histone superfamily protein
[UP]	Glyma.08G229700	37.437	1.29539	4.85301	36.1416	0.95472	36.466	F-box family protein
[truncated: 41,310 more rows]

## Sheet: 3)P15_MK3-2-OE
Tags	Name	MK3-2-OE	P15	M	D	Probability	Ranking	Gene Description
[truncated: 43,699 more rows]

[truncated: 9 more sheets: 4)P15_MK4-1-OE, 5)P15_MK5-3-OE, 6)P15_MK6-2-OE, 7)P15_MK13-1-OE, 8)P15_MK16-4-OE, 9)P15_MK20-2-OE, Induced (1-9), Suppressed (1-9), Not Diff. Exp. (1-9)]
