# Supplementary material for: Mitogen activated protein kinase (MAPK)-regulated genes with predicted signal peptides function in the Glycine max defense response to the root pathogenic nematode Heterodera glycines
Source: PLoS One. 2020 Nov 4;15(11):e0241678. doi: 10.1371/journal.pone.0241678 (PMC7641413; doi:10.1371/journal.pone.0241678)
Supplement: S3 Table — (XLSX) [file pone.0241678.s004.xlsx]

## Sheet: Sheet1
Name	Tags	Gene Description
Glyma.02G171200	[UP]	Plant protein of unknown function (DUF828)
Glyma.19G055000	[UP]	Disease resistance protein (TIR-NBS-LRR class) family
Glyma.01G177500	[UP]	homeobox protein 40
Glyma.13G341100	[UP]	Protein kinase protein with tetratricopeptide repeat domain
Glyma.06G148400	[UP]	Integrase-type DNA-binding superfamily protein
Glyma.08G101500	[UP]	multidrug resistance-associated protein 3
Glyma.09G204600	[UP]	ubiquitin-specific protease 20
Glyma.20G053000	[UP]
Glyma.08G029400	[UP]	myb-like transcription factor family protein
Glyma.07G058400	[UP]	formin homology 1
Glyma.02G028800	[UP]	Matrixin family protein
Glyma.13G259500	[UP]	Arabidopsis thaliana gibberellin 2-oxidase 1
Glyma.07G132600	[UP]	Barwin-like endoglucanases superfamily protein
Glyma.19G214600	[UP]	C2H2 and C2HC zinc fingers superfamily protein
Glyma.01G018100	[UP]
Glyma.09G145700	[UP]	phloem protein 2-A13
Glyma.11G112700	[UP]	Kinesin motor family protein
Glyma.06G018700	[UP]
Glyma.12G205700	[UP]	Zinc finger C-x8-C-x5-C-x3-H type family protein
Glyma.06G016000	[UP]	glutamate receptor 3.3
Glyma.11G004800	[UP]	Major facilitator superfamily protein
Glyma.18G084000	[UP]	NB-ARC domain-containing disease resistance protein
Glyma.10G055000	[UP]	ATP binding cassette subfamily B1
Glyma.13G302000	[UP]	Wound-responsive family protein
Glyma.17G249400	[UP]	cytochrome P450, family 721, subfamily A, polypeptide 1
Glyma.04G025100	[UP]	Putative lysine decarboxylase family protein
Glyma.04G233400	[UP]	Transducin/WD40 repeat-like superfamily protein
Glyma.17G046800	[UP]	Plant invertase/pectin methylesterase inhibitor superfamily protein
Glyma.13G260200	[UP]
Glyma.06G315700	[UP]	HSP20-like chaperones superfamily protein
Glyma.10G067100	[UP]
Glyma.14G045200	[UP]	HSP20-like chaperones superfamily protein
Glyma.14G104100	[UP]	monogalactosyl diacylglycerol synthase 1
Glyma.02G080900	[UP]	cellulose synthase 6
Glyma.10G177600	[UP]
Glyma.13G260100	[UP]
Glyma.09G216000	[UP]
Glyma.19G190600	[UP]	Nucleotide-diphospho-sugar transferases superfamily protein
Glyma.04G243000	[UP]	Thiamin diphosphate-binding fold (THDP-binding) superfamily protein
Glyma.08G365900	[UP]	Mannose-6-phosphate isomerase, type I
Glyma.17G144700	[UP]	homeobox protein 2
Glyma.03G140900	[UP]	nucleolar protein gar2-related
Glyma.09G160600	[UP]	receptor-like kinase 1
Glyma.10G231700	[UP]	ferric reduction oxidase 2
Glyma.18G282200	[UP]	serine carboxypeptidase-like 45
Glyma.19G161000	[UP]	AUX/IAA transcriptional regulator family protein
Glyma.19G114700	[UP]
Glyma.10G037500	[UP]	ARM repeat superfamily protein
Glyma.13G279200	[UP]	Aluminium induced protein with YGL and LRDR motifs
Glyma.08G302500	[UP]	Basic-leucine zipper (bZIP) transcription factor family protein
Glyma.08G145300	[UP]	Integrase-type DNA-binding superfamily protein
Glyma.11G230100	[UP]	phospholipase C 2
Glyma.07G195300	[UP]	Aluminium induced protein with YGL and LRDR motifs
Glyma.10G241300	[UP]	basic helix-loop-helix (bHLH) DNA-binding superfamily protein
Glyma.03G150100	[UP]
Glyma.13G196200	[UP]	Eukaryotic aspartyl protease family protein
Glyma.03G029400	[UP]	Plant invertase/pectin methylesterase inhibitor superfamily
Glyma.16G020100	[UP]	D-arabinono-1,4-lactone oxidase family protein
Glyma.13G196100	[UP]	GPI transamidase component Gpi16 subunit family protein
Glyma.17G061500	[UP]
Glyma.11G097500	[UP]	Calcium-binding EF-hand family protein
Glyma.11G120400	[UP]	Bifunctional inhibitor/lipid-transfer protein/seed storage 2S albumin superfamily protein
Glyma.01G231900	[UP]	Rieske (2Fe-2S) domain-containing protein
Glyma.10G047200	[UP]	RING/U-box superfamily protein
Glyma.12G185500	[UP]	Rho GTPase activating protein with PAK-box/P21-Rho-binding domain
Glyma.06G033300	[UP]	indeterminate(ID)-domain 2
Glyma.10G263200	[UP]	Leucine-rich repeat (LRR) family protein
Glyma.02G220500	[UP]	Vacuolar iron transporter (VIT) family protein
Glyma.05G179800	[UP]	Haloacid dehalogenase-like hydrolase (HAD) superfamily protein
Glyma.01G025800	[UP]	Octicosapeptide/Phox/Bem1p family protein
Glyma.02G099500	[UP]	AP2/B3 transcription factor family protein
Glyma.11G014800	[UP]	Integrase-type DNA-binding superfamily protein
Glyma.13G296900	[UP]	two-pore channel 1
Glyma.02G266000	[UP]	IQ-domain 33
Glyma.14G222000	[UP]	calcium-dependent protein kinase 29
Glyma.07G134800	[UP]	auxin response factor 9
Glyma.05G186800	[UP]
Glyma.07G125600	[UP]	oxidative stress 3
Glyma.13G324600	[UP]	cyclic nucleotide-gated channel 15
Glyma.12G150500	[UP]	Aluminium induced protein with YGL and LRDR motifs
Glyma.11G238200	[UP]	aspartate aminotransferase
Glyma.09G042300	[UP]
Glyma.02G247000	[UP]
Glyma.11G251100	[UP]	glycosylphosphatidylinositol-anchored lipid protein transfer 1
Glyma.14G089093	[UP]	growth-regulating factor 1
Glyma.13G049700	[UP]	Methylenetetrahydrofolate reductase family protein
Glyma.14G220000	[UP]	Calcium-dependent lipid-binding (CaLB domain) family protein
Glyma.07G054800	[UP]	auxin response factor 18
Glyma.07G150400	[UP]	SGNH hydrolase-type esterase superfamily protein
Glyma.12G064300	[UP]	Pathogenesis-related thaumatin superfamily protein
Glyma.08G287400	[UP]	polygalacturonase 2
Glyma.16G102400	[UP]	Sec14p-like phosphatidylinositol transfer family protein
Glyma.01G036000	[UP]	UDP-glucosyl transferase 74B1
Glyma.05G186700	[UP]	Integrase-type DNA-binding superfamily protein
Glyma.09G174200	[UP]	jasmonate-zim-domain protein 3
Glyma.08G336800	[UP]	amino acid permease 7
Glyma.03G216100	[UP]	glycosyl hydrolase 9B13
Glyma.20G133100	[UP]	Phototropic-responsive NPH3 family protein
Glyma.11G131900	[UP]	Integrase-type DNA-binding superfamily protein
Glyma.02G286900	[UP]	phy rapidly regulated 2
Glyma.18G055500	[UP]	Peroxidase superfamily protein
Glyma.06G116400	[UP]	amino acid permease 3
Glyma.16G069500	[UP]	Protein of unknown function (DUF567)
Glyma.06G073400	[UP]	CTC-interacting domain 5
Glyma.01G171100	[UP]	Peroxidase superfamily protein
Glyma.18G018600	[UP]	myo-inositol-1-phosphate synthase 2
Glyma.03G025200	[UP]
Glyma.11G251500	[UP]	squamosa promoter binding protein-like 2
Glyma.07G125800	[UP]	Protein of unknown function (DUF1005)
Glyma.12G176900	[UP]	nitrate transporter 2.4
Glyma.20G135500	[UP]
Glyma.08G314900	[UP]	Protein of unknown function (DUF594)
Glyma.09G262800	[UP]	NAD(P)-binding Rossmann-fold superfamily protein
Glyma.11G035900	[UP]	Homeobox-leucine zipper protein 4 (HB-4) / HD-ZIP protein
Glyma.06G190600	[UP]	HSP20-like chaperones superfamily protein
Glyma.02G272600	[UP]	HSP20-like chaperones superfamily protein
Glyma.01G207300	[UP]	Homeobox-leucine zipper protein 4 (HB-4) / HD-ZIP protein
Glyma.01G232000	[UP]	Integrase-type DNA-binding superfamily protein
Glyma.04G171800	[UP]	organic cation/carnitine transporter 3
Glyma.14G087200	[UP]	Gibberellin-regulated family protein
Glyma.07G260100	[UP]	Protein of unknown function, DUF584
Glyma.14G185600	[UP]	Zinc finger (C3HC4-type RING finger) family protein
Glyma.02G301800	[UP]	oligopeptide transporter 5
Glyma.04G038800	[UP]	Vacuolar import/degradation, Vid27-related protein
Glyma.02G240400	[UP]	sucrose synthase 6
Glyma.03G035400	[UP]	Pentatricopeptide repeat (PPR) superfamily protein
Glyma.13G096900	[UP]	AINTEGUMENTA-like 5
Glyma.10G081900	[UP]	plant U-box 23
Glyma.13G238600	[UP]	3-ketoacyl-CoA synthase 10
Glyma.16G148600	[UP]	nudix hydrolase homolog 12
Glyma.17G257200	[UP]	Putative lysine decarboxylase family protein
Glyma.05G013600	[UP]	CLAVATA3/ESR-RELATED 13
Glyma.14G136900	[UP]	Cellulose-synthase-like C5
Glyma.19G022500	[UP]	GAST1 protein homolog 4
Glyma.18G106800	[UP]	MAP kinase 20
Glyma.08G031400	[UP]	CCCH-type zinc finger family protein
Glyma.07G186100	[UP]	D-aminoacid aminotransferase-like PLP-dependent enzymes superfamily protein
Glyma.13G361100	[UP]	indole-3-acetic acid inducible 19
Glyma.13G104000	[UP]	beta galactosidase 1
Glyma.05G145000	[UP]	multidrug resistance-associated protein 3
Glyma.18G248000	[UP]	Alcohol dehydrogenase transcription factor Myb/SANT-like family protein
Glyma.18G008300	[UP]	ARM repeat superfamily protein
Glyma.13G251400	[UP]	Sulfite exporter TauE/SafE family protein
Glyma.08G118800	[UP]	glutathione S-transferase tau 7
Glyma.12G213200	[UP]	early nodulin-like protein 9
Glyma.02G264800	[UP]	RING/U-box superfamily protein
Glyma.02G252900	[UP]	Protein of unknown function (DUF620)
Glyma.20G186200	[UP]	AP2/B3 transcription factor family protein
Glyma.08G309500	[UP]	MAP kinase 20
Glyma.09G129100	[UP]	WRKY family transcription factor
Glyma.17G260400	[UP]	expansin 11
Glyma.10G274100	[UP]
Glyma.10G249100	[UP]	PLAT/LH2 domain-containing lipoxygenase family protein
Glyma.08G173100	[UP]
Glyma.13G055700	[UP]
Glyma.11G088000	[UP]	hydroxy methylglutaryl CoA reductase 1
Glyma.14G073601	[UP]	oxidoreductases, acting on NADH or NADPH
Glyma.07G214300	[UP]	plant U-box 26
Glyma.02G015500	[UP]	P-loop nucleoside triphosphate hydrolases superfamily protein with CH (Calponin Homology) domain
Glyma.15G017000	[UP]	Major facilitator superfamily protein
Glyma.05G010600	[UP]	K+ transporter 1
Glyma.01G211000	[UP]	Glycosyl hydrolases family 32 protein
Glyma.13G329700	[UP]	related to AP2.7
Glyma.05G034500	[UP]	Gibberellin-regulated family protein
Glyma.09G254800	[UP]	WRKY family transcription factor
Glyma.09G085600	[UP]	AWPM-19-like family protein
Glyma.18G205400	[UP]
Glyma.02G029900	[UP]	UDP-glucosyl transferase 74B1
Glyma.19G091100	[UP]	DCD (Development and Cell Death) domain protein
Glyma.13G222100	[UP]	senescence-related gene 1
Glyma.13G141900	[UP]	myb domain protein 36
Glyma.03G079150	[UP]
Glyma.01G022500	[UP]	AINTEGUMENTA-like 6
Glyma.19G020700	[UP]	Galactose mutarotase-like superfamily protein
Glyma.08G212900	[UP]	fatty acid desaturase 5
Glyma.13G151000	[UP]	demeter-like 1
Glyma.10G032400	[UP]	galacturonosyltransferase 6
Glyma.17G251500	[UP]	tubby like protein 6
Glyma.06G029100	[UP]	BEL1-like homeodomain 3
Glyma.12G096300	[UP]	FASCICLIN-like arabinogalactan protein 17 precursor
Glyma.14G020000	[UP]	O-Glycosyl hydrolases family 17 protein
Glyma.12G204500	[UP]
Glyma.14G058602	[UP]	2-oxoglutarate (2OG) and Fe(II)-dependent oxygenase superfamily protein
Glyma.15G066500	[UP]	Major facilitator superfamily protein
Glyma.09G012200	[UP]	Uncharacterised protein family (UPF0497)
Glyma.05G103600	[UP]	root hair specific 19
Glyma.02G260800	[UP]
Glyma.15G130500	[UP]	acyl-activating enzyme 14
Glyma.13G309800	[UP]	B-cell receptor-associated 31-like
Glyma.13G281600	[UP]	Protein of unknown function (DUF761)
Glyma.09G051200	[UP]	phosphorylcholine cytidylyltransferase
Glyma.15G056000	[UP]	RING/U-box superfamily protein
Glyma.03G114700	[UP]	Plant protein of unknown function (DUF247)
Glyma.10G012400	[UP]
Glyma.05G068900	[UP]	Ras-related small GTP-binding family protein
Glyma.01G203300	[UP]	SBP (S-ribonuclease binding protein) family protein
Glyma.13G220500	[UP]	BCL-2-associated athanogene 2
Glyma.08G217400	[UP]	NOD26-like intrinsic protein 6;1
Glyma.15G071300	[UP]	Aluminium induced protein with YGL and LRDR motifs
Glyma.20G181900	[UP]	Transmembrane amino acid transporter family protein
Glyma.19G091400	[UP]	Ferritin/ribonucleotide reductase-like family protein
Glyma.17G121800	[UP]	CLAVATA3/ESR-RELATED 13
Glyma.10G195700	[UP]	PEP1 receptor 1
Glyma.11G206400	[UP]	cysteine-rich RLK (RECEPTOR-like protein kinase) 2
Glyma.01G203400	[UP]	chloroplast beta-amylase
Glyma.11G064800	[UP]	homeobox protein 40
Glyma.06G155066	[UP]
Glyma.15G044400	[UP]	related to AP2.7
Glyma.10G239300	[UP]	Integrase-type DNA-binding superfamily protein
Glyma.18G002200	[UP]	UDP-D-glucuronate 4-epimerase 6
Glyma.19G042900	[UP]	Methylenetetrahydrofolate reductase family protein
Glyma.16G037900	[UP]
Glyma.20G239500	[UP]	Protein of unknown function (DUF1645)
Glyma.15G007500	[UP]	Protein of unknown function (DUF567)
Glyma.20G215500	[UP]	Plant protein of unknown function (DUF247)
Glyma.13G220100	[UP]	Protein kinase superfamily protein
Glyma.09G102800	[UP]	MATE efflux family protein
Glyma.17G062600	[UP]	AINTEGUMENTA-like 5
Glyma.08G256600	[UP]	allene oxide cyclase 4
Glyma.03G114800	[UP]	Plant protein of unknown function (DUF247)
Glyma.18G244600	[UP]	Integrase-type DNA-binding superfamily protein
Glyma.02G233900	[UP]	Peroxidase superfamily protein
Glyma.02G141400	[UP]	prenylated RAB acceptor 1.F4
Glyma.01G013200	[UP]	Mono-/di-acylglycerol lipase, N-terminal;Lipase, class 3
Glyma.03G158100	[UP]	histone H2A 11
Glyma.19G196600	[UP]	AP2/B3-like transcriptional factor family protein
Glyma.20G183866	[UP]
Glyma.13G227300	[UP]
Glyma.07G244000	[UP]	Heavy metal transport/detoxification superfamily protein
Glyma.04G118900	[UP]	Plant invertase/pectin methylesterase inhibitor superfamily protein
Glyma.09G209501	[UP]	Mono-/di-acylglycerol lipase, N-terminal;Lipase, class 3
Glyma.04G179900	[UP]
Glyma.10G256100	[UP]
Glyma.09G067900	[UP]	RING/U-box superfamily protein
Glyma.10G185600	[UP]
Glyma.18G078000	[UP]	NB-ARC domain-containing disease resistance protein
Glyma.11G034000	[UP]	tonoplast intrinsic protein 2;3
Glyma.05G148300	[UP]	Calmodulin-binding transcription activator protein with CG-1 and Ankyrin domains
Glyma.13G168300	[UP]	Dynein light chain type 1 family protein
Glyma.06G035300	[UP]	cytochrome P450, family 82, subfamily C, polypeptide 4
Glyma.03G122000	[UP]	cytochrome P450, family 98, subfamily A, polypeptide 3
Glyma.03G256500	[UP]	UDP-Glycosyltransferase superfamily protein
Glyma.01G013300	[UP]	Ankyrin repeat family protein
Glyma.14G221200	[UP]	cinnamyl alcohol dehydrogenase 9
Glyma.19G198900	[UP]	NDR1/HIN1-like 1
Glyma.08G099900	[UP]	Remorin family protein
Glyma.06G050900	[UP]	Protein phosphatase 2C family protein
Glyma.17G232700	[UP]	growth-regulating factor 1
Glyma.08G362466	[UP]
Glyma.16G083800	[UP]	asparaginyl-tRNA synthetase 2
Glyma.02G082000	[UP]	Duplicated homeodomain-like superfamily protein
Glyma.06G188100	[UP]	BIG PETAL P
Glyma.05G138800	[UP]	Cytochrome b561/ferric reductase transmembrane protein family
Glyma.13G278400	[UP]	Seven transmembrane MLO family protein
Glyma.07G065600	[UP]	NB-ARC domain-containing disease resistance protein
Glyma.09G165900	[UP]	Protein of unknown function (DUF761)
Glyma.13G323800	[UP]	nitrate transporter 2.4
Glyma.08G083300	[UP]	Leucine-rich receptor-like protein kinase family protein
Glyma.13G181000	[UP]	Aluminium induced protein with YGL and LRDR motifs
Glyma.01G196400	[UP]	little nuclei4
Glyma.15G024600	[UP]	Glycosyl hydrolases family 32 protein
Glyma.13G266300	[UP]	Leucine-rich repeat transmembrane protein kinase
Glyma.06G249800	[UP]	PYR1-like 12
Glyma.02G271300	[UP]	ERD (early-responsive to dehydration stress) family protein
Glyma.13G178700	[UP]	Pollen Ole e 1 allergen and extensin family protein
Glyma.18G117100	[UP]	Basic-leucine zipper (bZIP) transcription factor family protein
Glyma.15G232400	[UP]	Disease resistance protein (TIR-NBS-LRR class) family
Glyma.10G258000	[UP]	Phototropic-responsive NPH3 family protein
Glyma.09G248200	[UP]	Integrase-type DNA-binding superfamily protein
Glyma.06G037300	[UP]	uroporphyrinogen-III synthase family protein
Glyma.17G016600	[UP]	Eukaryotic aspartyl protease family protein
Glyma.15G271900	[UP]	basic helix-loop-helix (bHLH) DNA-binding superfamily protein
Glyma.15G028800	[UP]	Plant protein of unknown function (DUF936)
Glyma.06G025200	[UP]	lysine decarboxylase family protein
Glyma.14G039800	[UP]
Glyma.16G040500	[UP]	Protein of unknown function (DUF1639)
Glyma.20G210800	[UP]	CBL-interacting protein kinase 4
Glyma.02G092500	[UP]	Uncharacterised protein family (UPF0497)
Glyma.02G067500	[UP]	nudix hydrolase homolog 12
Glyma.09G118800	[UP]
Glyma.09G180800	[UP]	Reticulon family protein
Glyma.12G163053	[UP]	Serine/threonine-protein kinase WNK (With No Lysine)-related
Glyma.10G128932	[UP]
Glyma.08G152500	[UP]	basic helix-loop-helix (bHLH) DNA-binding superfamily protein
Glyma.13G349300	[UP]	Glycosyl hydrolases family 32 protein
Glyma.07G189500	[UP]	sugar transporter 1
Glyma.09G179900	[UP]	Heavy metal transport/detoxification superfamily protein
Glyma.12G238600	[UP]	Leucine-rich repeat (LRR) family protein
Glyma.05G146300	[UP]	ARM repeat superfamily protein
Glyma.12G192600	[UP]	B-cell receptor-associated 31-like
Glyma.19G069300	[UP]	Protein kinase superfamily protein
Glyma.15G085000	[UP]
Glyma.19G143600	[UP]	nucleolar protein gar2-related
Glyma.12G106750	[UP]	PapD-like superfamily protein
Glyma.13G107900	[UP]	nuclear factor Y, subunit A3
Glyma.09G277800	[UP]	Peroxidase superfamily protein
Glyma.20G089100	[UP]	expansin A17
Glyma.02G310600	[UP]	Protein of unknown function (DUF630 and DUF632)
Glyma.09G238200	[UP]	NOD26-like intrinsic protein 4;2
Glyma.10G031900	[UP]	indole-3-acetic acid 7
Glyma.04G035200	[UP]
Glyma.07G065000	[UP]	NB-ARC domain-containing disease resistance protein
Glyma.10G079900	[UP]	Late embryogenesis abundant (LEA) hydroxyproline-rich glycoprotein family
Glyma.11G225900	[UP]	Concanavalin A-like lectin family protein
Glyma.18G225400	[UP]	BON association protein 1
Glyma.18G191600	[UP]	Bifunctional inhibitor/lipid-transfer protein/seed storage 2S albumin superfamily protein
Glyma.18G071900	[UP]	amino acid permease 7
Glyma.07G200800	[UP]	Drought-responsive family protein
Glyma.09G096700	[UP]	Endomembrane protein 70 protein family
