# Supplementary material for: Mitogen activated protein kinase (MAPK)-regulated genes with predicted signal peptides function in the Glycine max defense response to the root pathogenic nematode Heterodera glycines
Source: PLoS One. 2020 Nov 4;15(11):e0241678. doi: 10.1371/journal.pone.0241678 (PMC7641413; doi:10.1371/journal.pone.0241678)
Supplement: S4 Table — (XLSX) [file pone.0241678.s005.xlsx]

## Sheet: Sheet1
Name	Tags	Gene Description
Glyma.03G083700	[DOWN]	AGAMOUS-like 80
Glyma.13G186300	[DOWN]
Glyma.16G146700	[DOWN]	phosphate transporter 3;1
Glyma.08G137400	[DOWN]
Glyma.02G124900	[DOWN]	senescence-related gene 1
Glyma.17G019600	[DOWN]	UDP-glucosyl transferase 73B1
Glyma.12G156600	[DOWN]	chitinase A
Glyma.13G174300	[DOWN]	cellulose synthase like G2
Glyma.03G009700	[DOWN]	alpha/beta-Hydrolases superfamily protein
Glyma.17G260200	[DOWN]	Protein of unknown function (DUF677)
Glyma.03G010700	[DOWN]	Cytidine/deoxycytidylate deaminase family protein
Glyma.05G023700	[DOWN]	Flavin-binding monooxygenase family protein
Glyma.07G071100	[DOWN]	alpha/beta-Hydrolases superfamily protein
Glyma.18G218600	[DOWN]	cytochrome P450, family 714, subfamily A, polypeptide 2
Glyma.14G145700	[DOWN]	GATA transcription factor 12
Glyma.08G328000	[DOWN]	zinc transporter 11 precursor
Glyma.03G032000	[DOWN]	calmodulin-related
Glyma.18G231500	[DOWN]
Glyma.05G179700	[DOWN]	VQ motif-containing protein
Glyma.08G306800	[DOWN]	glutathione S-transferase PHI 9
Glyma.17G030000	[DOWN]	MLP-like protein 423
Glyma.08G257300	[DOWN]	Integrase-type DNA-binding superfamily protein
Glyma.16G195600	[DOWN]	cytochrome P450, family 71, subfamily A, polypeptide 26
Glyma.07G000700	[DOWN]	HXXXD-type acyl-transferase family protein
Glyma.19G224200	[DOWN]	phytochrome A
Glyma.18G088950	[DOWN]	NB-ARC domain-containing disease resistance protein
Glyma.16G038900	[DOWN]	ankyrin repeat family protein / regulator of chromosome condensation (RCC1) family protein
Glyma.08G341100	[DOWN]	kunitz trypsin inhibitor 1
Glyma.18G025500	[DOWN]	UDP-glucose pyrophosphorylase 3
Glyma.19G248100	[DOWN]	myb domain protein 15
Glyma.15G070900	[DOWN]
Glyma.15G128800	[DOWN]	Peroxidase superfamily protein
Glyma.07G168500	[DOWN]	2-oxoglutarate (2OG) and Fe(II)-dependent oxygenase superfamily protein
Glyma.12G061900	[DOWN]	SCARECROW-like 14
Glyma.02G256900	[DOWN]	Alpha/beta hydrolase related protein
Glyma.14G145900	[DOWN]	Regulator of chromosome condensation (RCC1) family protein
Glyma.06G303200	[DOWN]	isocitrate lyase
Glyma.15G055251	[DOWN]
Glyma.15G234000	[DOWN]
Glyma.13G044800	[DOWN]	sterol 1
Glyma.08G341400	[DOWN]	Kunitz family trypsin and protease inhibitor protein
Glyma.07G048900	[DOWN]	O-methyltransferase 1
Glyma.13G113000	[DOWN]
Glyma.17G019500	[DOWN]	UDP-glucosyl transferase 73B3
Glyma.06G028200	[DOWN]	purple acid phosphatase 12
Glyma.15G128700	[DOWN]	Peroxidase superfamily protein
Glyma.06G124700	[DOWN]	Leucine-rich repeat protein kinase family protein
Glyma.16G203100	[DOWN]	2 iron, 2 sulfur cluster binding
Glyma.19G104201	[DOWN]
Glyma.02G063000	[DOWN]	methyl esterase 1
Glyma.11G234400	[DOWN]	PLAC8 family protein
Glyma.13G054300	[DOWN]	Malectin/receptor-like protein kinase family protein
Glyma.13G068900	[DOWN]
Glyma.19G192800	[DOWN]	starch branching enzyme 2.1
Glyma.01G011900	[DOWN]	Ankyrin repeat family protein
Glyma.10G057500	[DOWN]	Cysteine proteinases superfamily protein
Glyma.19G151300	[DOWN]	Disease resistance-responsive (dirigent-like protein) family protein
Glyma.02G156100	[DOWN]	ytochrome p450, family 71, subfamily B, polypeptide 11
Glyma.07G225300	[DOWN]	SKU5 similar 12
Glyma.08G235400	[DOWN]	kunitz trypsin inhibitor 1
Glyma.04G247900	[DOWN]	PDI-like 1-2
Glyma.18G086600	[DOWN]	NB-ARC domain-containing disease resistance protein
Glyma.17G046700	[DOWN]
Glyma.13G225900	[DOWN]	plant U-box 17
Glyma.08G115700	[DOWN]	Hydrolase-like protein family
Glyma.02G264000	[DOWN]	Outer membrane OMP85 family protein
Glyma.06G100900	[DOWN]
Glyma.03G032400	[DOWN]	SPX domain gene 3
Glyma.13G250900	[DOWN]	Ribonuclease E inhibitor RraA/Dimethylmenaquinone methyltransferase
Glyma.06G079500	[DOWN]	Protein of unknown function, DUF599
Glyma.19G151200	[DOWN]	Disease resistance-responsive (dirigent-like protein) family protein
Glyma.12G217500	[DOWN]	Calcium-binding EF-hand family protein
Glyma.08G039200	[DOWN]	aldehyde dehydrogenase 2C4
Glyma.07G262400	[DOWN]	F-box family protein with a domain of unknown function (DUF295)
Glyma.09G049300	[DOWN]	cytochrome P450, family 81, subfamily D, polypeptide 3
Glyma.10G202700	[DOWN]	Family of unknown function (DUF662)
Glyma.13G262800	[DOWN]	RNI-like superfamily protein
Glyma.05G194600	[DOWN]	amino acid permease 2
Glyma.13G127300	[DOWN]	Exostosin family protein
Glyma.06G006500	[DOWN]	SAUR-like auxin-responsive protein family
Glyma.13G081400	[DOWN]	emp24/gp25L/p24 family/GOLD family protein
Glyma.19G151100	[DOWN]	Disease resistance-responsive (dirigent-like protein) family protein
Glyma.15G210400	[DOWN]	Nodulin MtN3 family protein
Glyma.06G220800	[DOWN]	blue-copper-binding protein
Glyma.17G117500	[DOWN]
Glyma.03G250600	[DOWN]	myb domain protein 15
Glyma.08G355400	[DOWN]	CLAVATA3/ESR-RELATED 41
Glyma.08G284600	[DOWN]	Kelch repeat-containing F-box family protein
Glyma.03G093600	[DOWN]	Seven transmembrane MLO family protein
Glyma.08G140900	[DOWN]	ABC2 homolog 13
Glyma.20G021600	[DOWN]	phosphate transporter 1;9
Glyma.13G249700	[DOWN]	Quinone reductase family protein
Glyma.12G046000	[DOWN]	4-hydroxy-3-methylbut-2-enyl diphosphate reductase
Glyma.15G043800	[DOWN]	Protein kinase superfamily protein
Glyma.03G259100	[DOWN]	Calcium-binding EF-hand family protein
Glyma.03G260100	[DOWN]
Glyma.17G032000	[DOWN]	secretion-associated RAS super family 2
Glyma.03G176300	[DOWN]	Glutathione S-transferase family protein
Glyma.20G224200	[DOWN]
Glyma.01G194900	[DOWN]	heptahelical protein 4
Glyma.03G223700	[DOWN]
Glyma.18G245400	[DOWN]
Glyma.08G326300	[DOWN]	multidrug resistance-associated protein 3
Glyma.02G024600	[DOWN]	glutathione S-transferase TAU 18
Glyma.08G169000	[DOWN]	LOB domain-containing protein 4
Glyma.02G136000	[DOWN]	2-oxoglutarate (2OG) and Fe(II)-dependent oxygenase superfamily protein
Glyma.03G078300	[DOWN]	sulfoquinovosyldiacylglycerol 2
Glyma.18G078600	[DOWN]	zinc transporter 11 precursor
Glyma.13G133000	[DOWN]	C2H2 and C2HC zinc fingers superfamily protein
Glyma.11G109600	[DOWN]	AIG2-like (avirulence induced gene) family protein
Glyma.18G003000	[DOWN]	Leucine-rich repeat protein kinase family protein
Glyma.04G137100	[DOWN]
Glyma.11G230300	[DOWN]	CRINKLY4 related 3
Glyma.04G235500	[DOWN]	defective in meristem silencing 3
Glyma.04G007800	[DOWN]	ubiquitin fusion degradation 1
Glyma.08G133100	[DOWN]
Glyma.03G091200	[DOWN]	UDP-Glycosyltransferase superfamily protein
Glyma.03G174300	[DOWN]	exocyst subunit exo70 family protein H4
Glyma.02G136100	[DOWN]	2-oxoglutarate (2OG) and Fe(II)-dependent oxygenase superfamily protein
Glyma.08G003700	[DOWN]	HXXXD-type acyl-transferase family protein
Glyma.07G087400	[DOWN]	aldehyde dehydrogenase 2C4
Glyma.05G138400	[DOWN]	purple acid phosphatase 8
Glyma.06G144100	[DOWN]	Melibiase family protein
Glyma.16G022500	[DOWN]	Yippee family putative zinc-binding protein
Glyma.10G279626	[DOWN]	RmlC-like cupins superfamily protein
Glyma.12G230100	[DOWN]
Glyma.13G221900	[DOWN]	serine carboxypeptidase-like 12
Glyma.18G125500	[DOWN]	voltage dependent anion channel 1
Glyma.09G074200	[DOWN]	RING/U-box superfamily protein
Glyma.01G157700	[DOWN]	Auxin efflux carrier family protein
Glyma.11G134300	[DOWN]	UDP-glucosyl transferase 76E11
Glyma.05G175000	[DOWN]	beta-1,4-N-acetylglucosaminyltransferase family protein
Glyma.02G000400	[DOWN]	protein kinase family protein / peptidoglycan-binding LysM domain-containing protein
Glyma.17G227500	[DOWN]	cytochrome P450, family 711, subfamily A, polypeptide 1
Glyma.01G069000	[DOWN]
Glyma.15G155600	[DOWN]	Leucine-rich repeat transmembrane protein kinase
Glyma.14G021600	[DOWN]	RNAse THREE-like protein 2
Glyma.09G025200	[DOWN]
Glyma.18G111200	[DOWN]	glutathione S-transferase PHI 9
Glyma.20G214300	[DOWN]	homeobox protein 31
Glyma.09G279100	[DOWN]	cytochrome P450, family 71, subfamily B, polypeptide 34
Glyma.04G113400	[DOWN]	FAD-binding Berberine family protein
Glyma.20G131600	[DOWN]	RING/U-box superfamily protein
Glyma.09G049100	[DOWN]	cytochrome P450, family 81, subfamily D, polypeptide 3
Glyma.05G163100	[DOWN]	RNA ligase/cyclic nucleotide phosphodiesterase family protein
Glyma.07G002700	[DOWN]	YGGT family protein
Glyma.06G264150	[DOWN]	disease resistance protein (TIR-NBS-LRR class), putative
Glyma.07G266200	[DOWN]	Inositol monophosphatase family protein
Glyma.02G112400	[DOWN]	eukaryotic elongation factor 5A-1
Glyma.17G048800	[DOWN]
Glyma.17G242900	[DOWN]	phosphatidic acid phosphohydrolase 2
Glyma.05G128800	[DOWN]
Glyma.01G202000	[DOWN]	Haloacid dehalogenase-like hydrolase (HAD) superfamily protein
Glyma.03G247500	[DOWN]	pathogenesis-related 4
Glyma.04G162400	[DOWN]	exocyst subunit exo70 family protein E2
Glyma.10G062750	[DOWN]
Glyma.09G052700	[DOWN]	K+ uptake permease 11
Glyma.07G219802	[DOWN]	disease resistance family protein / LRR family protein
Glyma.06G264100	[DOWN]	disease resistance protein (TIR-NBS-LRR class), putative
Glyma.14G177400	[DOWN]
Glyma.17G036800	[DOWN]	Protein of unknown function, DUF538
Glyma.05G212600	[DOWN]	Late embryogenesis abundant (LEA) hydroxyproline-rich glycoprotein family
Glyma.01G084000	[DOWN]	PLAC8 family protein
Glyma.13G029900	[DOWN]	UDP-glucosyl transferase 85A3
Glyma.10G202000	[DOWN]	Cysteine proteinases superfamily protein
Glyma.06G120400	[DOWN]	Protein kinase superfamily protein
Glyma.18G270800	[DOWN]	Malectin/receptor-like protein kinase family protein
Glyma.04G066600	[DOWN]
Glyma.02G244300	[DOWN]	HSP20-like chaperones superfamily protein
Glyma.12G207400	[DOWN]	Thioredoxin superfamily protein
Glyma.09G160100	[DOWN]	Protein of unknown function (DUF789)
Glyma.16G085600	[DOWN]	Protein of unknown function (DUF506)
Glyma.13G147200	[DOWN]
Glyma.08G270600	[DOWN]	NAD(P)-binding Rossmann-fold superfamily protein
Glyma.06G069400	[DOWN]	plant natriuretic peptide A
Glyma.10G059200	[DOWN]	alpha carbonic anhydrase 7
Glyma.08G208700	[DOWN]	sulfate transmembrane transporters
Glyma.09G269500	[DOWN]	NAD(P)-binding Rossmann-fold superfamily protein
Glyma.09G270500	[DOWN]	Phosphoglycerate mutase, 2,3-bisphosphoglycerate-independent
Glyma.06G264200	[DOWN]	Disease resistance protein (TIR-NBS-LRR class) family
Glyma.11G181200	[DOWN]	F-box family protein
Glyma.15G082800	[DOWN]	Protein of unknown function (DUF640)
Glyma.12G063200	[DOWN]	ENTH/VHS family protein
Glyma.08G174900	[DOWN]	glutathione S-transferase TAU 19
Glyma.11G193200	[DOWN]	Protein of unknown function (DUF1635)
Glyma.09G147200	[DOWN]	C-repeat-binding factor 4
Glyma.02G124600	[DOWN]	Thioredoxin superfamily protein
Glyma.08G050400	[DOWN]	ethylene-forming enzyme
Glyma.01G025500	[DOWN]	2-oxoglutarate (2OG) and Fe(II)-dependent oxygenase superfamily protein
Glyma.13G162700	[DOWN]	RING/U-box superfamily protein
Glyma.03G066600	[DOWN]	NAD(P)-linked oxidoreductase superfamily protein
Glyma.15G251900	[DOWN]	glutathione S-transferase TAU 19
Glyma.09G269600	[DOWN]	NAD(P)-binding Rossmann-fold superfamily protein
Glyma.12G014300	[DOWN]	gamma-tocopherol methyltransferase
Glyma.11G134700	[DOWN]	Ctr copper transporter family
Glyma.10G253800	[DOWN]	cysteine-rich RLK (RECEPTOR-like protein kinase) 29
Glyma.05G021800	[DOWN]	Cytochrome P450 superfamily protein
Glyma.15G177400	[DOWN]
Glyma.16G119800	[DOWN]	Concanavalin A-like lectin protein kinase family protein
Glyma.13G162600	[DOWN]	monogalactosyldiacylglycerol synthase 2
Glyma.11G051800	[DOWN]	cytochrome P450, family 81, subfamily D, polypeptide 3
Glyma.20G118100	[DOWN]	Core-2/I-branching beta-1,6-N-acetylglucosaminyltransferase family protein
Glyma.20G145800	[DOWN]	with no lysine (K) kinase 1
Glyma.14G153800	[DOWN]	Class II aaRS and biotin synthetases superfamily protein
Glyma.13G003200	[DOWN]	DCD (Development and Cell Death) domain protein
Glyma.16G193600	[DOWN]	disease resistance family protein / LRR family protein
Glyma.18G243300	[DOWN]	glutamine-fructose-6-phosphate transaminase (isomerizing)s;sugar binding;transaminases
Glyma.10G253700	[DOWN]	cysteine-rich RLK (RECEPTOR-like protein kinase) 29
Glyma.03G208400	[DOWN]
Glyma.03G039200	[DOWN]	LRR and NB-ARC domains-containing disease resistance protein
Glyma.06G239500	[DOWN]	UDP-glucosyl transferase 72E1
Glyma.03G039218	[DOWN]	NB-ARC domain-containing disease resistance protein
Glyma.20G238000	[DOWN]	phospholipase D P1
Glyma.11G242400	[DOWN]
Glyma.09G003300	[DOWN]	O-fucosyltransferase family protein
Glyma.05G128400	[DOWN]
Glyma.19G185900	[DOWN]	alpha carbonic anhydrase 7
Glyma.18G212500	[DOWN]	AZA-guanine resistant1
Glyma.09G223700	[DOWN]	phosphate starvation-induced gene 3
Glyma.19G099400	[DOWN]	Esterase/lipase/thioesterase family protein
Glyma.13G143200	[DOWN]	SAUR-like auxin-responsive protein family
Glyma.01G183400	[DOWN]	Disease resistance protein (CC-NBS-LRR class) family
Glyma.07G137600	[DOWN]
Glyma.08G180300	[DOWN]	DNAJ-like 20
Glyma.02G103200	[DOWN]	basic helix-loop-helix (bHLH) DNA-binding superfamily protein
Glyma.02G296000	[DOWN]	MBOAT (membrane bound O-acyl transferase) family protein
Glyma.08G011300	[DOWN]	WRKY DNA-binding protein 75
Glyma.18G008900	[DOWN]	Acid phosphatase/vanadium-dependent haloperoxidase-related protein
Glyma.19G026600	[DOWN]	purple acid phosphatase 15
Glyma.06G324900	[DOWN]	Protein of unknown function (DUF179)
Glyma.06G085800	[DOWN]	carotenoid cleavage dioxygenase 8
Glyma.03G160532	[DOWN]
Glyma.08G072200	[DOWN]	alternative oxidase 2
Glyma.U044201	[DOWN]	receptor like protein 33
Glyma.15G206800	[DOWN]	Glycosyl hydrolase family protein with chitinase insertion domain
Glyma.19G158100	[DOWN]	Protein of unknown function (DUF581)
Glyma.20G098400	[DOWN]	calreticulin 1b
Glyma.14G199700	[DOWN]	exocyst subunit exo70 family protein B1
Glyma.14G089200	[DOWN]	Integrase-type DNA-binding superfamily protein
Glyma.20G196900	[DOWN]	Fe superoxide dismutase 2
Glyma.08G023200	[DOWN]
Glyma.15G062400	[DOWN]	basic pathogenesis-related protein 1
Glyma.05G147000	[DOWN]	caffeoyl-CoA 3-O-methyltransferase
Glyma.13G194600	[DOWN]	Disease resistance protein (TIR-NBS-LRR class) family
Glyma.02G284100	[DOWN]	disease resistance protein (TIR-NBS-LRR class), putative
Glyma.07G088200	[DOWN]	sulfate transporter 3;5
Glyma.11G037900	[DOWN]	GATA transcription factor 26
Glyma.14G199600	[DOWN]	exocyst subunit exo70 family protein B1
Glyma.10G160200	[DOWN]	Cytidine/deoxycytidylate deaminase family protein
Glyma.18G190700	[DOWN]	Adenine nucleotide alpha hydrolases-like superfamily protein
Glyma.18G080400	[DOWN]	cytochrome P450, family 71, subfamily B, polypeptide 34
Glyma.08G025700	[DOWN]	Heat shock protein 70 (Hsp 70) family protein
Glyma.15G062500	[DOWN]	basic pathogenesis-related protein 1
Glyma.04G176200	[DOWN]	Pathogenesis-related thaumatin superfamily protein
Glyma.17G147600	[DOWN]	expansin-like B1
Glyma.14G016300	[DOWN]	salt-inducible zinc finger 1
Glyma.20G206800	[DOWN]	Peroxisomal membrane 22 kDa (Mpv17/PMP22) family protein
Glyma.12G135000	[DOWN]	thiazole biosynthetic enzyme, chloroplast (ARA6) (THI1) (THI4)
Glyma.14G199900	[DOWN]
Glyma.19G254600	[DOWN]	NAD(P)-binding Rossmann-fold superfamily protein
Glyma.09G005000	[DOWN]	F-box family protein with a domain of unknown function (DUF295)
Glyma.10G255400	[DOWN]	HOPW1-1-interacting 1
Glyma.07G039500	[DOWN]
Glyma.18G248900	[DOWN]
Glyma.20G169000	[DOWN]	Protein kinase superfamily protein
Glyma.11G180900	[DOWN]	nitrilase 4
Glyma.19G146800	[DOWN]	cytochrome P450, family 93, subfamily D, polypeptide 1
Glyma.20G027900	[DOWN]	Uncharacterised protein family (UPF0114)
Glyma.17G147500	[DOWN]	expansin-like B1
Glyma.05G247800	[DOWN]	purple acid phosphatase 3
Glyma.12G081700	[DOWN]	C2H2 and C2HC zinc fingers superfamily protein
Glyma.08G216300	[DOWN]	RNI-like superfamily protein
Glyma.05G162400	[DOWN]
Glyma.08G194500	[DOWN]	Protein kinase protein with adenine nucleotide alpha hydrolases-like domain
Glyma.14G199800	[DOWN]	WRKY DNA-binding protein 4
Glyma.07G208900	[DOWN]	2-oxoglutarate (2OG) and Fe(II)-dependent oxygenase superfamily protein
Glyma.08G182500	[DOWN]	nodulin MtN21 /EamA-like transporter family protein
Glyma.02G022300	[DOWN]	homeobox 1
Glyma.20G184800	[DOWN]
Glyma.16G189302	[DOWN]	Copper transport protein family
Glyma.18G189900	[DOWN]
Glyma.13G206700	[DOWN]	glucose-6-phosphate/phosphate translocator 2
Glyma.01G219502	[DOWN]	glutathione peroxidase 8
Glyma.07G123500	[DOWN]	Calcium-binding EF hand family protein
Glyma.10G292200	[DOWN]	Chalcone-flavanone isomerase family protein
Glyma.05G247900	[DOWN]	purple acid phosphatase 17
Glyma.03G037200	[DOWN]	CBL-interacting protein kinase 15
Glyma.15G049900	[DOWN]	nodulin MtN21 /EamA-like transporter family protein
Glyma.08G194600	[DOWN]	multidrug resistance-associated protein 6
Glyma.10G184700	[DOWN]	Serine protease inhibitor, potato inhibitor I-type family protein
Glyma.16G199000	[DOWN]	C-repeat-binding factor 4
Glyma.19G014700	[DOWN]	cytochrome P450, family 82, subfamily C, polypeptide 4
Glyma.15G062800	[DOWN]	CAP (Cysteine-rich secretory proteins, Antigen 5, and Pathogenesis-related 1 protein) superfamily protein
Glyma.20G123500	[DOWN]	MATE efflux family protein
Glyma.03G147700	[DOWN]	Disease resistance-responsive (dirigent-like protein) family protein
Glyma.01G089800	[DOWN]	2-oxoglutarate (2OG) and Fe(II)-dependent oxygenase superfamily protein
Glyma.04G044100	[DOWN]	ARM-repeat/Tetratricopeptide repeat (TPR)-like protein
Glyma.10G184600	[DOWN]	Serine protease inhibitor, potato inhibitor I-type family protein
Glyma.12G198100	[DOWN]	S-locus lectin protein kinase family protein
Glyma.09G054100	[DOWN]	Ankyrin repeat family protein
Glyma.10G147600	[DOWN]	calreticulin 1a
Glyma.19G014800	[DOWN]	cytochrome P450, family 82, subfamily C, polypeptide 2
Glyma.16G033900	[DOWN]	disease resistance protein (TIR-NBS-LRR class), putative
Glyma.05G125300	[DOWN]
Glyma.08G312400	[DOWN]	glucose 6-phosphate/phosphate translocator 1
Glyma.11G070200	[DOWN]	NmrA-like negative transcriptional regulator family protein
Glyma.10G280400	[DOWN]	UDP-glucosyl transferase 73B5
Glyma.05G211700	[DOWN]	ACC synthase 1
Glyma.02G296600	[DOWN]	salt-inducible zinc finger 1
Glyma.16G212400	[DOWN]	Kunitz family trypsin and protease inhibitor protein
Glyma.15G133700	[DOWN]	Glycosyl hydrolases family 31 protein
Glyma.13G346700	[DOWN]	homolog of carrot EP3-3 chitinase
Glyma.17G003200	[DOWN]	glutathione S-transferase zeta 1
Glyma.09G225500	[DOWN]	autoinhibited Ca2+-ATPase 11
Glyma.20G015400	[DOWN]	serine carboxypeptidase-like 50
Glyma.08G018000	[DOWN]	1-aminocyclopropane-1-carboxylic acid (acc) synthase 6
Glyma.14G134100	[DOWN]	H(+)-ATPase 5
Glyma.08G094600	[DOWN]	cytochrome P450, family 77, subfamily A, polypeptide 5 pseudogene
Glyma.13G094500	[DOWN]	Protein kinase superfamily protein with octicosapeptide/Phox/Bem1p domain
Glyma.13G338300	[DOWN]	ZRT/IRT-like protein 2
Glyma.12G093300	[DOWN]	Protein of unknown function (DUF1279)
Glyma.15G039400	[DOWN]
Glyma.15G257700	[DOWN]	NAC (No Apical Meristem) domain transcriptional regulator superfamily protein
Glyma.01G041200	[DOWN]	thioredoxin 2
Glyma.02G266900	[DOWN]	PDI-like 2-2
Glyma.10G176500	[DOWN]	O-methyltransferase family protein
Glyma.03G131100	[DOWN]	sulfoquinovosyldiacylglycerol 1
Glyma.14G038200	[DOWN]	cystatin B
Glyma.06G114200	[DOWN]	Eukaryotic aspartyl protease family protein
Glyma.13G326400	[DOWN]	4-hydroxy-3-methylbut-2-enyl diphosphate synthase
Glyma.09G093050	[DOWN]
Glyma.07G083900	[DOWN]	Phosphorylase superfamily protein
Glyma.02G117000	[DOWN]	Purple acid phosphatases superfamily protein
Glyma.18G121900	[DOWN]
Glyma.16G210800	[DOWN]	Disease resistance protein (TIR-NBS-LRR class) family
Glyma.11G138000	[DOWN]	SCARECROW-like 14
Glyma.09G115200	[DOWN]	Core-2/I-branching beta-1,6-N-acetylglucosaminyltransferase family protein
Glyma.13G251700	[DOWN]	CAP (Cysteine-rich secretory proteins, Antigen 5, and Pathogenesis-related 1 protein) superfamily protein
Glyma.06G102300	[DOWN]	UDP-glucosyl transferase 85A3
Glyma.16G016700	[DOWN]	NAC 014
Glyma.03G060000	[DOWN]	RING/U-box superfamily protein
Glyma.19G254800	[DOWN]	WRKY family transcription factor
Glyma.10G176700	[DOWN]	O-methyltransferase family protein
Glyma.15G113700	[DOWN]
Glyma.13G070300	[DOWN]	Cellulose-synthase-like C4
Glyma.08G151100	[DOWN]
Glyma.18G177000	[DOWN]	elicitor-activated gene 3-2
Glyma.05G049700	[DOWN]	MATE efflux family protein
Glyma.04G048100	[DOWN]	Cellulose-synthase-like C12
Glyma.13G118900	[DOWN]	P-glycoprotein 11
Glyma.03G218900	[DOWN]
Glyma.02G156800	[DOWN]	Concanavalin A-like lectin protein kinase family protein
Glyma.13G302601	[DOWN]	HXXXD-type acyl-transferase family protein
Glyma.20G003500	[DOWN]	O-methyltransferase 1
Glyma.19G195800	[DOWN]	NAC domain containing protein 61
Glyma.01G199600	[DOWN]	poltergeist like 1
Glyma.16G136600	[DOWN]	disease resistance protein (TIR-NBS-LRR class), putative
Glyma.19G009000	[DOWN]	formate dehydrogenase
Glyma.06G317100	[DOWN]	sugar transporter protein 7
Glyma.08G175200	[DOWN]	glutathione S-transferase TAU 19
Glyma.13G275500	[DOWN]	MATE efflux family protein
Glyma.17G125400	[DOWN]	cytochrome P450, family 71, subfamily A, polypeptide 20
Glyma.07G211000	[DOWN]	alpha/beta-Hydrolases superfamily protein
Glyma.10G186000	[DOWN]	phosphoenolpyruvate carboxylase kinase 1
Glyma.15G159000	[DOWN]	K+ uptake permease 10
Glyma.20G125800	[DOWN]	Core-2/I-branching beta-1,6-N-acetylglucosaminyltransferase family protein
Glyma.17G137400	[DOWN]	Plant invertase/pectin methylesterase inhibitor superfamily protein
Glyma.14G014700	[DOWN]	serine acetyltransferase 2;2
Glyma.20G030600	[DOWN]
Glyma.13G324100	[DOWN]
Glyma.10G137300	[DOWN]
Glyma.16G080800	[DOWN]	Yippee family putative zinc-binding protein
Glyma.17G030400	[DOWN]	MLP-like protein 423
Glyma.18G072900	[DOWN]
Glyma.05G133000	[DOWN]	VQ motif-containing protein
Glyma.16G209500	[DOWN]	Protein of unknown function (DUF789)
Glyma.20G030700	[DOWN]
Glyma.07G140800	[DOWN]	Adenine nucleotide alpha hydrolases-like superfamily protein
Glyma.10G137200	[DOWN]	RAD-like 3
Glyma.03G131600	[DOWN]
Glyma.06G271500	[DOWN]	Protein kinase superfamily protein
Glyma.14G002800	[DOWN]	VQ motif-containing protein
Glyma.10G296600	[DOWN]	Major facilitator superfamily protein
Glyma.05G169100	[DOWN]	RmlC-like cupins superfamily protein
Glyma.19G215700	[DOWN]
Glyma.07G115900	[DOWN]	Nucleoside diphosphate kinase family protein
Glyma.06G307900	[DOWN]	cellulose synthase-like B4
Glyma.09G201200	[DOWN]	cinnamyl alcohol dehydrogenase 9
Glyma.09G191000	[DOWN]
Glyma.04G230500	[DOWN]	Leucine-rich repeat protein kinase family protein
Glyma.01G077000	[DOWN]	expansin B2
Glyma.16G175900	[DOWN]	UDP-glucosyl transferase 88A1
Glyma.12G022700	[DOWN]	NAC domain containing protein 36
Glyma.06G207100	[DOWN]	signal peptide peptidase
Glyma.08G200200	[DOWN]	HAD superfamily, subfamily IIIB acid phosphatase
Glyma.07G186000	[DOWN]	D-aminoacid aminotransferase-like PLP-dependent enzymes superfamily protein
Glyma.16G136200	[DOWN]	disease resistance protein (TIR-NBS-LRR class), putative
Glyma.16G210600	[DOWN]	Disease resistance protein (TIR-NBS-LRR class) family
Glyma.15G049100	[DOWN]	HXXXD-type acyl-transferase family protein
Glyma.11G163200	[DOWN]	Nuclear transport factor 2 (NTF2) family protein
Glyma.19G144700	[DOWN]	cytochrome P450, family 93, subfamily D, polypeptide 1
Glyma.20G245100	[DOWN]	homogentisate phytyltransferase 1
Glyma.02G274400	[DOWN]	Late embryogenesis abundant (LEA) hydroxyproline-rich glycoprotein family
Glyma.18G229300	[DOWN]	NAD-dependent malic enzyme 2
Glyma.18G256900	[DOWN]
Glyma.19G259000	[DOWN]
Glyma.16G218900	[DOWN]	myb domain protein 52
Glyma.13G210500	[DOWN]	ARM repeat superfamily protein
Glyma.10G237100	[DOWN]
Glyma.03G104300	[DOWN]	2-oxoglutarate (2OG) and Fe(II)-dependent oxygenase superfamily protein
Glyma.10G276700	[DOWN]	Major facilitator superfamily protein
Glyma.02G160600	[DOWN]
Glyma.15G211500	[DOWN]	Kunitz family trypsin and protease inhibitor protein
Glyma.03G165300	[DOWN]
Glyma.01G032300	[DOWN]
Glyma.18G014700	[DOWN]
Glyma.16G157300	[DOWN]	MATE efflux family protein
Glyma.03G128400	[DOWN]
Glyma.08G246700	[DOWN]	O-methyltransferase family protein
Glyma.13G089200	[DOWN]	cryptochrome 1
Glyma.02G108100	[DOWN]	galactosyltransferase1
Glyma.03G226800	[DOWN]	cytochrome P450, family 72, subfamily A, polypeptide 14
Glyma.14G010100	[DOWN]	amino acid permease 7
Glyma.14G024700	[DOWN]	purple acid phosphatase 18
Glyma.03G031000	[DOWN]	cytochrome P450, family 83, subfamily B, polypeptide 1
Glyma.06G135300	[DOWN]	CTC-interacting domain 11
Glyma.17G043000	[DOWN]	Major facilitator superfamily protein
Glyma.09G048700	[DOWN]	cytochrome P450, family 81, subfamily D, polypeptide 3
Glyma.03G021600	[DOWN]	cytochrome P450, family 704, subfamily A, polypeptide 2
Glyma.18G099700	[DOWN]	Major facilitator superfamily protein
Glyma.20G188400	[DOWN]	Cysteine proteinases superfamily protein
Glyma.16G133500	[DOWN]	P-loop containing nucleoside triphosphate hydrolases superfamily protein
Glyma.18G026900	[DOWN]	CRINKLY4 related 3
Glyma.05G022600	[DOWN]	UDP-glucose 6-dehydrogenase family protein
Glyma.13G138300	[DOWN]	Peroxidase superfamily protein
Glyma.14G012800	[DOWN]	cellulose synthase like E1
Glyma.07G118300	[DOWN]	HOPW1-1-interacting 1
Glyma.20G066100	[DOWN]	DCD (Development and Cell Death) domain protein
Glyma.19G166500	[DOWN]	fatty alcohol oxidase 3
Glyma.01G130800	[DOWN]	Peroxidase superfamily protein
Glyma.18G158600	[DOWN]
Glyma.02G147900	[DOWN]	Aluminium activated malate transporter family protein
Glyma.03G179800	[DOWN]	homolog of mamallian P58IPK
Glyma.02G052300	[DOWN]	alpha/beta-Hydrolases superfamily protein
Glyma.15G088000	[DOWN]	heat shock protein 70B
Glyma.16G135600	[DOWN]
Glyma.18G239100	[DOWN]	S-adenosyl-L-methionine-dependent methyltransferases superfamily protein
Glyma.08G128900	[DOWN]	EF-TU receptor
Glyma.13G305800	[DOWN]	Receptor-like protein kinase-related family protein
Glyma.02G292800	[DOWN]	mannose-1-phosphate guanylyltransferase (GDP)s;GDP-galactose:mannose-1-phosphate guanylyltransferases;GDP-galactose:glucose-1-phosphate guanylyltransferases;GDP-galactose:myoinositol-1-phosphate guanylyltransferases;glucose-1-phosphate guanylyltransferase
Glyma.06G123500	[DOWN]	nodulin MtN21 /EamA-like transporter family protein
Glyma.13G151200	[DOWN]	heat shock transcription factor A3
Glyma.01G240900	[DOWN]	cysteine-rich RLK (RECEPTOR-like protein kinase) 6
Glyma.14G048900	[DOWN]	ethylene-forming enzyme
Glyma.15G245300	[DOWN]	cytochrome P450, family 72, subfamily A, polypeptide 15
Glyma.07G047900	[DOWN]	NAC domain containing protein 62
Glyma.01G010500	[DOWN]	NB-ARC domain-containing disease resistance protein
Glyma.15G257300	[DOWN]	2-oxoglutarate (2OG) and Fe(II)-dependent oxygenase superfamily protein
Glyma.16G170000	[DOWN]
Glyma.04G100300	[DOWN]	Phosphate-responsive 1 family protein
Glyma.18G239000	[DOWN]	S-adenosyl-L-methionine-dependent methyltransferases superfamily protein
Glyma.07G179900	[DOWN]	2-oxoglutarate (2OG) and Fe(II)-dependent oxygenase superfamily protein
Glyma.12G059100	[DOWN]	NAD(P)-binding Rossmann-fold superfamily protein
Glyma.02G005800	[DOWN]	phosphate transporter 1;7
Glyma.16G135500	[DOWN]	Disease resistance protein (TIR-NBS-LRR class) family
Glyma.06G133000	[DOWN]	YELLOW STRIPE like 3
Glyma.03G248600	[DOWN]	NAD(P)-linked oxidoreductase superfamily protein
Glyma.19G262900	[DOWN]	GDSL-motif lipase 5
Glyma.20G223100	[DOWN]	Protein of unknown function (DUF640)
Glyma.08G342000	[DOWN]	kunitz trypsin inhibitor 1
Glyma.02G267900	[DOWN]	Phosphotyrosine protein phosphatases superfamily protein
Glyma.08G317200	[DOWN]	Protein of unknown function, DUF584
Glyma.15G152900	[DOWN]	soybean gene regulated by cold-2
Glyma.16G049300	[DOWN]	aspartate kinase 1
Glyma.06G123700	[DOWN]	pathogenesis-related family protein
Glyma.01G056100	[DOWN]	senescence-related gene 1
Glyma.05G073800	[DOWN]	Ankyrin repeat family protein
Glyma.17G011800	[DOWN]	F-box family protein with a domain of unknown function (DUF295)
Glyma.11G243000	[DOWN]	beta-1,4-N-acetylglucosaminyltransferase family protein
Glyma.10G188300	[DOWN]	Protein of unknown function (DUF668)
Glyma.08G342100	[DOWN]	kunitz trypsin inhibitor 1
Glyma.11G160200	[DOWN]	AGAMOUS-like 80
Glyma.17G128000	[DOWN]	malate synthase
Glyma.04G099200	[DOWN]
Glyma.08G080900	[DOWN]	FAD-binding Berberine family protein
Glyma.16G062400	[DOWN]	DNA-binding storekeeper protein-related
Glyma.06G123800	[DOWN]	pathogenesis-related family protein
Glyma.11G064400	[DOWN]	UDP-glucosyl transferase 72E1
Glyma.12G059300	[DOWN]	senescence-associated gene 13
Glyma.10G286600	[DOWN]	RNI-like superfamily protein
Glyma.13G339500	[DOWN]
Glyma.11G027400	[DOWN]	non-yellowing 1
Glyma.13G069800	[DOWN]	senescence-associated gene 101
Glyma.16G170100	[DOWN]
Glyma.20G237500	[DOWN]	alpha/beta-Hydrolases superfamily protein
Glyma.05G022100	[DOWN]	Cytochrome P450 superfamily protein
Glyma.02G208200	[DOWN]	Phosphate-responsive 1 family protein
Glyma.03G089000	[DOWN]	lipase class 3 family protein
Glyma.16G214529	[DOWN]
Glyma.01G181600	[DOWN]	GDSL-like Lipase/Acylhydrolase superfamily protein
Glyma.08G244800	[DOWN]	UDP-Glycosyltransferase superfamily protein
Glyma.07G243651	[DOWN]	MLP-like protein 423
Glyma.16G214585	[DOWN]	disease resistance protein (TIR-NBS-LRR class), putative
Glyma.10G205500	[DOWN]	phosphoenolpyruvate carboxylase 4
Glyma.18G244100	[DOWN]	calreticulin 3
Glyma.02G062900	[DOWN]	methyl esterase 1
Glyma.01G085700	[DOWN]	UDP-Glycosyltransferase superfamily protein
Glyma.02G137400	[DOWN]	basic helix-loop-helix (bHLH) DNA-binding superfamily protein
Glyma.06G255700	[DOWN]	Calcium-binding EF-hand family protein
Glyma.15G225300	[DOWN]	myb domain protein 33
Glyma.20G225200	[DOWN]	pathogenesis-related 4
Glyma.13G161900	[DOWN]	purple acid phosphatase 26
Glyma.19G113300	[DOWN]	Exostosin family protein
Glyma.17G179400	[DOWN]	Disease resistance protein (CC-NBS-LRR class) family
Glyma.03G092500	[DOWN]	NAD(P)-binding Rossmann-fold superfamily protein
Glyma.05G150100	[DOWN]
Glyma.13G205000	[DOWN]	Protein of unknown function, DUF584
Glyma.18G185400	[DOWN]	receptor lectin kinase
Glyma.13G053800	[DOWN]	Malectin/receptor-like protein kinase family protein
Glyma.18G219300	[DOWN]	cysteine-rich RLK (RECEPTOR-like protein kinase) 25
Glyma.13G183000	[DOWN]
Glyma.11G013100	[DOWN]	Eukaryotic aspartyl protease family protein
Glyma.14G211000	[DOWN]	cytosolic NADP+-dependent isocitrate dehydrogenase
Glyma.11G111700	[DOWN]	GATA transcription factor 6
Glyma.10G205700	[DOWN]
Glyma.14G139250	[DOWN]	glucuronidase 3
Glyma.11G196600	[DOWN]	alpha carbonic anhydrase 7
Glyma.07G243500	[DOWN]	MLP-like protein 423
Glyma.04G102700	[DOWN]	Major facilitator superfamily protein
Glyma.18G014100	[DOWN]	beta-1,4-N-acetylglucosaminyltransferase family protein
Glyma.19G140700	[DOWN]	seed imbibition 2
Glyma.08G181000	[DOWN]	UDP-Glycosyltransferase superfamily protein
Glyma.14G188100	[DOWN]	serine/threonine protein kinase 2
Glyma.02G135100	[DOWN]	Peroxidase superfamily protein
Glyma.11G013200	[DOWN]
Glyma.14G140100	[DOWN]	NAC domain containing protein 38
Glyma.04G187700	[DOWN]	Octicosapeptide/Phox/Bem1p family protein
Glyma.04G092100	[DOWN]	dicarboxylate carrier 2
Glyma.06G277400	[DOWN]	Protein of unknown function (DUF640)
Glyma.01G024800	[DOWN]	phosphofructokinase 5
Glyma.18G220500	[DOWN]	NAD(P)-binding Rossmann-fold superfamily protein
Glyma.18G197600	[DOWN]	sulfoquinovosyldiacylglycerol 2
Glyma.11G155000	[DOWN]
Glyma.17G108700	[DOWN]	monogalactosyldiacylglycerol synthase 2
Glyma.18G244500	[DOWN]	lecithin:cholesterol acyltransferase 3
Glyma.17G096200	[DOWN]	Major facilitator superfamily protein
Glyma.01G217700	[DOWN]	osmotin 34
Glyma.16G214100	[DOWN]	Disease resistance protein (TIR-NBS-LRR class) family
Glyma.18G268500	[DOWN]	HXXXD-type acyl-transferase family protein
Glyma.01G036300	[DOWN]
Glyma.18G293500	[DOWN]
Glyma.09G148400	[DOWN]	Pyridoxal phosphate (PLP)-dependent transferases superfamily protein
Glyma.08G026900	[DOWN]	cytochrome P450, family 716, subfamily A, polypeptide 1
Glyma.11G131000	[DOWN]
Glyma.17G086800	[DOWN]	NAD(P)-binding Rossmann-fold superfamily protein
Glyma.09G197400	[DOWN]	glutamate receptor 3.3
Glyma.20G048800	[DOWN]	disease resistance protein (TIR-NBS-LRR class), putative
Glyma.11G037700	[DOWN]	BAX inhibitor 1
Glyma.20G168600	[DOWN]
Glyma.20G130000	[DOWN]	Plant basic secretory protein (BSP) family protein
Glyma.18G148700	[DOWN]	Deoxyxylulose-5-phosphate synthase
Glyma.18G089700	[DOWN]	lipid-binding serum glycoprotein family protein
Glyma.08G099800	[DOWN]
Glyma.20G129000	[DOWN]	SPX domain gene 2
Glyma.13G232200	[DOWN]	SGNH hydrolase-type esterase superfamily protein
Glyma.06G287000	[DOWN]	Thioredoxin superfamily protein
Glyma.14G201800	[DOWN]	Peroxidase superfamily protein
Glyma.01G026800	[DOWN]	phosphoribosyl pyrophosphate (PRPP) synthase 3
Glyma.10G205800	[DOWN]
Glyma.08G195000	[DOWN]	Pyridoxal phosphate phosphatase-related protein
Glyma.02G125900	[DOWN]
Glyma.20G203500	[DOWN]	Integrase-type DNA-binding superfamily protein
Glyma.11G037800	[DOWN]
Glyma.07G049900	[DOWN]	UDP-Glycosyltransferase superfamily protein
Glyma.06G312600	[DOWN]	Protein kinase superfamily protein
Glyma.08G195100	[DOWN]	Pyridoxal phosphate phosphatase-related protein
Glyma.19G198600	[DOWN]	Late embryogenesis abundant (LEA) hydroxyproline-rich glycoprotein family
Glyma.05G020500	[DOWN]	PLC-like phosphodiesterases superfamily protein
Glyma.19G245500	[DOWN]	pathogenesis-related 4
Glyma.01G024500	[DOWN]
Glyma.19G245400	[DOWN]	pathogenesis-related 4
Glyma.10G166100	[DOWN]	Protein of unknown function (DUF640)
Glyma.13G065300	[DOWN]
Glyma.20G205800	[DOWN]	Serine protease inhibitor, potato inhibitor I-type family protein
Glyma.09G197200	[DOWN]	glutamate receptor 3.3
Glyma.09G256100	[DOWN]	Pectin lyase-like superfamily protein
Glyma.02G243300	[DOWN]
Glyma.13G283600	[DOWN]	pinoid-binding protein 1
Glyma.19G064200	[DOWN]
Glyma.16G214200	[DOWN]	disease resistance protein (TIR-NBS-LRR class), putative
Glyma.10G193500	[DOWN]	Fe superoxide dismutase 2
Glyma.14G081800	[DOWN]
Glyma.12G184366	[DOWN]	alpha/beta-Hydrolases superfamily protein
Glyma.13G220000	[DOWN]	multidrug resistance-associated protein 2
Glyma.04G199300	[DOWN]	Protein kinase superfamily protein
Glyma.15G152000	[DOWN]	ethylene-responsive element binding protein
Glyma.08G293600	[DOWN]	transmembrane receptors;ATP binding
Glyma.17G011100	[DOWN]	Stigma-specific Stig1 family protein
Glyma.11G025600	[DOWN]	osmotin 34
Glyma.16G047600	[DOWN]	Integrase-type DNA-binding superfamily protein
Glyma.07G096100	[DOWN]	Protein kinase superfamily protein
Glyma.08G240400	[DOWN]	SNF1 kinase homolog 10
Glyma.07G222700	[DOWN]	phosphate transporter 1;9
Glyma.05G063000	[DOWN]	PPPDE putative thiol peptidase family protein
Glyma.11G240600	[DOWN]	C2H2 and C2HC zinc fingers superfamily protein
Glyma.06G201100	[DOWN]	exocyst subunit exo70 family protein B2
Glyma.06G069000	[DOWN]	SPX domain gene 2
Glyma.19G052700	[DOWN]
Glyma.07G151900	[DOWN]	beta glucosidase 10
Glyma.11G022200	[DOWN]	POX (plant homeobox) family protein
Glyma.15G134900	[DOWN]	Major facilitator superfamily protein
Glyma.20G146900	[DOWN]	Protein of unknown function (DUF581)
Glyma.06G084550	[DOWN]	Glyoxalase/Bleomycin resistance protein/Dioxygenase superfamily protein
Glyma.14G188700	[DOWN]	Protein of unknown function, DUF599
Glyma.06G323600	[DOWN]	Galactose-binding protein
Glyma.14G208000	[DOWN]	Late embryogenesis abundant (LEA) hydroxyproline-rich glycoprotein family
Glyma.13G010100	[DOWN]	AMP-dependent synthetase and ligase family protein
Glyma.11G215500	[DOWN]	glutamine synthase clone R1
Glyma.08G024600	[DOWN]	DCD (Development and Cell Death) domain protein
Glyma.15G156100	[DOWN]	cytochrome P450, family 81, subfamily D, polypeptide 3
Glyma.01G108200	[DOWN]	laccase 7
Glyma.19G076800	[DOWN]	lysine histidine transporter 1
Glyma.03G038100	[DOWN]	Peroxidase superfamily protein
Glyma.17G232900	[DOWN]
Glyma.19G025200	[DOWN]	UDP-glycosyltransferase 74 F1
Glyma.05G219400	[DOWN]	Heat shock protein 70 (Hsp 70) family protein
Glyma.05G161600	[DOWN]	glutathione S-transferase tau 7
Glyma.18G260000	[DOWN]	nitrate transporter 1.5
Glyma.04G226700	[DOWN]	NAC transcription factor-like 9
Glyma.04G226700	[DOWN]	NAC 014
Glyma.01G241000	[DOWN]	cysteine-rich RLK (RECEPTOR-like protein kinase) 10
Glyma.12G209500	[DOWN]	late embryogenesis abundant domain-containing protein / LEA domain-containing protein
Glyma.20G205700	[DOWN]	Serine protease inhibitor, potato inhibitor I-type family protein
Glyma.09G079900	[DOWN]	aspartic proteinase A1
Glyma.12G065500	[DOWN]
Glyma.11G239400	[DOWN]	Lipase/lipooxygenase, PLAT/LH2 family protein
Glyma.01G135500	[DOWN]	SPX domain gene 3
Glyma.14G162451	[DOWN]
Glyma.09G236800	[DOWN]	Calcium-binding EF-hand family protein
Glyma.09G224800	[DOWN]	Pectin lyase-like superfamily protein
Glyma.06G239900	[DOWN]	early nodulin-like protein 1
Glyma.06G323700	[DOWN]	Sucrose-phosphate synthase family protein
Glyma.16G174200	[DOWN]	P-loop containing nucleoside triphosphate hydrolases superfamily protein
Glyma.11G144600	[DOWN]	exocyst subunit exo70 family protein H7
Glyma.15G107100	[DOWN]	MATE efflux family protein
Glyma.12G234800	[DOWN]	Kunitz family trypsin and protease inhibitor protein
Glyma.02G151100	[DOWN]	alpha/beta-Hydrolases superfamily protein
Glyma.10G161500	[DOWN]
Glyma.09G210300	[DOWN]	protein dimerizations
Glyma.06G062900	[DOWN]	stromal cell-derived factor 2-like protein precursor
Glyma.03G185600	[DOWN]	alpha carbonic anhydrase 7
Glyma.05G065700	[DOWN]	expansin-like B1
Glyma.19G052600	[DOWN]
Glyma.18G286800	[DOWN]	F-box family protein
Glyma.02G008200	[DOWN]	RAD-like 6
Glyma.11G058100	[DOWN]	Peroxidase superfamily protein
Glyma.04G202900	[DOWN]	calnexin 1
Glyma.12G199900	[DOWN]	HXXXD-type acyl-transferase family protein
Glyma.17G161900	[DOWN]	Acetamidase/Formamidase family protein
Glyma.14G113400	[DOWN]	serine-rich protein-related
Glyma.12G234700	[DOWN]	Kunitz family trypsin and protease inhibitor protein
Glyma.15G110600	[DOWN]	Stigma-specific Stig1 family protein
Glyma.03G038300	[DOWN]	Peroxidase superfamily protein
Glyma.07G053400	[DOWN]	Yippee family putative zinc-binding protein
Glyma.15G036200	[DOWN]	zinc transporter 11 precursor
Glyma.06G298300	[DOWN]	NAD(P)H dehydrogenase B3
Glyma.02G151200	[DOWN]	Ankyrin repeat family protein
Glyma.19G228300	[DOWN]	KNOTTED1-like homeobox gene 6
Glyma.06G084200	[DOWN]	Phosphorylase superfamily protein
Glyma.09G273600	[DOWN]	serine/threonine protein kinase 2
Glyma.05G197000	[DOWN]	MAC/Perforin domain-containing protein
Glyma.08G291600	[DOWN]	Purple acid phosphatases superfamily protein
Glyma.16G188100	[DOWN]	disease resistance family protein / LRR family protein
Glyma.11G166546	[DOWN]	expansin B2
Glyma.13G291500	[DOWN]	Adaptin ear-binding coat-associated protein 1 NECAP-1
Glyma.19G098500	[DOWN]	senescence-related gene 3
Glyma.10G122300	[DOWN]	expansin B2
Glyma.04G155400	[DOWN]	Protein of unknown function, DUF593
Glyma.05G077100	[DOWN]	chloride channel B
Glyma.19G133500	[DOWN]
Glyma.09G008900	[DOWN]	indole-3-butyric acid response 1
Glyma.15G085700	[DOWN]
Glyma.15G203500	[DOWN]	cytochrome P450, family 82, subfamily C, polypeptide 4
Glyma.16G188032	[DOWN]	disease resistance family protein / LRR family protein
Glyma.07G028700	[DOWN]	VQ motif-containing protein
Glyma.13G036300	[DOWN]	Protein kinase protein with adenine nucleotide alpha hydrolases-like domain
Glyma.20G220900	[DOWN]	RmlC-like cupins superfamily protein
Glyma.05G175800	[DOWN]
Glyma.05G234600	[DOWN]	myb domain protein 116
Glyma.03G038500	[DOWN]	Peroxidase superfamily protein
Glyma.05G207000	[DOWN]	glutathione S-transferase THETA 1
Glyma.07G205000	[DOWN]	alpha/beta-Hydrolases superfamily protein
Glyma.11G071700	[DOWN]	P-loop containing nucleoside triphosphate hydrolases superfamily protein
Glyma.01G091800	[DOWN]	EXS (ERD1/XPR1/SYG1) family protein
Glyma.07G209900	[DOWN]	Peroxidase superfamily protein
Glyma.10G254300	[DOWN]	cysteine-rich RLK (RECEPTOR-like protein kinase) 29
Glyma.17G065700	[DOWN]	Protein kinase superfamily protein with octicosapeptide/Phox/Bem1p domain
Glyma.06G059000	[DOWN]	ubiquitin-specific protease 18
Glyma.08G350600	[DOWN]	small ubiquitin-like modifier 2
Glyma.10G134500	[DOWN]
Glyma.06G235000	[DOWN]	UDP-Glycosyltransferase superfamily protein
Glyma.07G089900	[DOWN]	cytochrome P450, family 71, subfamily A, polypeptide 22
Glyma.08G325600	[DOWN]	Protein kinase superfamily protein
Glyma.19G052900	[DOWN]
Glyma.01G123100	[DOWN]	PEBP (phosphatidylethanolamine-binding protein) family protein
Glyma.13G036100	[DOWN]
Glyma.19G133100	[DOWN]	sulfoquinovosyldiacylglycerol 1
Glyma.15G252200	[DOWN]	glutathione S-transferase TAU 19
Glyma.11G142200	[DOWN]
Glyma.18G260700	[DOWN]	Calcium-binding EF-hand family protein
Glyma.17G026200	[DOWN]	alanine-tRNA ligases;nucleic acid binding;ligases, forming aminoacyl-tRNA and related compounds;nucleotide binding;ATP binding
Glyma.15G085600	[DOWN]
Glyma.07G026200	[DOWN]	RNI-like superfamily protein
Glyma.06G260100	[DOWN]	Disease resistance protein (TIR-NBS-LRR class) family
Glyma.10G024000	[DOWN]
Glyma.15G048600	[DOWN]	MAPK/ERK kinase kinase 1
Glyma.U031213	[DOWN]	Protein of unknown function (DUF604)
Glyma.06G049400	[DOWN]	Cellulose-synthase-like C12
Glyma.10G165800	[DOWN]	myb domain protein 15
Glyma.08G211000	[DOWN]
Glyma.07G138000	[DOWN]
Glyma.16G135200	[DOWN]	disease resistance protein (TIR-NBS-LRR class), putative
Glyma.13G095800	[DOWN]	Galactosyltransferase family protein
Glyma.06G260200	[DOWN]	NAD(P)-linked oxidoreductase superfamily protein
Glyma.07G138051	[DOWN]
Glyma.14G147500	[DOWN]	Integrase-type DNA-binding superfamily protein
Glyma.15G112700	[DOWN]	ethylene-forming enzyme
Glyma.12G008800	[DOWN]
Glyma.08G022800	[DOWN]
Glyma.15G112500	[DOWN]	fibrillin
Glyma.07G069600	[DOWN]	Major facilitator superfamily protein
Glyma.08G019200	[DOWN]
Glyma.08G211100	[DOWN]	Lactoylglutathione lyase / glyoxalase I family protein
Glyma.13G117600	[DOWN]	WRKY family transcription factor
Glyma.11G032600	[DOWN]	Nucleotide-diphospho-sugar transferases superfamily protein
Glyma.07G190700	[DOWN]	Calmodulin-binding protein
Glyma.06G259400	[DOWN]	Disease resistance protein (TIR-NBS-LRR class) family
Glyma.20G197600	[DOWN]	glutathione S-transferase tau 4
Glyma.08G188300	[DOWN]	SNF1-related protein kinase 2.10
Glyma.20G065900	[DOWN]	heat shock protein 70 (Hsp 70) family protein
Glyma.09G202600	[DOWN]	Protein of unknown function (duplicated DUF1399)
Glyma.11G058900	[DOWN]	Disease resistance protein (CC-NBS-LRR class) family
Glyma.06G235500	[DOWN]	Tyrosine transaminase family protein
Glyma.08G225800	[DOWN]	camelliol C synthase 1
Glyma.14G003800	[DOWN]
Glyma.17G041200	[DOWN]	P-glycoprotein 11
Glyma.19G155100	[DOWN]	Receptor-like protein kinase-related family protein
Glyma.04G157800	[DOWN]	P-loop containing nucleoside triphosphate hydrolases superfamily protein
Glyma.12G163062	[DOWN]	phytosylfokine-alpha receptor 2
Glyma.19G216400	[DOWN]	Prolyl oligopeptidase family protein
Glyma.12G236500	[DOWN]	NB-ARC domain-containing disease resistance protein
Glyma.02G309000	[DOWN]
Glyma.09G192800	[DOWN]	thioredoxin-dependent peroxidase 1
Glyma.06G149120	[DOWN]
Glyma.08G019000	[DOWN]	Late embryogenesis abundant (LEA) hydroxyproline-rich glycoprotein family
Glyma.13G083700	[DOWN]	EF hand calcium-binding protein family
Glyma.08G140500	[DOWN]	Cytochrome P450 superfamily protein
Glyma.04G076900	[DOWN]	protein kinase C-like zinc finger protein
Glyma.08G164500	[DOWN]	Uncharacterized conserved protein (DUF2358)
Glyma.06G284500	[DOWN]	TCP family transcription factor 4
Glyma.08G235300	[DOWN]	Kunitz family trypsin and protease inhibitor protein
Glyma.10G092500	[DOWN]	cytochrome P450, family 93, subfamily D, polypeptide 1
Glyma.08G042100	[DOWN]	myb domain protein 62
Glyma.05G124900	[DOWN]	FAD-binding Berberine family protein
Glyma.09G094000	[DOWN]	flavin-dependent monooxygenase 1
Glyma.10G114600	[DOWN]	cytochrome P450, family 71, subfamily B, polypeptide 35
Glyma.20G136100	[DOWN]
Glyma.20G222600	[DOWN]	phosphoenolpyruvate carboxylase kinase 1
Glyma.16G162400	[DOWN]	Pyridoxal phosphate (PLP)-dependent transferases superfamily protein
Glyma.06G103900	[DOWN]	Major facilitator superfamily protein
Glyma.14G123900	[DOWN]	cytokinin response factor 4
Glyma.19G177100	[DOWN]	ATP phosphoribosyl transferase 2
Glyma.02G006300	[DOWN]	Integrase-type DNA-binding superfamily protein
Glyma.10G006700	[DOWN]	phosphate transporter 1;3
Glyma.19G094100	[DOWN]	WRKY DNA-binding protein 75
Glyma.17G175400	[DOWN]	Calcium-binding EF-hand family protein
Glyma.03G249100	[DOWN]
Glyma.08G032600	[DOWN]	profilin 5
Glyma.14G049500	[DOWN]	ethylene-forming enzyme
Glyma.06G259800	[DOWN]	Disease resistance protein (TIR-NBS-LRR class)
Glyma.20G207100	[DOWN]	Plastid-lipid associated protein PAP / fibrillin family protein
Glyma.08G093600	[DOWN]	purple acid phosphatase 8
Glyma.17G031800	[DOWN]	acyl-activating enzyme 7
Glyma.04G253000	[DOWN]	OSBP(oxysterol binding protein)-related protein 1C
Glyma.14G147800	[DOWN]	emp24/gp25L/p24 family/GOLD family protein
Glyma.13G262000	[DOWN]	cytochrome P450, family 72, subfamily A, polypeptide 15
Glyma.02G006200	[DOWN]	ethylene response factor 1
Glyma.01G113200	[DOWN]	glycerol-3-phosphate acyltransferase 6
Glyma.19G180600	[DOWN]	homolog of mamallian P58IPK
Glyma.08G056500	[DOWN]	annexin 5
Glyma.04G049900	[DOWN]	gamma vacuolar processing enzyme
Glyma.08G093500	[DOWN]	purple acid phosphatase 3
Glyma.16G137600	[DOWN]	disease resistance protein (TIR-NBS-LRR class), putative
Glyma.10G151800	[DOWN]	translationally controlled tumor protein
Glyma.18G164100	[DOWN]	2-oxoglutarate (2OG) and Fe(II)-dependent oxygenase superfamily protein
Glyma.04G253100	[DOWN]	phosphatidylinositol-4-phosphate 5-kinase 1
Glyma.10G271600	[DOWN]	Protein kinase superfamily protein
Glyma.08G056400	[DOWN]	purple acid phosphatase 17
Glyma.05G124800	[DOWN]	FAD-binding Berberine family protein
Glyma.16G064200	[DOWN]	Leucine-rich repeat receptor-like protein kinase family protein
Glyma.02G094600	[DOWN]	F-box family protein
Glyma.04G084100	[DOWN]	carotenoid cleavage dioxygenase 8
Glyma.14G013700	[DOWN]
Glyma.07G222200	[DOWN]	Trypsin family protein
Glyma.02G155902	[DOWN]	ribosome biogenesis regulatory protein (RRS1) family protein
Glyma.01G113000	[DOWN]	sulfoquinovosyldiacylglycerol 2
Glyma.05G219600	[DOWN]	Heat shock protein 70 (Hsp 70) family protein
Glyma.02G212100	[DOWN]
Glyma.15G063400	[DOWN]	Ribonuclease E inhibitor RraA/Dimethylmenaquinone methyltransferase
Glyma.16G029800	[DOWN]
Glyma.12G143900	[DOWN]	S-locus lectin protein kinase family protein
Glyma.07G079600	[DOWN]	peptidoglycan-binding LysM domain-containing protein
Glyma.20G199600	[DOWN]	isopropyl malate isomerase large subunit 1
Glyma.13G252400	[DOWN]	CAP (Cysteine-rich secretory proteins, Antigen 5, and Pathogenesis-related 1 protein) superfamily protein
Glyma.02G021600	[DOWN]
