# Supplementary material for: Mitogen activated protein kinase (MAPK)-regulated genes with predicted signal peptides function in the Glycine max defense response to the root pathogenic nematode Heterodera glycines
Source: PLoS One. 2020 Nov 4;15(11):e0241678. doi: 10.1371/journal.pone.0241678 (PMC7641413; doi:10.1371/journal.pone.0241678)
Supplement: S5 Table — (XLSX) [file pone.0241678.s006.xlsx]

## Sheet: Sheet1
					Time point	p-val: Peking/PI 548402			p-val: PI 88788			Time point	p-val: Peking/PI 548402			p-val: PI 88788			Time point	p-val: Peking/PI 548402			p-val: PI 88788
Name	Signal	probability	LIKILIHOOD	Gene Description	control-0 dpi	array 1	array 2	array 3	array 1	array 2	array 3	3 dpi	array 1	array 2	array 3	array 1	array 2	array 3	6dpi	array 1	array 2	array 3	array 1	array 2	array 3
Glyma.19G091100				DCD (Development and Cell Death) domain protein	M	0.00167288	0.00167288	0.00167288	0.00167288	0.00167288	0.00167288	M	0.00167288	0.00167288	0.00221961	0.00167288	0.00167288	0.00167288	M	0.00167288	0.00221961	0.00167288	0.00167288	0.00167288	0.00167288
Glyma.20G133100				Phototropic-responsive NPH3 family protein	M	0.0131156	0.0252302	0.0131156	0.00221961	0.0131156	0.00221961	NM	0.00292359	0.00221961	0.211798	0.00221961	0.0131156	0.0204299	NM	0.00496277	0.00167288	0.0252302	0.00818426	0.535424	0.0455804
Glyma.15G071300				Aluminium induced protein with YGL and LRDR motifs	NM	0.0376841	0.893388	0.361054	0.296856	0.0653326	0.361054	NM	0.535424	0.361054	0.186972	0.266847	0.123873	0.296856	NM	0.106612	0.328321	0.464576	0.211798	0.0911573	0.535424
Glyma.05G103600	Y	0.9418	0.9923	root hair specific 19	NM	0.930293	0.00253108	0.915596	0.0372309	0.360638	0.00253108	NM	0.0183289	0.00625767	0.253812	0.0183289	0.39943	0.439241	NM	0.0142084	0.287531	0.16644	0.0844035	0.0463003	0.0234266
Glyma.09G262800				NAD(P)-binding Rossmann-fold superfamily protein	NM	0.5	0.876127	0.394838	0.0164271	0.0911573	0.535424	NM	0.5	0.0204299	0.5	0.0547555	0.733153	0.164032	NM	0.0309418	0.07743	0.464576	0.464576	0.186972	0.211798
Glyma.19G022500	Y	0.8227	0.9807	GAST1 protein homolog 4	NM	0.535424	0.164032	0.703144	0.106612	0.0911573	0.394838	NM	0.238453	0.0455804	0.143002	0.0376841	0.186972	0.00639609	NM	0.0911573	0.0252302	0.211798	0.0653326	0.328321	0.0131156
Glyma.10G037500				ARM repeat superfamily protein	NM	0.00818426	0.0911573	0.143002	0.00382293	0.92257	0.00818426	NM	0.00167288	0.00167288	0.0547555	0.00167288	0.0103976	0.00818426	M	0.00382293	0.00382293	0.00292359	0.00221961	0.00382293	0.00292359
Glyma.01G231900				Rieske (2Fe-2S) domain-containing protein	NM	0.0911573	0.123873	0.788202	0.0653326	0.07743	0.0376841	M	0.00639609	0.00639609	0.0131156	0.00167288	0.00221961	0.00292359	M	0.0164271	0.00382293	0.00382293	0.0103976	0.00167288	0.00818426
Glyma.19G161000				AUX/IAA transcriptional regulator family protein	NM	0.164032	0.535424	0.464576	0.238453	0.0103976	0.143002	NM	0.106612	0.123873	0.361054	0.0309418	0.07743	0.123873	NM	0.266847	0.143002	0.211798	0.211798	0.211798	0.0911573
Glyma.16G102400				Sec14p-like phosphatidylinositol transfer family protein	NM	0.0252302	0.164032	0.969058	0.0309418	0.143002	0.07743	NM	0.00382293	0.0252302	0.238453	0.07743	0.0309418	0.00818426	NM	0.0131156	0.0911573	0.0653326	0.0204299	0.00382293	0.00496277
Glyma.06G025200				lysine decarboxylase family protein	NM	0.328321	0.07743	0.908843	0.0455804	0.464576	0.143002	M	0.00167288	0.00167288	0.00382293	0.00167288	0.00382293	0.00292359	M	0.00292359	0.00382293	0.00221961	0.00221961	0.00221961	0.00221961
Glyma.04G025100				Putative lysine decarboxylase family protein	NM	0.211798	0.464576	0.761547	0.95442	0.893388	0.969058	NM	0.876127	0.671679	0.464576	0.788202	0.934667	0.671679	NM	0.813028	0.962316	0.934667	0.97477	0.835968	0.945245
Glyma.09G085600				AWPM-19-like family protein	NM	0.671679	0.394838	0.92257	0.164032	0.0204299	0.0131156	M	0.00167288	0.00167288	0.0103976	0.00167288	0.00167288	0.00167288	M	0.00292359	0.00167288	0.00221961	0.00221961	0.00167288	0.00167288
Glyma.05G148300				Calmodulin-binding transcription activator protein with CG-1 and Ankyrin domains	NM	0.0653326	0.00292359	0.0455804	0.00167288	0.00167288	0.00221961	M	0.00221961	0.00221961	0.00382293	0.00167288	0.00221961	0.00167288	M	0.00167288	0.00167288	0.00167288	0.00167288	0.00167288	0.00167288
Glyma.19G020700	Y	0.8715	0.9981	Galactose mutarotase-like superfamily protein	NM	0.429432	0.464576	0.186972	0.123873	0.00496277	0.0204299	M	0.00292359	0.00221961	0.00818426	0.00167288	0.00818426	0.0653326	M	0.00292359	0.0252302	0.0252302	0.00221961	0.00221961	0.00167288
Glyma.05G138800				Cytochrome b561/ferric reductase transmembrane protein family	NM	0.361054	0.761547	0.5	0.0204299	0.00639609	0.238453	M	0.00167288	0.00167288	0.00292359	0.00167288	0.00167288	0.00167288	M	0.00167288	0.00167288	0.00167288	0.00167288	0.00167288	0.00167288
Glyma.08G212900				fatty acid desaturase 5	NM	0.570568	0.238453	0.893388	0.570568	0.328321	0.464576	NM	0.00292359	0.0103976	0.238453	0.143002	0.0164271	0.0547555	NM	0.00221961	0.0164271	0.238453	0.908843	0.186972	0.07743
Glyma.03G035400				Pentatricopeptide repeat (PPR) superfamily protein	NM	0.186972	0.733153	0.703144	0.123873	0.0547555	0.0376841	NM	0.00639609	0.00167288	0.0547555	0.0103976	0.464576	0.186972	NM	0.00639609	0.00292359	0.328321	0.211798	0.0911573	0.00221961
Glyma.13G178700	Y	0.9491	0.9971	Pollen Ole e 1 allergen and extensin family protein	NM	0.671679	0.464576	0.296856	0.5	0.0547555	0.0164271	M	0.00292359	0.00382293	0.00818426	0.00167288	0.00167288	0.00167288	M	0.0131156	0.00382293	0.00382293	0.0103976	0.00292359	0.00221961
Glyma.04G038800				Vacuolar import/degradation, Vid27-related protein	NM	0.464576	0.296856	0.986884	0.00639609	0.328321	0.638946	NM	0.00496277	0.00167288	0.143002	0.00167288	0.0309418	0.00167288	M	0.00382293	0.0131156	0.00496277	0.0103976	0.00496277	0.00818426
Glyma.18G018600				myo-inositol-1-phosphate synthase 2	NM	0.0204299	0.0164271	0.238453	0.00167288	0.00167288	0.00221961	M	0.00167288	0.00167288	0.0252302	0.00167288	0.00167288	0.00167288	M	0.00167288	0.00167288	0.00167288	0.00167288	0.00167288	0.00167288
Glyma.11G251100	Y	0.4395	0.8157	glycosylphosphatidylinositol-anchored lipid protein transfer 1	NM	0.429432	0.95442	0.835968	0.00382293	0.164032	0.856998	NM	0.07743	0.361054	0.813028	0.00382293	0.0252302	0.00167288	NM	0.00167288	0.0103976	0.0204299	0.412049	0.07743	0.0911573
Glyma.12G096300	Y	0.3633	0.9457	FASCICLIN-like arabinogalactan protein 17 precursor	NM	0.464576	0.97957	0.934667	0.238453	0.00382293	0.143002	NM	0.00496277	0.00167288	0.0309418	0.00818426	0.00221961	0.0309418	M	0.00292359	0.00167288	0.0103976	0.00382293	0.00818426	0.00496277
Glyma.05G068900				Ras-related small GTP-binding family protein	NM	0.605162	0.733153	0.788202	0.788202	0.969123	0.908843	NM	0.0164271	0.733153	0.733153	0.296856	0.983573	0.638946	NM	0.0653326	0.671679	0.328321	0.97962	0.266847	0.123873
Glyma.09G096700	Y	0.8182	0.9283	Endomembrane protein 70 protein family	NM	0.0911573	0.535494	0.5	0.00292359	0.00639609	0.0547555	M	0.00167288	0.00167288	0.00382293	0.00167288	0.00167288	0.00167288	M	0.00167288	0.00167288	0.00167288	0.00167288	0.00167288	0.00167288
Glyma.13G296900				two-pore channel 1	M	0.00221961	0.0252302	0.00221961	0.00221961	0.00221961	0.00382293	M	0.00167288	0.00167288	0.00639609	0.00167288	0.0911573	0.00167288	M	0.00167288	0.00167288	0.00221961	0.0103976	0.00382293	0.00382293
Glyma.02G301800				oligopeptide transporter 5	NM	0.00382293	0.328321	0.00639609	0.00221961	0.00382293	0.00167288	M	0.00167288	0.00167288	0.00167288	0.00167288	0.00292359	0.00167288	M	0.00221961	0.00167288	0.00167288	0.00221961	0.00167288	0.00167288
Glyma.16G020100	Y	0.2351	0.8047	D-arabinono-1,4-lactone oxidase family protein	NM	0.123873	0.570568	0.835968	0.535424	0.143002	0.535424	NM	0.0204299	0.0103976	0.0547555	0.0164271	0.143002	0.0131156	NM	0.0455804	0.266847	0.788202	0.123873	0.186972	0.0653326
Glyma.12G205700				Zinc finger C-x8-C-x5-C-x3-H type family protein	NM	0.07743	0.0204299	0.164032	0.0653326	0.07743	0.0131156	NM	0.0547555	0.0204299	0.238453	0.00221961	0.00167288	0.00382293	NM	0.00167288	0.00167288	0.00167288	0.266847	0.0164271	0.296856
Glyma.13G361100				indole-3-acetic acid inducible 19	NM	0.97957	0.893388	0.962316	0.07743	0.605162	0.5	NM	0.962316	0.638946	0.671679	0.464576	0.394838	0.0455804	NM	0.733153	0.733153	0.5	0.998327	0.97957	0.394838
Glyma.05G186700				Integrase-type DNA-binding superfamily protein	NM	0.535424	0.835968	0.238453	0.00382293	0.0455804	0.0653326	NM	0.238453	0.0547555	0.394838	0.0653326	0.143002	0.5	NM	0.0653326	0.143002	0.296856	0.0911573	0.429432	0.671679
Glyma.19G143600				nucleolar protein gar2-related	NM	0.638946	0.266847	0.95442	0.0376841	0.0547555	0.07743	NM	0.0911573	0.0309418	0.464576	0.0309418	0.0252302	0.0252302	NM	0.0252302	0.0252302	0.0653326	0.296856	0.143002	0.0653326
Glyma.11G230100				phospholipase C 2	NM	0.761547	0.856998	0.733153	0.266847	0.186972	0.464576	NM	0.0455804	0.07743	0.535424	0.0103976	0.328321	0.0376841	M	0.00382293	0.0204299	0.00639609	0.0309418	0.00818426	0.07743
Glyma.19G091400				Ferritin/ribonucleotide reductase-like family protein	NM	0.788202	0.07743	0.328321	0.0653326	0.164032	0.164032	M	0.00382293	0.00382293	0.00382293	0.00818426	0.00292359	0.00221961	M	0.00167288	0.00382293	0.00221961	0.00292359	0.00496277	0.00221961
Glyma.17G144700				homeobox protein 2	NM	0.0376841	0.123873	0.00496277	0.00167288	0.00221961	0.00167288	NM	0.00496277	0.00496277	0.143002	0.00382293	0.0103976	0.00292359	M	0.00639609	0.00496277	0.00167288	0.0103976	0.00382293	0.00221961
Glyma.02G029900				UDP-glucosyl transferase 74B1	NM	0.429432	0.464576	0.908843	0.211798	0.266847	0.5	M	0.00382293	0.00818426	0.00167288	0.00167288	0.00167288	0.00167288	NM	0.00167288	0.00167288	0.00292359	0.733153	0.164032	0.143002
Glyma.03G158100				histone H2A 11	M	0.00167288	0.00639609	0.00167288	0.00167288	0.00167288	0.00167288	M	0.00167288	0.00167288	0.00167288	0.00167288	0.00167288	0.00167288	M	0.00167288	0.0252302	0.00167288	0.00167288	0.00167288	0.00167288
Glyma.15G017000				Major facilitator superfamily protein	M	0.00167288	0.00167288	0.00167288	0.00167288	0.00167288	0.00167288	M	0.00167288	0.00167288	0.00382293	0.00167288	0.00639609	0.00167288	M	0.00167288	0.00167288	0.00221961	0.00167288	0.00167288	0.00167288
Glyma.04G243000				Thiamin diphosphate-binding fold (THDP-binding) superfamily protein	M	0.00382293	0.00496277	0.00221961	0.00167288	0.00167288	0.00167288	M	0.00167288	0.00167288	0.00818426	0.00167288	0.00221961	0.00167288	M	0.00167288	0.00167288	0.00167288	0.00167288	0.00167288	0.00167288
Glyma.14G220000				Calcium-dependent lipid-binding (CaLB domain) family protein (synaptotagmin)	NM	0.361054	0.733153	0.164032	0.0547555	0.0547555	0.0653326	NM	0.00167288	0.00167288	0.464576	0.00382293	0.0376841	0.00496277	NM	0.00167288	0.00382293	0.0653326	0.0204299	0.0204299	0.00496277
Glyma.11G097500				Calcium-binding EF-hand family protein	M	0.00167288	0.00221961	0.00167288	0.00167288	0.00167288	0.00167288	M	0.00167288	0.00167288	0.00167288	0.00167288	0.00167288	0.00167288	M	0.00167288	0.00167288	0.00167288	0.00167288	0.00167288	0.00167288
Glyma.09G145700				phloem protein 2-A13	NM	0.0131156	0.00167288	0.186972	0.00167288	0.00167288	0.00167288	NM	0.0252302	0.00639609	0.164032	0.00496277	0.00818426	0.00221961	NM	0.0131156	0.0547555	0.00496277	0.0547555	0.0376841	0.0103976
Glyma.18G191600	Y	0.8876	0.9964	Bifunctional inhibitor/lipid-transfer protein/seed storage 2S albumin superfamily protein	NM	0.123873	0.0376841	0.908843	0.00167288	0.0103976	0.00167288	NM	0.0164271	0.00382293	0.0547555	0.0164271	0.0309418	0.00382293	NM	0.0164271	0.0164271	0.464576	0.0455804	0.00382293	0.0204299
Glyma.03G114700				Plant protein of unknown function (DUF247)	NM	0.266847	0.0653326	0.00496277	0.0653326	0.186972	0.0911573	M	0.00382293	0.00382293	0.0252302	0.00167288	0.0164271	0.0309418	M	0.0103976	0.0164271	0.00221961	0.00167288	0.00167288	0.00167288
Glyma.14G020000	Y	0.8629	0.9833	O-Glycosyl hydrolases family 17 protein	NM	0.0164271	0.5	0.60057	0.00167288	0.00221961	0.0131156	M	0.00292359	0.00292359	0.0455804	0.00167288	0.00639609	0.0204299	M	0.00292359	0.00292359	0.00167288	0.00292359	0.0103976	0.00639609
Glyma.10G031900				indole-3-acetic acid 7	NM	0.733153	0.429432	0.211798	0.00818426	0.983573	0.638946	NM	0.429432	0.605162	0.761547	0.464576	0.893388	0.0103976	NM	0.638946	0.361054	0.856998	0.908843	0.761547	0.813028
Glyma.08G365900				Mannose-6-phosphate isomerase, type I	NM	0.0653326	0.733153	0.0131156	0.0455804	0.123873	0.238453	M	0.00167288	0.00167288	0.0204299	0.00382293	0.0103976	0.00221961	M	0.00167288	0.00639609	0.00167288	0.00639609	0.00167288	0.00221961
Glyma.13G220500				BCL-2-associated athanogene 2	NM	0.0103976	0.0911573	0.989602	0.0164271	0.00818426	0.123873	NM	0.00221961	0.00221961	0.0911573	0.0131156	0.0547555	0.00292359	M	0.0131156	0.0131156	0.00382293	0.00496277	0.00818426	0.0103976
Glyma.02G080900				cellulose synthase 6	M	0.00292359	0.00221961	0.0252302	0.00167288	0.00221961	0.00639609	M	0.00167288	0.00167288	0.00496277	0.00167288	0.00221961	0.00167288	M	0.00167288	0.00167288	0.00167288	0.00167288	0.00167288	0.00167288
Glyma.03G122000				cytochrome P450, family 98, subfamily A, polypeptide 3	NM	0.0131156	0.394838	0.07743	0.143002	0.238453	0.07743	NM	0.00818426	0.0164271	0.429432	0.00496277	0.00639609	0.0204299	M	0.00382293	0.00382293	0.00639609	0.00292359	0.00382293	0.00221961
Glyma.08G336800				amino acid permease 7	M	0.00382293	0.00221961	0.0309418	0.00167288	0.00167288	0.00167288	M	0.00167288	0.00167288	0.00167288	0.00167288	0.00167288	0.00167288	M	0.00167288	0.00167288	0.00221961	0.00167288	0.00167288	0.00167288
Glyma.06G249800				PYR1-like 12	M	0.0131156	0.00167288	0.0309418	0.00167288	0.00167288	0.00167288	M	0.00221961	0.00292359	0.0376841	0.00639609	0.0164271	0.00221961	M	0.00382293	0.00292359	0.0103976	0.00496277	0.00818426	0.00496277
Glyma.01G171100	Y	0.964	0.9933	Peroxidase superfamily protein	NM	0.0376841	0.00639609	0.856998	0.00167288	0.00292359	0.00167288	NM	0.00221961	0.00167288	0.394838	0.00167288	0.00167288	0.00167288	M	0.00167288	0.00167288	0.00167288	0.00382293	0.00382293	0.00167288
Glyma.19G198900				NDR1/HIN1-like 1	M	0.00221961	0.00292359	0.00167288	0.00167288	0.00221961	0.00167288	M	0.00167288	0.00167288	0.00496277	0.00167288	0.00167288	0.00167288	M	0.00167288	0.00167288	0.00167288	0.00167288	0.00221961	0.00167288
Glyma.08G118800				glutathione S-transferase tau 7	NM	0.638946	0.361054	0.570568	0.238453	0.211798	0.296856	NM	0.00496277	0.0103976	0.123756	0.0547555	0.0103976	0.0252302	NM	0.0547555	0.00639609	0.0376841	0.106612	0.0455804	0.00818426
Glyma.09G118800					M	0.00167288	0.00221961	0.00167288	0.00167288	0.00167288	0.00167288	M	0.00167288	0.00167288	0.00639609	0.00167288	0.00292359	0.00167288	M	0.00167288	0.00167288	0.00167288	0.00167288	0.00167288	0.00167288
Glyma.14G221200				cinnamyl alcohol dehydrogenase 9	NM	0.00818426	0.0911573	0.0131156	0.00167288	0.00292359	0.00221961	NM	0.00382293	0.00221961	0.0653326	0.00167288	0.00167288	0.00167288	M	0.00167288	0.00221961	0.00167288	0.00167288	0.00167288	0.00167288
Glyma.05G146300				ARM repeat superfamily protein	M	0.0376841	0.00496277	0.00639609	0.00382293	0.00496277	0.00382293	NM	0.0103976	0.0164271	0.211798	0.00818426	0.00382293	0.00382293	M	0.00496277	0.00818426	0.00221961	0.00639609	0.00496277	0.00167288
Glyma.12G150500				Aluminium induced protein with YGL and LRDR motifs	NM	0.123873	0.788202	0.934667	0.0252302	0.0309418	0.0252302	M	0.0252302	0.0252302	0.0252302	0.0252302	0.0252302	0.0309418	NM	0.0252302	0.07743	0.0309418	0.0309418	0.0204299	0.0309418
Glyma.19G190600				Nucleotide-diphospho-sugar transferases superfamily protein	NM	0.143002	0.761547	0.535424	0.00818426	0.00639609	0.0103976	NM	0.0131156	0.00639609	0.106612	0.00221961	0.00221961	0.00167288	NM	0.143002	0.0309418	0.143002	0.0252302	0.00167288	0.00221961
Glyma.11G131900				Integrase-type DNA-binding superfamily protein	NM	0.0376841	0.671679	0.0653326	0.361054	0.856998	0.733254	NM	0.106612	0.238453	0.703144	0.605162	0.908843	0.00639609	NM	0.00818426	0.0164271	0.0455804	0.0547555	0.238453	0.813028
Glyma.02G260800					M	0.00167288	0.00221961	0.00221961	0.00167288	0.00167288	0.00167288	M	0.00167288	0.00221961	0.00221961	0.00221961	0.00167288	0.00167288	M	0.00167288	0.00167288	0.00167288	0.00167288	0.00167288	0.00221961
Glyma.10G274100					NM	0.464576	0.788202	0.123873	0.5	0.605162	0.570568	NM	0.703144	0.429432	0.535424	0.733153	0.266746	0.813028	NM	0.296856	0.5	0.876127	0.238453	0.0653326	0.123873
Glyma.01G022500				AINTEGUMENTA-like 6	NM	0.856998	0.95442	0.835968	0.0204299	0.106612	0.328242	NM	0.00382293	0.00221961	0.0164271	0.00167288	0.106612	0.00639609	M	0.0204299	0.0309418	0.00639609	0.00292359	0.00221961	0.00221961
Glyma.14G104100				monogalactosyl diacylglycerol synthase 1	NM	0.429432	0.361054	0.266847	0.00639609	0.00818426	0.0376841	M	0.00818426	0.00382293	0.00496277	0.00167288	0.0252302	0.00382293	M	0.00167288	0.00292359	0.00167288	0.00382293	0.00221961	0.00221961
Glyma.13G323800				nitrate transporter 2.4	NM	0.733153	0.211798	0.856998	0.394838	0.266847	0.570568	NM	0.605162	0.429432	0.934667	0.570568	0.328321	0.238453	NM	0.638946	0.856998	0.535424	0.123873	0.328321	0.638946
Glyma.18G117100				Basic-leucine zipper (bZIP) transcription factor family protein	NM	0.0131156	0.464576	0.0376841	0.0103976	0.143002	0.0455804	NM	0.0131156	0.0252302	0.164032	0.00639609	0.106612	0.00818426	M	0.00818426	0.00382293	0.00496277	0.0252302	0.00382293	0.00639609
Glyma.08G302500				Basic-leucine zipper (bZIP) transcription factor family protein	NM	0.0131156	0.0547555	0.0103976	0.0131156	0.0131156	0.00496277	NM	0.00818426	0.0455804	0.0547555	0.00639609	0.00496277	0.0204299	M	0.00382293	0.0164271	0.00818426	0.00639609	0.0103976	0.00818426
Glyma.17G251500				tubby like protein 6	NM	0.99778	0.211798	0.671679	0.0911573	0.835968	0.296856	NM	0.535424	0.123873	0.945245	0.266847	0.0653326	0.296856	NM	0.0376841	0.106612	0.164032	0.605162	0.733153	0.969058
Glyma.06G035300				cytochrome P450, family 82, subfamily C, polypeptide 4	M	0.0376841	0.00167288	0.00167288	0.00221961	0.00167288	0.0103976	NM	0.00167288	0.00167288	0.0547555	0.00167288	0.0252302	0.00167288	M	0.00167288	0.00167288	0.00167288	0.00221961	0.00167288	0.00167288
Glyma.08G217400				NOD26-like intrinsic protein 6;1	NM	0.996177	0.733153	0.993604	0.238453	0.638946	0.813028	NM	0.856998	0.969058	0.703144	0.92257	0.671679	0.238453	NM	0.788202	0.969058	0.983573	0.856998	0.835968	0.813028
Glyma.17G260400	Y	0.923	0.9903	expansin 11	NM	0.813028	0.97957	0.95442	0.328321	0.703144	0.908843	NM	0.638946	0.671679	0.934667	0.671679	0.638946	0.570568	NM	0.535424	0.835968	0.761547	0.394838	0.07743	0.0547555
Glyma.12G064300	Y	0.5703	0.9919	Pathogenesis-related thaumatin superfamily protein	NM	0.605162	0.0455804	0.429432	0.361054	0.0103976	0.0376841	NM	0.00167288	0.00167288	0.00167288	0.00167288	0.00292359	0.00167288	M	0.00496277	0.00496277	0.00167288	0.00167288	0.00292359	0.00167288
Glyma.13G151000				demeter-like 1	NM	0.0252302	0.993604	0.761547	0.0252302	0.00496277	0.638946	NM	0.328321	0.0547555	0.638946	0.00818426	0.0309418	0.0309418	NM	0.123873	0.0252302	0.0547555	0.238453	0.0309418	0.0547555
Glyma.09G238200				NOD26-like intrinsic protein 4;2	NM	0.106612	0.296856	0.123873	0.00818426	0.00818426	0.00496277	NM	0.00639609	0.00167288	0.143002	0.143002	0.0376841	0.0309418	NM	0.0911573	0.296856	0.07743	0.394838	0.361054	0.07743
Glyma.08G309500				MAP kinase 20	NM	0.934667	0.989602	0.983573	0.570568	0.835968	0.813028	NM	0.464576	0.638946	0.535424	0.969058	0.328321	0.5	NM	0.945245	0.703144	0.97957	0.986884	0.893388	0.164032
Glyma.01G211000				Glycosyl hydrolases family 32 protein	M	0.0455804	0.00167288	0.0309418	0.00221961	0.00221961	0.00221961	NM	0.429432	0.703144	0.266847	0.0204299	0.266847	0.238453	NM	0.106612	0.0547555	0.186972	0.671679	0.211798	0.671679
Glyma.05G179800				Haloacid dehalogenase-like hydrolase (HAD) superfamily protein	NM	0.0911573	0.570568	0.97477	0.00292359	0.00382293	0.00818426	NM	0.00167288	0.00167288	0.164032	0.00221961	0.00167288	0.00167288	M	0.00167288	0.00167288	0.00167288	0.00382293	0.00221961	0.00639609
Glyma.10G012400					NM	0.394838	0.361054	0.186972	0.211798	0.296856	0.856998	NM	0.5	0.570568	0.535424	0.296856	0.394838	0.5	NM	0.761547	0.5	0.211798	0.856998	0.703144	0.761547
Glyma.10G079900				Late embryogenesis abundant (LEA) hydroxyproline-rich glycoprotein family	NM	0.703144	0.328321	0.733153	0.0455804	0.266847	0.186972	NM	0.813028	0.570568	0.296856	0.361054	0.07743	0.143002	NM	0.296856	0.186972	0.570568	0.186972	0.535424	0.5
Glyma.02G310600				Protein of unknown function (DUF630 and DUF632)	NM	0.570568	0.5	0.788202	0.00382293	0.0103976	0.00496277	NM	0.0164271	0.00382293	0.211798	0.00167288	0.0252302	0.00221961	M	0.00167288	0.00167288	0.0252302	0.0103976	0.00221961	0.00292359
Glyma.02G271300				ERD (early-responsive to dehydration stress) family protein	NM	0.835968	0.361054	0.570568	0.671679	0.164032	0.266847	NM	0.394838	0.266847	0.464576	0.0653326	0.164032	0.638946	NM	0.186972	0.394838	0.106612	0.605162	0.5	0.856998
Glyma.08G152500				basic helix-loop-helix (bHLH) DNA-binding superfamily protein	NM	0.429432	0.934667	0.671679	0.394838	0.186972	0.328321	NM	0.813028	0.605162	0.429432	0.07743	0.733153	0.00496277	NM	0.164032	0.605162	0.703144	0.00167288	0.0309418	0.00496277
Glyma.10G241300				basic helix-loop-helix (bHLH) DNA-binding superfamily protein	NM	0.429432	0.761547	0.761547	0.0376841	0.0131156	0.361054	NM	0.0309418	0.00818426	0.328321	0.0252302	0.123873	0.0376841	NM	0.0204299	0.238453	0.296765	0.238453	0.07743	0.0204299
Glyma.10G195700	Y	0.6156	0.9882	PEP1 receptor 1	NM	0.908843	0.186972	0.671679	0.92257	0.969058	0.856998	NM	0.876127	0.535424	0.703144	0.671679	0.671679	0.945245	NM	0.934667	0.788202	0.908843	0.856998	0.535424	0.908951
Glyma.02G099500				AP2/B3 transcription factor family protein	NM	0.605162	0.605162	0.813028	0.328321	0.876127	0.671679	NM	0.5	0.535424	0.570568	0.328321	0.5	0.876127	NM	0.429432	0.429432	0.761547	0.394838	0.733153	0.570568
Glyma.16G040500				Protein of unknown function (DUF1639)	NM	0.788202	0.835968	0.945245	0.0252302	0.238453	0.733153	NM	0.328321	0.638946	0.876127	0.266847	0.238453	0.856998	NM	0.394838	0.429432	0.296856	0.266847	0.0164271	0.00496277
Glyma.13G281600				Protein of unknown function (DUF761)	NM	0.986884	0.908843	0.703144	0.97957	0.813028	0.835968	NM	0.535424	0.893388	0.893388	0.761547	0.876127	0.266847	NM	0.835968	0.876127	0.922672	0.638946	0.835968	0.296856
Glyma.17G062600				AINTEGUMENTA-like 5	NM	0.00818426	0.238453	0.00496277	0.0131156	0.00167288	0.0131156	NM	0.00167288	0.00167288	0.00818426	0.0164271	0.00496277	0.00639609	M	0.00496277	0.00382293	0.00167288	0.00167288	0.00818426	0.00167288
Glyma.10G055000				ATP binding cassette subfamily B1	NM	0.671758	0.238453	0.5	0.733153	0.07743	0.788202	NM	0.95442	0.605162	0.535424	0.605162	0.106612	0.394838	NM	0.638946	0.97957	0.394838	0.993604	0.361054	0.761547
Glyma.13G349300	Y	0.3607	0.963	Glycosyl hydrolases family 32 protein	NM	0.835968	0.761656	0.00496277	0.835968	0.0653326	0.0131156	M	0.00167288	0.00167288	0.00221961	0.00167288	0.00167288	0.00292359	M	0.00167288	0.00167288	0.00167288	0.00292359	0.00221961	0.00221961
Glyma.10G249100				PLAT/LH2 domain-containing lipoxygenase family protein	M	0.00818426	0.0204299	0.00382293	0.00167288	0.00167288	0.00221961	M	0.00167288	0.00167288	0.00221961	0.00167288	0.00167288	0.00167288	M	0.00221961	0.00221961	0.0164271	0.00382293	0.00167288	0.00292359
Glyma.15G044400				related to AP2.7	M	0.00167288	0.0252302	0.00167288	0.00167288	0.00221961	0.00167288	NM	0.0164271	0.0103976	0.186972	0.0103976	0.0653326	0.00167288	M	0.00167288	0.00167288	0.00496277	0.0252302	0.00382293	0.00221961
Glyma.13G141900				myb domain protein 36	M	0.00639609	0.0103976	0.00221961	0.00167288	0.00221961	0.00167288	NM	0.00221961	0.00382293	0.106612	0.00382293	0.00382293	0.00382293	M	0.00639609	0.00221961	0.00167288	0.00382293	0.00818426	0.00292359
Glyma.14G136900				Cellulose-synthase-like C5	NM	0.893388	0.296856	0.638946	0.703144	0.5	0.328321	NM	0.328321	0.0252302	0.296856	0.535424	0.238453	0.164032	NM	0.5	0.0547555	0.164032	0.856998	0.638946	0.123873
Glyma.04G233400				Transducin/WD40 repeat-like superfamily protein	M	0.00221961	0.0131156	0.0309418	0.00167288	0.00221961	0.00382293	NM	0.00167288	0.00167288	0.0547555	0.00167288	0.00818426	0.00167288	M	0.00167288	0.00292359	0.00221961	0.00167288	0.00167288	0.00167288
Glyma.07G054800				auxin response factor 18	NM	0.00221961	0.328321	0.893388	0.00496277	0.00382293	0.00496277	NM	0.0103976	0.00382293	0.296856	0.00382293	0.00292359	0.00496277	M	0.00496277	0.00221961	0.00382293	0.00639609	0.00639609	0.00818426
Glyma.13G222100				senescence-related gene 1	NM	0.429432	0.962316	0.733153	0.893388	0.464576	0.266847	NM	0.0653326	0.733153	0.5	0.0911573	0.813028	0.733153	NM	0.211798	0.328321	0.361054	0.123873	0.638946	0.429432
Glyma.19G214600				C2H2 and C2HC zinc fingers superfamily protein	NM	0.0164271	0.0547555	0.0911573	0.00167288	0.0653326	0.0131156	M	0.00639609	0.00167288	0.0455804	0.00818426	0.0131156	0.00382293	NM	0.00382293	0.0204299	0.00221961	0.00639609	0.0103976	0.211798
Glyma.02G082000				Duplicated homeodomain-like superfamily protein	NM	0.605162	0.211798	0.211798	0.0547555	0.00818426	0.0252302	NM	0.0103976	0.0376841	0.535424	0.164032	0.671679	0.0252302	NM	0.0252302	0.328321	0.394838	0.733153	0.00818426	0.0653326
Glyma.11G120400	Y	0.8839	0.9723	Bifunctional inhibitor/lipid-transfer protein/seed storage 2S albumin superfamily protein	NM	0.0131156	0.00167288	0.671679	0.00818426	0.00292359	0.00292359	NM	0.106612	0.429432	0.143002	0.0204299	0.0376841	0.908951	NM	0.296856	0.238453	0.92257	0.00292359	0.638946	0.835968
Glyma.15G066500				Major facilitator superfamily protein	NM	0.969058	0.95442	0.788202	0.143002	0.266847	0.0911573	NM	0.143002	0.0309418	0.266847	0.00167288	0.106612	0.00639609	M	0.00292359	0.0131156	0.00167288	0.00382293	0.0131156	0.00382293
Glyma.06G018700					NM	0.429432	0.962316	0.813028	0.00382293	0.00496277	0.361054	NM	0.106612	0.123873	0.761547	0.211798	0.07743	0.0911573	NM	0.0309418	0.211798	0.570568	0.464576	0.703144	0.535424
Glyma.09G254800				WRKY family transcription factor	M	0.00292359	0.0164271	0.00818426	0.00221961	0.00167288	0.00292359	M	0.00221961	0.00167288	0.0164271	0.00167288	0.00167288	0.00167288	M	0.00167288	0.00167288	0.00167288	0.00167288	0.00167288	0.00167288
Glyma.11G088000				hydroxy methylglutaryl CoA reductase 1	NM	0.92257	0.92257	0.893388	0.97957	0.296856	0.605162	NM	0.876127	0.535424	0.835968	0.95442	0.893388	0.835968	NM	0.95442	0.703144	0.703144	0.92257	0.983573	0.998335
Glyma.07G200800				Drought-responsive family protein	NM	0.605162	0.605162	0.0252302	0.0103976	0.0376841	0.0376841	NM	0.0131156	0.0103976	0.296856	0.00292359	0.856998	0.0103976	NM	0.00221961	0.00639609	0.00167288	0.238453	0.0455804	0.00818426
Glyma.01G025800				Octicosapeptide/Phox/Bem1p family protein	NM	0.703144	0.788202	0.703144	0.07743	0.238453	0.328321	NM	0.238453	0.123873	0.671679	0.0547555	0.535424	0.123873	NM	0.464576	0.238453	0.5	0.266847	0.429432	0.570568
Glyma.02G233900				Peroxidase superfamily protein	NM	0.238453	0.0309418	0.328321	0.0309418	0.106612	0.0911573	NM	0.394838	0.07743	0.123873	0.638946	0.429432	0.856998	NM	0.0164271	0.761547	0.328321	0.123873	0.394838	0.835968
Glyma.12G185500				Rho GTPase activating protein with PAK-box/P21-Rho-binding domain	NM	0.0653326	0.0164271	0.5	0.0252302	0.0455804	0.0653326	NM	0.143002	0.0376841	0.361054	0.0204299	0.0309418	0.0376841	NM	0.394838	0.0252302	0.186972	0.0131156	0.106612	0.00496277
Glyma.02G266000				IQ-domain 33	NM	0.464576	0.328321	0.97477	0.5	0.0309418	0.962316	NM	0.361054	0.0653326	0.394838	0.123873	0.876127	0.266847	NM	0.570568	0.464576	0.211798	0.605162	0.123873	0.464576
Glyma.20G181900				Transmembrane amino acid transporter family protein	M	0.00221961	0.00818426	0.0103976	0.00167288	0.00167288	0.00221961	NM	0.00818426	0.00639609	0.211798	0.00639609	0.360988	0.0164271	NM	0.00639609	0.00818426	0.123873	0.0309418	0.00221961	0.00496277
Glyma.17G232700				growth-regulating factor 1	NM	0.464576	0.97957	0.703144	0.266847	0.893388	0.464576	NM	0.813028	0.813028	0.535424	0.97477	0.361054	0.570568	NM	0.605162	0.164032	0.605162	0.570568	0.876127	0.143002
Glyma.13G341100				Protein kinase protein with tetratricopeptide repeat domain	NM	0.0547555	0.328321	0.266847	0.0309418	0.0164271	0.0547555	NM	0.0455804	0.0164271	0.07743	0.0204299	0.0252302	0.07743	NM	0.0204299	0.0455804	0.00292359	0.0103976	0.0164271	0.143002
Glyma.13G278400				Seven transmembrane MLO family protein	NM	0.394838	0.893388	0.893388	0.296856	0.143002	0.605162	NM	0.106612	0.106612	0.733153	0.0309418	0.328321	0.394838	NM	0.703144	0.638946	0.164032	0.703144	0.296856	0.361054
Glyma.10G177600					NM	0.638946	0.429432	0.99778	0.876127	0.464576	0.876127	NM	0.969058	0.429432	0.296856	0.761547	0.934667	0.123873	NM	0.934667	0.969058	0.934667	0.5	0.856998	0.703144
Glyma.15G085000					NM	0.164032	0.570568	0.908843	0.876127	0.143002	0.211798	NM	0.0131156	0.0309418	0.361054	0.00496277	0.00382293	0.00221961	NM	0.211798	0.0204299	0.00382293	0.123873	0.0164271	0.0376841
Glyma.11G034000				tonoplast intrinsic protein 2;3	NM	0.00292359	0.856998	0.535424	0.00292359	0.00167288	0.00382293	NM	0.00221961	0.00221961	0.238453	0.00167288	0.00292359	0.00639609	M	0.00167288	0.00221961	0.00496277	0.00818426	0.00221961	0.00382293
Glyma.09G277800	Y	0.3826	0.8175	Peroxidase superfamily protein	NM	0.996177	0.983573	0.761547	0.813028	0.07743	0.394838	NM	0.429432	0.266847	0.605162	0.5	0.5	0.464576	NM	0.703144	0.638946	0.328321	0.186972	0.535424	0.143002
Glyma.09G180800				Reticulon family protein	NM	0.761547	0.464576	0.703144	0.0204299	0.00292359	0.0455804	NM	0.00382293	0.00382293	0.788202	0.0547555	0.0252302	0.00639609	NM	0.238453	0.0911573	0.0309418	0.788202	0.0376841	0.123873
Glyma.06G116400				amino acid permease 3	NM	0.266847	0.908843	0.164032	0.0252302	0.143002	0.00818426	NM	0.106612	0.266847	0.464576	0.00382293	0.0131156	0.00382293	M	0.0103976	0.00167288	0.00639609	0.00496277	0.0455804	0.00167288
Glyma.09G165900				Protein of unknown function (DUF761)	NM	0.0309418	0.0547555	0.0103976	0.00639609	0.00221961	0.0103976	NM	0.00818426	0.0309418	0.328321	0.00382293	0.00818426	0.0204299	NM	0.00496277	0.00382293	0.00496277	0.0911573	0.0252302	0.0911573
Glyma.16G037900					M	0.00167288	0.00167288	0.0309418	0.00221961	0.00167288	0.00221961	M	0.00167288	0.00167288	0.00167288	0.00221961	0.00167288	0.00167288	M	0.00221961	0.00167288	0.00221961	0.00167288	0.00167288	0.00167288
Glyma.15G007500				Protein of unknown function (DUF567)	M	0.00221961	0.00818426	0.00639609	0.00292359	0.0309418	0.0252302	M	0.00167288	0.00167288	0.0376841	0.00221961	0.00496277	0.00221961	M	0.00167288	0.00221961	0.00639609	0.00292359	0.0164271	0.00167288
Glyma.11G251500				squamosa promoter binding protein-like 2	NM	0.945245	0.671679	0.934667	0.733153	0.361054	0.703144	NM	0.835968	0.962316	0.945245	0.605162	0.464576	0.164032	NM	0.788202	0.945245	0.5	0.92257	0.835968	0.908843
Glyma.07G189500				sugar transporter 1	NM	0.0204299	0.945245	0.945245	0.106612	0.761547	0.813028	NM	0.0547555	0.0204299	0.0547555	0.0131156	0.0455804	0.186972	NM	0.0911573	0.00818426	0.0911573	0.211798	0.0653326	0.0103976
Glyma.02G015500				P-loop nucleoside triphosphate hydrolases superfamily protein with CH (Calponin Homology) domain	NM	0.0204299	0.464576	0.143002	0.0911573	0.0309418	0.296856	NM	0.07743	0.0252302	0.211798	0.0547555	0.143002	0.0204299	NM	0.0103976	0.0103976	0.106612	0.123873	0.328321	0.00496277
Glyma.10G231700				ferric reduction oxidase 2	NM	0.429432	0.671679	0.945245	0.00382293	0.238453	0.00496277	NM	0.164032	0.123873	0.638946	0.0376841	0.535424	0.00221961	NM	0.0309418	0.703144	0.211798	0.07743	0.296856	0.394838
Glyma.12G192600				B-cell receptor-associated 31-like	NM	0.143002	0.761547	0.535424	0.535424	0.296856	0.535424	NM	0.00496277	0.00221961	0.535424	0.00167288	0.296856	0.00167288	M	0.0376841	0.00292359	0.00221961	0.00292359	0.00167288	0.0164271
Glyma.06G073400				CTC-interacting domain 5	NM	0.464576	0.605162	0.394838	0.0547555	0.238453	0.394838	NM	0.0653326	0.0309418	0.238453	0.00292359	0.0911573	0.0103976	NM	0.0164271	0.0309418	0.00221961	0.0204299	0.123873	0.07743
Glyma.11G035900				Homeobox-leucine zipper protein 4 (HB-4) / HD-ZIP protein	NM	0.876127	0.106612	0.788202	0.969058	0.638946	0.5	NM	0.703144	0.893388	0.638946	0.876127	0.238453	0.908843	NM	0.5	0.328321	0.394838	0.835968	0.0376841	0.813028
Glyma.09G174200				jasmonate-zim-domain protein 3	NM	0.328321	0.908843	0.835968	0.394838	0.0911573	0.328321	NM	0.164032	0.106612	0.638946	0.106612	0.835968	0.186972	NM	0.186972	0.143002	0.0547555	0.328321	0.0653326	0.0252302
Glyma.20G186200				AP2/B3 transcription factor family protein	NM	0.638946	0.296856	0.164032	0.143002	0.813028	0.991816	NM	0.788202	0.328321	0.788202	0.429432	0.535424	0.876127	NM	0.570568	0.788202	0.671679	0.835968	0.761547	0.429432
Glyma.10G047200				RING/U-box superfamily protein	NM	0.328321	0.238453	0.813028	0.922672	0.856998	0.761547	NM	0.464576	0.0911573	0.934667	0.945245	0.211798	0.989602	NM	0.296856	0.296856	0.945245	0.934667	0.876127	0.429432
Glyma.18G008300				ARM repeat superfamily protein	NM	0.761547	0.0131156	0.908843	0.464576	0.361054	0.570568	NM	0.106612	0.143002	0.266847	0.464559	0.703144	0.429432	NM	0.238453	0.788202	0.671679	0.535424	0.638946	0.464576
Glyma.20G239500				Protein of unknown function (DUF1645)	NM	0.813028	0.876127	0.945245	0.429432	0.962316	0.813028	NM	0.835968	0.638946	0.733153	0.761547	0.934763	0.394838	NM	0.394838	0.361054	0.570568	0.788202	0.164032	0.429432
Glyma.10G032400				galacturonosyltransferase 6	NM	0.605162	0.934667	0.0252302	0.186972	0.638946	0.788202	NM	0.266847	0.266847	0.464576	0.0653326	0.570568	0.238453	NM	0.164032	0.0911573	0.429432	0.813028	0.535424	0.429432
Glyma.07G186100				D-aminoacid aminotransferase-like PLP-dependent enzymes superfamily protein	NM	0.835968	0.908843	0.638946	0.143002	0.95442	0.361054	NM	0.143002	0.164032	0.0204299	0.07743	0.123873	0.211798	NM	0.0547555	0.0376841	0.0547555	0.671679	0.0547555	0.00496277
Glyma.17G016600	Y	0.3402	0.5248	Eukaryotic aspartyl protease family protein	NM	0.00639609	0.0131156	0.733153	0.876127	0.761547	0.876127	NM	0.813028	0.761547	0.835968	0.703144	0.788202	0.570568	NM	0.703144	0.638946	0.570568	0.934667	0.671679	0.893388
Glyma.03G150100					NM	0.97957	0.813028	0.429432	0.164032	0.639012	0.570568	NM	0.00292359	0.00382293	0.266847	0.00818426	0.361054	0.0653326	NM	0.00496277	0.106612	0.328321	0.0164271	0.0309418	0.00818426
Glyma.18G078000				NB-ARC domain-containing disease resistance protein (RPM1)	NM	0.761547	0.5	0.5	0.92257	0.328321	0.429432	NM	0.123873	0.0309418	0.328321	0.0252302	0.123873	0.0309418	NM	0.0653326	0.143002	0.5	0.464576	0.0911573	0.0131156
Glyma.01G036000				UDP-glucosyl transferase 74B1	NM	0.969058	0.908843	0.969058	0.394838	0.934667	0.893388	NM	0.92257	0.945245	0.97957	0.893388	0.962316	0.969058	NM	0.995037	0.934667	0.983573	0.703144	0.962316	0.92257
Glyma.09G179900				Heavy metal transport/detoxification superfamily protein	M	0.00167288	0.00221961	0.00167288	0.00167288	0.00167288	0.00167288	NM	0.00167288	0.00167288	0.535424	0.0103976	0.0911573	0.0252302	NM	0.00167288	0.0376841	0.123873	0.00167288	0.00167288	0.0164271
Glyma.02G141400				prenylated RAB acceptor 1.F4	NM	0.733153	0.97957	0.703144	0.00818426	0.0103976	0.464576	NM	0.638946	0.00639609	0.733153	0.00167288	0.0164271	0.00496277	NM	0.00382293	0.00639609	0.00639609	0.0911573	0.00167288	0.0204299
Glyma.08G031400				CCCH-type zinc finger family protein	NM	0.945245	0.97957	0.703144	0.671679	0.605162	0.671679	NM	0.238453	0.908843	0.97477	0.856998	0.969058	0.211798	NM	0.876127	0.570568	0.991816	0.835968	0.266847	0.328321
Glyma.10G256100					NM	0.0309418	0.5	0.266847	0.0164271	0.106612	0.605162	NM	0.00639609	0.00818426	0.238453	0.0309418	0.788202	0.296856	NM	0.813028	0.143002	0.0911573	0.266847	0.605162	0.296856
Glyma.13G107900				nuclear factor Y, subunit A3	NM	0.238453	0.893388	0.106612	0.00818426	0.0131156	0.00818426	NM	0.0103976	0.0252302	0.0911573	0.00639609	0.0252302	0.00382293	M	0.00639609	0.00639609	0.0131156	0.00292359	0.00382293	0.00382293
Glyma.17G257200				Putative lysine decarboxylase family protein	M	0.00167288	0.00167288	0.00167288	0.00167288	0.00167288	0.00167288	NM	0.703144	0.106612	0.638946	0.00639609	0.00496277	0.00639609	NM	0.00818426	0.164032	0.211798	0.0204299	0.00818426	0.00382293
Glyma.02G247000					NM	0.92257	0.761547	0.703144	0.00496277	0.5	0.535424	NM	0.106612	0.106612	0.266847	0.0309418	0.876127	0.0911573	NM	0.0131156	0.0164271	0.605162	0.328321	0.328321	0.143002
Glyma.20G210800				CBL-interacting protein kinase 4	NM	0.638946	0.813028	0.605162	0.296856	0.835968	0.164032	NM	0.328321	0.638946	0.296856	0.605162	0.186972	0.123873	NM	0.238453	0.638946	0.570568	0.429432	0.908843	0.328321
Glyma.13G309800				B-cell receptor-associated 31-like	NM	0.535424	0.570568	0.570568	0.969123	0.00292359	0.761547	NM	0.211798	0.296856	0.429432	0.0204299	0.962316	0.361054	NM	0.0547555	0.266847	0.703144	0.876127	0.143002	0.0911573
Glyma.06G029100				BEL1-like homeodomain 3	NM	0.143002	0.0131156	0.00382293	0.00167288	0.0164271	0.00292359	NM	0.00292359	0.00221961	0.106612	0.00167288	0.0103976	0.00167288	M	0.00167288	0.00167288	0.00167288	0.00167288	0.00167288	0.00167288
Glyma.13G329700				related to AP2.7	NM	0.00221961	0.143002	0.0103976	0.00496277	0.0131156	0.0103976	NM	0.00818426	0.0131156	0.429432	0.0131156	0.856998	0.761547	NM	0.0309418	0.0131156	0.211798	0.328321	0.464576	0.266847
Glyma.08G029400				myb-like transcription factor family protein	NM	0.605162	0.813028	0.835968	0.5	0.570568	0.0309418	NM	0.605162	0.123873	0.535424	0.00818426	0.266847	0.00639609	NM	0.07743	0.0204299	0.211798	0.0653326	0.123873	0.0103976
Glyma.13G220100				Protein kinase superfamily protein	NM	0.266847	0.788202	0.986884	0.876127	0.296856	0.638946	NM	0.186972	0.164032	0.5	0.703144	0.464576	0.908843	NM	0.703144	0.605162	0.761547	0.908843	0.464576	0.638946
Glyma.07G134800				auxin response factor 9	NM	0.703144	0.394838	0.638946	0.361054	0.0653326	0.328321	NM	0.893388	0.429432	0.429432	0.703144	0.638946	0.186972	NM	0.535424	0.788202	0.266847	0.211798	0.876127	0.394838
Glyma.06G050900				Protein phosphatase 2C family protein	NM	0.266847	0.143002	0.0204299	0.0547555	0.0164271	0.0164271	NM	0.856998	0.761547	0.638946	0.106612	0.835968	0.0309418	NM	0.0131156	0.638946	0.0455804	0.813028	0.123873	0.106612
Glyma.09G248200				Integrase-type DNA-binding superfamily protein	NM	0.969058	0.164032	0.671679	0.605162	0.761547	0.761547	NM	0.143002	0.535424	0.296856	0.835968	0.394838	0.638946	NM	0.703144	0.00815776	0.92257	0.0455804	0.835968	0.962316
Glyma.01G203300				SBP (S-ribonuclease binding protein) family protein	NM	0.328321	0.164032	0.671679	0.0547555	0.238453	0.266847	NM	0.0653326	0.296856	0.164032	0.0455804	0.238453	0.238453	NM	0.0911573	0.0653326	0.429432	0.5	0.143002	0.535424
Glyma.07G195300				Aluminium induced protein with YGL and LRDR motifs	NM	0.945245	0.788202	0.394838	0.0252302	0.186972	0.0547555	NM	0.0164271	0.0252302	0.106612	0.0455804	0.328321	0.0653326	NM	0.0309418	0.0455804	0.0376841	0.123873	0.106612	0.07743
Glyma.13G181000				Aluminium induced protein with YGL and LRDR motifs	NM	0.876127	0.893388	0.95442	0.328321	0.95442	0.394838	NM	0.328321	0.238453	0.813028	0.0911573	0.605162	0.143002	NM	0.0455804	0.123873	0.186972	0.671679	0.570568	0.328321
Glyma.19G114700					NM	0.0103976	0.00818426	0.761547	0.00818426	0.0455804	0.0252302	NM	0.00167288	0.00382293	0.835968	0.00167288	0.0103976	0.00167288	M	0.00167288	0.00639609	0.00382293	0.0164271	0.00167288	0.00639609
Glyma.06G190600				HSP20-like chaperones superfamily protein	NM	0.92257	0.703144	0.813028	0.788202	0.856998	0.5	NM	0.00639609	0.0376841	0.671679	0.0653326	0.143002	0.106612	NM	0.238453	0.0653326	0.211798	0.328321	0.0653326	0.296856
Glyma.14G039800					NM	0.0911573	0.00818426	0.266847	0.00167288	0.0131156	0.00292359	M	0.00382293	0.00496277	0.0204299	0.00496277	0.00639609	0.00496277	NM	0.00167288	0.00818426	0.0911573	0.00292359	0.00818426	0.00382293
Glyma.13G096900				AINTEGUMENTA-like 5	NM	0.671679	0.876127	0.997076	0.671679	0.813028	0.969058	NM	0.893388	0.835968	0.835968	0.570568	0.361054	0.638946	NM	0.969058	0.945245	0.733153	0.856998	0.703144	0.835968
Glyma.03G256500				UDP-Glycosyltransferase superfamily protein	NM	0.5	0.296856	0.991816	0.788202	0.703144	0.733153	NM	0.164032	0.638946	0.328321	0.570568	0.703144	0.835968	NM	0.0911573	0.761547	0.605162	0.296856	0.186972	0.605162
Glyma.07G132600	Y	0.5387	0.9817	Barwin-like endoglucanases superfamily protein	NM	0.945245	0.995037	0.92257	0.893388	0.934667	0.266847	NM	0.429432	0.969058	0.761547	0.361054	0.296856	0.788202	NM	0.908843	0.983573	0.876127	0.876127	0.908843	0.92257
Glyma.13G049700				Methylenetetrahydrofolate reductase family protein	NM	0.856998	0.671679	0.671679	0.211798	0.0547555	0.186972	NM	0.00382293	0.0164271	0.0653326	0.00639609	0.429432	0.00496277	M	0.00382293	0.0131156	0.0252302	0.0309418	0.00818426	0.0204299
