# Supplementary material for: Mitogen activated protein kinase (MAPK)-regulated genes with predicted signal peptides function in the Glycine max defense response to the root pathogenic nematode Heterodera glycines
Source: PLoS One. 2020 Nov 4;15(11):e0241678. doi: 10.1371/journal.pone.0241678 (PMC7641413; doi:10.1371/journal.pone.0241678)
Supplement: S6 Table — (XLSX) [file pone.0241678.s007.xlsx]

## Sheet: Sheet1
Name	MK-(I)*	SP**	Gene Description	Time point***			ExpressionType
				0	3	6
Glyma.07G132600	Y	Y	Barwin-like endoglucanases superfamily protein	NM	NM	NM	Type 7 (n = 97)
Glyma.17G016600	Y	Y	Eukaryotic aspartyl protease family protein	NM	NM	NM
Glyma.09G277800	Y	Y	Peroxidase superfamily protein	NM	NM	NM
Glyma.11G120400	Y	Y	Bifunctional inhibitor/lipid-transfer protein/seed storage 2S albumin superfamily	NM	NM	NM
Glyma.10G195700	Y	Y	PEP1 receptor 1	NM	NM	NM
Glyma.05G103600	Y	Y	root hair specific 19	NM	NM	NM
Glyma.19G022500	Y	Y	GAST1 protein homolog 4	NM	NM	NM
Glyma.11G251100	Y	Y	glycosylphosphatidylinositol-anchored lipid protein transfer 1	NM	NM	NM
Glyma.17G260400	Y	Y	expansin 11	NM	NM	NM
Glyma.16G020100	Y	Y	D-arabinono-1,4-lactone oxidase family protein	NM	NM	NM
Glyma.18G191600	Y	Y	Bifunctional inhibitor/lipid-transfer protein/seed storage 2S albumin superfamily	NM	NM	NM
Glyma.15G071300	Y	N	Aluminium induced protein with YGL and LRDR motifs	NM	NM	NM
Glyma.09G262800	Y	N	NAD(P)-binding Rossmann-fold superfamily protein	NM	NM	NM
Glyma.19G161000	Y	N	AUX/IAA transcriptional regulator family protein	NM	NM	NM
Glyma.16G102400	Y	N	Sec14p-like phosphatidylinositol transfer family protein	NM	NM	NM
Glyma.04G025100	Y	N	Putative lysine decarboxylase family protein	NM	NM	NM
Glyma.08G212900	Y	N	fatty acid desaturase 5	NM	NM	NM
Glyma.03G035400	Y	N	Pentatricopeptide repeat (PPR) superfamily protein	NM	NM	NM
Glyma.05G068900	Y	N	Ras-related small GTP-binding family protein	NM	NM	NM
Glyma.12G205700	Y	N	Zinc finger C-x8-C-x5-C-x3-H type family protein	NM	NM	NM
Glyma.13G361100	Y	N	indole-3-acetic acid inducible 19	NM	NM	NM
Glyma.05G186700	Y	N	Integrase-type DNA-binding superfamily protein	NM	NM	NM
Glyma.19G143600	Y	N	nucleolar protein gar2-related	NM	NM	NM
Glyma.14G220000	Y	N	Calcium-dependent lipid-binding (CaLB domain) family protein (synaptotagmin)	NM	NM	NM
Glyma.09G145700	Y	N	phloem protein 2-A13	NM	NM	NM
Glyma.10G031900	Y	N	indole-3-acetic acid 7	NM	NM	NM
Glyma.08G118800	Y	N	glutathione S-transferase tau 7	NM	NM	NM
Glyma.19G190600	Y	N	Nucleotide-diphospho-sugar transferases superfamily protein	NM	NM	NM
Glyma.11G131900	Y	N	Integrase-type DNA-binding superfamily protein	NM	NM	NM
Glyma.10G274100	Y	N	no description	NM	NM	NM
Glyma.13G323800	Y	N	nitrate transporter 2.4	NM	NM	NM
Glyma.17G251500	Y	N	tubby like protein 6	NM	NM	NM
Glyma.08G217400	Y	N	NOD26-like intrinsic protein 6;1	NM	NM	NM
Glyma.13G151000	Y	N	demeter-like 1	NM	NM	NM
Glyma.09G238200	Y	N	NOD26-like intrinsic protein 4;2	NM	NM	NM
Glyma.08G309500	Y	N	MAP kinase 20	NM	NM	NM
Glyma.10G012400	Y	N	no description	NM	NM	NM
Glyma.10G079900	Y	N	Late embryogenesis abundant (LEA) hydroxyproline-rich glycoprotein family	NM	NM	NM
Glyma.02G271300	Y	N	ERD (early-responsive to dehydration stress) family protein	NM	NM	NM
Glyma.08G152500	Y	N	basic helix-loop-helix (bHLH) DNA-binding superfamily protein	NM	NM	NM
Glyma.10G241300	Y	N	basic helix-loop-helix (bHLH) DNA-binding superfamily protein	NM	NM	NM
Glyma.02G099500	Y	N	AP2/B3 transcription factor family protein	NM	NM	NM
Glyma.16G040500	Y	N	Protein of unknown function (DUF1639)	NM	NM	NM
Glyma.13G281600	Y	N	Protein of unknown function (DUF761)	NM	NM	NM
Glyma.13G222100	Y	N	senescence-related gene 1	NM	NM	NM
Glyma.10G055000	Y	N	ATP binding cassette subfamily B1	NM	NM	NM
Glyma.02G082000	Y	N	Duplicated homeodomain-like superfamily protein	NM	NM	NM
Glyma.14G136900	Y	N	Cellulose-synthase-like C5	NM	NM	NM
Glyma.06G018700	Y	N	no description	NM	NM	NM
Glyma.11G088000	Y	N	hydroxy methylglutaryl CoA reductase 1	NM	NM	NM
Glyma.07G200800	Y	N	Drought-responsive family protein	NM	NM	NM
Glyma.01G025800	Y	N	Octicosapeptide/Phox/Bem1p family protein	NM	NM	NM
Glyma.02G233900	Y	N	Peroxidase superfamily protein	NM	NM	NM
Glyma.12G185500	Y	N	Rho GTPase activating protein with PAK-box/P21-Rho-binding domain	NM	NM	NM
Glyma.02G266000	Y	N	IQ-domain 33	NM	NM	NM
Glyma.17G232700	Y	N	growth-regulating factor 1	NM	NM	NM
Glyma.13G341100	Y	N	Protein kinase protein with tetratricopeptide repeat domain	NM	NM	NM
Glyma.13G278400	Y	N	Seven transmembrane MLO family protein	NM	NM	NM
Glyma.10G177600	Y	N	no description	NM	NM	NM
Glyma.15G085000	Y	N	no description	NM	NM	NM
Glyma.09G180800	Y	N	Reticulon family protein	NM	NM	NM
Glyma.09G165900	Y	N	Protein of unknown function (DUF761)	NM	NM	NM
Glyma.11G251500	Y	N	squamosa promoter binding protein-like 2	NM	NM	NM
Glyma.07G189500	Y	N	sugar transporter 1	NM	NM	NM
Glyma.02G015500	Y	N	P-loop nucleoside triphosphate hydrolases superfamily protein with CH (Calponin Homology) domain	NM	NM	NM
Glyma.10G231700	Y	N	ferric reduction oxidase 2	NM	NM	NM
Glyma.06G073400	Y	N	CTC-interacting domain 5	NM	NM	NM
Glyma.11G035900	Y	N	Homeobox-leucine zipper protein 4 (HB-4) / HD-ZIP protein	NM	NM	NM
Glyma.09G174200	Y	N	jasmonate-zim-domain protein 3	NM	NM	NM
Glyma.20G186200	Y	N	AP2/B3 transcription factor family protein	NM	NM	NM
Glyma.10G047200	Y	N	RING/U-box superfamily protein	NM	NM	NM
Glyma.18G008300	Y	N	ARM repeat superfamily protein	NM	NM	NM
Glyma.20G239500	Y	N	Protein of unknown function (DUF1645)	NM	NM	NM
Glyma.10G032400	Y	N	galacturonosyltransferase 6	NM	NM	NM
Glyma.07G186100	Y	N	D-aminoacid aminotransferase-like PLP-dependent enzymes superfamily protein	NM	NM	NM
Glyma.03G150100	Y	N	no description	NM	NM	NM
Glyma.18G078000	Y	N	NB-ARC domain-containing disease resistance protein (RPM1)	NM	NM	NM
Glyma.01G036000	Y	N	UDP-glucosyl transferase 74B1	NM	NM	NM
Glyma.02G141400	Y	N	prenylated RAB acceptor 1.F4	NM	NM	NM
Glyma.08G031400	Y	N	CCCH-type zinc finger family protein	NM	NM	NM
Glyma.10G256100	Y	N	no description	NM	NM	NM
Glyma.02G247000	Y	N	no description	NM	NM	NM
Glyma.20G210800	Y	N	CBL-interacting protein kinase 4	NM	NM	NM
Glyma.13G309800	Y	N	B-cell receptor-associated 31-like	NM	NM	NM
Glyma.13G329700	Y	N	related to AP2.7	NM	NM	NM
Glyma.08G029400	Y	N	myb-like transcription factor family protein	NM	NM	NM
Glyma.13G220100	Y	N	Protein kinase superfamily protein	NM	NM	NM
Glyma.07G134800	Y	N	auxin response factor 9	NM	NM	NM
Glyma.06G050900	Y	N	Protein phosphatase 2C family protein	NM	NM	NM
Glyma.09G248200	Y	N	Integrase-type DNA-binding superfamily protein	NM	NM	NM
Glyma.01G203300	Y	N	SBP (S-ribonuclease binding protein) family protein	NM	NM	NM
Glyma.09G179900	Y	N	Copper transport protein family	NM	NM	NM
Glyma.07G195300	Y	N	Aluminium induced protein with YGL and LRDR motifs	NM	NM	NM
Glyma.13G181000	Y	N	Aluminium induced protein with YGL and LRDR motifs	NM	NM	NM
Glyma.06G190600	Y	N	HSP20-like chaperones superfamily protein	NM	NM	NM
Glyma.13G096900	Y	N	AINTEGUMENTA-like 5	NM	NM	NM
Glyma.03G256500	Y	N	UDP-Glycosyltransferase superfamily protein	NM	NM	NM
